# Supplementary material for: Bacterial diversity along a 2600 km river continuum
Source: Environ Microbiol. 2015 Jun 11;17(12):4994–5007. doi: 10.1111/1462-2920.12886 (PMC4918796; doi:10.1111/1462-2920.12886)
Supplement: Supplementary file 1 — Fig. S1. Development of selected environmental parameters along the Danube River from the upstream region (rkm 2600; left) to the river mouth at the Black Sea (rkm 0; right). Left panel: alkalinity, pH, total bacterial production (TBP), total suspended solids (TSS); Right panel: nitrate (NO3 ‐), dissolved silicates (SiO2 diss) and phytoplankton biomass (Chl‐a) [PP biomass (Chl‐a)]. Fig. S2. Non‐metric multidimensional scaling plot of the compositional dissimilarities between communities (Bray–Curtis dissimilarities) of all samples of the Danube River and its tributaries. The stress value of the NMDS was 0.17. Dots represent free‐living bacterial communities (0.2–3.0 μm); triangles display particle‐associated bacterial communities (> 3.0 μm). Open symbols represent tributary samples, whereas full symbols indicate communities in the Danube River. The gradient from orange to blue via purple indicates the official Danube River kilometre assignment [rkm 2600 = upstream region near Ulm (DE), rkm 0 = river mouth at Black Sea] at the respective sampling site in the Danube River and for tributaries at the site (official rkm) of confluence with the Danube River, independent of its length. Fig. S3. Box plot of variability in bacterial communities in different size fractions (0.2–3.0 μm and > 3.0 μm) based on beta‐dispersion of Bray–Curtis dissimilarities. Left: Variability (distance from centroid) in the free‐living bacterial community; Right: Variability in the attached bacterial community. Fig. S4. Phylum‐level taxonomic composition of the bacterial communities along the Danube River. The Y‐axis shows the read proportions assigned to the five most abundant phyla in the free‐living fraction (left) and the particle‐associated fraction (right). Lower abundant phyla were included in the fraction ‘Others’ due to their low proportions. Samples are arranged from left to the right representing sequence from upstream (rkm 2600) to river mouth at the Black Sea (rkm 0). Fig. S5. Result [file EMI-17-4994-s001.zip › Table_S2_SuppInfo.xls]

## Sheet: Sheet1
Primer short name	Barcode sequence	Primer sequence (5'->3')	Primer length [nt]	Barcode-Primer-Sequence	Primer + barcode length [nt]	Primer name (according to Alm et al.)	Primer Reference
8F	-	AGAGTTTGATCCTGGCTCAG	20	-	-	S-D-Bact-0008-a-S-20	Frank et al., 2007
338	-	TGCTGCCTCCCGTAGGAGT	19	-	-	S-D-Bact-0338-a-A-19	Fierer et al., 2008
Bakt_341F	-	CCTACGGGNGGCWGCAG	17	-	-	S-D-Bact-0341-b-S-17	Herlemann et al., 2011)
Bakt_805R	-	GACTACHVGGGTATCTAATCC	21	-	-	S-D-Bact-0785-a-A-21	Herlemann et al., 2011)
IllB_103_L_341F_BA	ACACACT	CCTACGGGNGGCWGCAG	17	ACACACTCCTACGGGNGGCWGCAG	24
IllB_104_L_341F_BA	ACACAGA	CCTACGGGNGGCWGCAG	17	ACACAGACCTACGGGNGGCWGCAG	24
IllB_102_L_341F_BA	ACACTGT	CCTACGGGNGGCWGCAG	17	ACACTGTCCTACGGGNGGCWGCAG	24
IllB_101_L_341F_BA	ACATCAG	CCTACGGGNGGCWGCAG	17	ACATCAGCCTACGGGNGGCWGCAG	24
IllB_109_L_341F_BA	ACGAGAT	CCTACGGGNGGCWGCAG	17	ACGAGATCCTACGGGNGGCWGCAG	24
IllB_108_L_341F_BA	ACGAGTA	CCTACGGGNGGCWGCAG	17	ACGAGTACCTACGGGNGGCWGCAG	24
IllB_107_L_341F_BA	ACGATGT	CCTACGGGNGGCWGCAG	17	ACGATGTCCTACGGGNGGCWGCAG	24
IllB_110_L_341F_BA	ACGCTAT	CCTACGGGNGGCWGCAG	17	ACGCTATCCTACGGGNGGCWGCAG	24
IllB_122_L_341F_BA	AGACACA	CCTACGGGNGGCWGCAG	17	AGACACACCTACGGGNGGCWGCAG	24
IllB_123_L_341F_BA	AGACGAT	CCTACGGGNGGCWGCAG	17	AGACGATCCTACGGGNGGCWGCAG	24
IllB_120_L_341F_BA	AGACTCT	CCTACGGGNGGCWGCAG	17	AGACTCTCCTACGGGNGGCWGCAG	24
IllB_121_L_341F_BA	AGACTGA	CCTACGGGNGGCWGCAG	17	AGACTGACCTACGGGNGGCWGCAG	24
IllB_126_L_341F_BA	AGAGACT	CCTACGGGNGGCWGCAG	17	AGAGACTCCTACGGGNGGCWGCAG	24
IllB_125_L_341F_BA	AGAGATG	CCTACGGGNGGCWGCAG	17	AGAGATGCCTACGGGNGGCWGCAG	24
IllB_124_L_341F_BA	AGAGTCA	CCTACGGGNGGCWGCAG	17	AGAGTCACCTACGGGNGGCWGCAG	24
IllB_118_L_341F_BA	AGATGCT	CCTACGGGNGGCWGCAG	17	AGATGCTCCTACGGGNGGCWGCAG	24
IllB_130_L_341F_BA	AGCAGAT	CCTACGGGNGGCWGCAG	17	AGCAGATCCTACGGGNGGCWGCAG	24
IllB_129_L_341F_BA	AGCATGT	CCTACGGGNGGCWGCAG	17	AGCATGTCCTACGGGNGGCWGCAG	24
IllB_114_L_341F_BA	AGTCACT	CCTACGGGNGGCWGCAG	17	AGTCACTCCTACGGGNGGCWGCAG	24
IllB_115_L_341F_BA	AGTCAGA	CCTACGGGNGGCWGCAG	17	AGTCAGACCTACGGGNGGCWGCAG	24
IllB_112_L_341F_BA	AGTCTCA	CCTACGGGNGGCWGCAG	17	AGTCTCACCTACGGGNGGCWGCAG	24
IllB_116_L_341F_BA	AGTGAGT	CCTACGGGNGGCWGCAG	17	AGTGAGTCCTACGGGNGGCWGCAG	24
IllB_158_L_341F_BA	GACATCA	CCTACGGGNGGCWGCAG	17	GACATCACCTACGGGNGGCWGCAG	24
IllB_153_L_341F_BA	GACTATG	CCTACGGGNGGCWGCAG	17	GACTATGCCTACGGGNGGCWGCAG	24
IllB_156_L_341F_BA	GACTCTA	CCTACGGGNGGCWGCAG	17	GACTCTACCTACGGGNGGCWGCAG	24
IllB_157_L_341F_BA	GACTGAT	CCTACGGGNGGCWGCAG	17	GACTGATCCTACGGGNGGCWGCAG	24
IllB_162_L_341F_BA	GAGAGAT	CCTACGGGNGGCWGCAG	17	GAGAGATCCTACGGGNGGCWGCAG	24
IllB_160_L_341F_BA	GAGTCAT	CCTACGGGNGGCWGCAG	17	GAGTCATCCTACGGGNGGCWGCAG	24
IllB_147_L_341F_BA	GATACTG	CCTACGGGNGGCWGCAG	17	GATACTGCCTACGGGNGGCWGCAG	24
IllB_152_L_341F_BA	GATGAGT	CCTACGGGNGGCWGCAG	17	GATGAGTCCTACGGGNGGCWGCAG	24
IllB_166_L_341F_BA	GCATACT	CCTACGGGNGGCWGCAG	17	GCATACTCCTACGGGNGGCWGCAG	24
IllB_167_L_341F_BA	GCATCAT	CCTACGGGNGGCWGCAG	17	GCATCATCCTACGGGNGGCWGCAG	24
IllB_164_L_341F_BA	GCTACTA	CCTACGGGNGGCWGCAG	17	GCTACTACCTACGGGNGGCWGCAG	24
IllB_163_L_341F_BA	GCTATCA	CCTACGGGNGGCWGCAG	17	GCTATCACCTACGGGNGGCWGCAG	24
IllB_165_L_341F_BA	GCTCATA	CCTACGGGNGGCWGCAG	17	GCTCATACCTACGGGNGGCWGCAG	24
IllB_131_L_341F_BA	GTATCAC	CCTACGGGNGGCWGCAG	17	GTATCACCCTACGGGNGGCWGCAG	24
IllB_143_L_341F_BA	GTCACTA	CCTACGGGNGGCWGCAG	17	GTCACTACCTACGGGNGGCWGCAG	24
IllB_140_L_341F_BA	GTCATAG	CCTACGGGNGGCWGCAG	17	GTCATAGCCTACGGGNGGCWGCAG	24
IllB_141_L_341F_BA	GTCATCT	CCTACGGGNGGCWGCAG	17	GTCATCTCCTACGGGNGGCWGCAG	24
IllB_138_L_341F_BA	GTCTACT	CCTACGGGNGGCWGCAG	17	GTCTACTCCTACGGGNGGCWGCAG	24
IllB_139_L_341F_BA	GTCTCAT	CCTACGGGNGGCWGCAG	17	GTCTCATCCTACGGGNGGCWGCAG	24
IllB_11_L_341F_BA	TACGAGT	CCTACGGGNGGCWGCAG	17	TACGAGTCCTACGGGNGGCWGCAG	24
IllB_12_L_341F_BA	TACGCTA	CCTACGGGNGGCWGCAG	17	TACGCTACCTACGGGNGGCWGCAG	24
IllB_10_L_341F_BA	TACGTCA	CCTACGGGNGGCWGCAG	17	TACGTCACCTACGGGNGGCWGCAG	24
IllB_15_L_341F_BA	TAGACGA	CCTACGGGNGGCWGCAG	17	TAGACGACCTACGGGNGGCWGCAG	24
IllB_14_L_341F_BA	TAGACTG	CCTACGGGNGGCWGCAG	17	TAGACTGCCTACGGGNGGCWGCAG	24
IllB_16_L_341F_BA	TAGAGAG	CCTACGGGNGGCWGCAG	17	TAGAGAGCCTACGGGNGGCWGCAG	24
IllB_17_L_341F_BA	TAGAGCA	CCTACGGGNGGCWGCAG	17	TAGAGCACCTACGGGNGGCWGCAG	24
IllB_13_L_341F_BA	TAGTCAG	CCTACGGGNGGCWGCAG	17	TAGTCAGCCTACGGGNGGCWGCAG	24
IllB_1_L_341F_BA	TATCACG	CCTACGGGNGGCWGCAG	17	TATCACGCCTACGGGNGGCWGCAG	24
IllA_5_L_805R_BA	TACTAGC	GACTACHVGGGTATCTAATCC	21	TACTAGCGACTACHVGGGTATCTAATCC	28
IllA_6_L_805R_BA	TACTCTC	GACTACHVGGGTATCTAATCC	21	TACTCTCGACTACHVGGGTATCTAATCC	28
IllA_7_L_805R_BA	TACTCGA	GACTACHVGGGTATCTAATCC	21	TACTCGAGACTACHVGGGTATCTAATCC	28
IllA_8_L_805R_BA	TACTGAC	GACTACHVGGGTATCTAATCC	21	TACTGACGACTACHVGGGTATCTAATCC	28
IllA_9_L_805R_BA	TACTGCA	GACTACHVGGGTATCTAATCC	21	TACTGCAGACTACHVGGGTATCTAATCC	28
IllA_42_L_805R_BA	TCAGAGA	GACTACHVGGGTATCTAATCC	21	TCAGAGAGACTACHVGGGTATCTAATCC	28
IllA_43_L_805R_BA	TCAGCTA	GACTACHVGGGTATCTAATCC	21	TCAGCTAGACTACHVGGGTATCTAATCC	28
IllA_44_L_805R_BA	TCGTAGA	GACTACHVGGGTATCTAATCC	21	TCGTAGAGACTACHVGGGTATCTAATCC	28
IllA_48_L_805R_BA	TCGCATA	GACTACHVGGGTATCTAATCC	21	TCGCATAGACTACHVGGGTATCTAATCC	28
IllA_51_L_805R_BA	TGTCACA	GACTACHVGGGTATCTAATCC	21	TGTCACAGACTACHVGGGTATCTAATCC	28
IllA_52_L_805R_BA	TGTCGTA	GACTACHVGGGTATCTAATCC	21	TGTCGTAGACTACHVGGGTATCTAATCC	28
IllA_53_L_805R_BA	TGTGTCA	GACTACHVGGGTATCTAATCC	21	TGTGTCAGACTACHVGGGTATCTAATCC	28
IllA_54_L_805R_BA	TGTGCTA	GACTACHVGGGTATCTAATCC	21	TGTGCTAGACTACHVGGGTATCTAATCC	28
IllA_56_L_805R_BA	TGACTCA	GACTACHVGGGTATCTAATCC	21	TGACTCAGACTACHVGGGTATCTAATCC	28
IllA_57_L_805R_BA	TGACACT	GACTACHVGGGTATCTAATCC	21	TGACACTGACTACHVGGGTATCTAATCC	28
IllA_58_L_805R_BA	TGAGTAC	GACTACHVGGGTATCTAATCC	21	TGAGTACGACTACHVGGGTATCTAATCC	28
IllA_60_L_805R_BA	TGAGTGA	GACTACHVGGGTATCTAATCC	21	TGAGTGAGACTACHVGGGTATCTAATCC	28
IllA_61_L_805R_BA	TGAGCAT	GACTACHVGGGTATCTAATCC	21	TGAGCATGACTACHVGGGTATCTAATCC	28
IllA_62_L_805R_BA	TGCTAGA	GACTACHVGGGTATCTAATCC	21	TGCTAGAGACTACHVGGGTATCTAATCC	28
IllA_63_L_805R_BA	TGCTGTA	GACTACHVGGGTATCTAATCC	21	TGCTGTAGACTACHVGGGTATCTAATCC	28
IllA_66_L_805R_BA	TGCGATA	GACTACHVGGGTATCTAATCC	21	TGCGATAGACTACHVGGGTATCTAATCC	28
IllA_67_L_805R_BA	ATACTGC	GACTACHVGGGTATCTAATCC	21	ATACTGCGACTACHVGGGTATCTAATCC	28
IllA_68_L_805R_BA	ATACGCT	GACTACHVGGGTATCTAATCC	21	ATACGCTGACTACHVGGGTATCTAATCC	28
IllA_69_L_805R_BA	ATAGCGT	GACTACHVGGGTATCTAATCC	21	ATAGCGTGACTACHVGGGTATCTAATCC	28
IllA_70_L_805R_BA	ATCTCAC	GACTACHVGGGTATCTAATCC	21	ATCTCACGACTACHVGGGTATCTAATCC	28
IllA_71_L_805R_BA	ATCATGC	GACTACHVGGGTATCTAATCC	21	ATCATGCGACTACHVGGGTATCTAATCC	28
IllA_72_L_805R_BA	ATCACTC	GACTACHVGGGTATCTAATCC	21	ATCACTCGACTACHVGGGTATCTAATCC	28
IllA_74_L_805R_BA	ATCAGAC	GACTACHVGGGTATCTAATCC	21	ATCAGACGACTACHVGGGTATCTAATCC	28
IllA_76_L_805R_BA	ATCGTGT	GACTACHVGGGTATCTAATCC	21	ATCGTGTGACTACHVGGGTATCTAATCC	28
IllA_77_L_805R_BA	ATCGACT	GACTACHVGGGTATCTAATCC	21	ATCGACTGACTACHVGGGTATCTAATCC	28
IllA_78_L_805R_BA	ATCGCAT	GACTACHVGGGTATCTAATCC	21	ATCGCATGACTACHVGGGTATCTAATCC	28
IllA_79_L_805R_BA	ATGTCGT	GACTACHVGGGTATCTAATCC	21	ATGTCGTGACTACHVGGGTATCTAATCC	28
IllA_80_L_805R_BA	ATGTGCT	GACTACHVGGGTATCTAATCC	21	ATGTGCTGACTACHVGGGTATCTAATCC	28
IllA_81_L_805R_BA	ATGAGTC	GACTACHVGGGTATCTAATCC	21	ATGAGTCGACTACHVGGGTATCTAATCC	28
IllA_82_L_805R_BA	ATGAGCA	GACTACHVGGGTATCTAATCC	21	ATGAGCAGACTACHVGGGTATCTAATCC	28
IllA_83_L_805R_BA	ATGCTGT	GACTACHVGGGTATCTAATCC	21	ATGCTGTGACTACHVGGGTATCTAATCC	28
IllA_84_L_805R_BA	ATGCACT	GACTACHVGGGTATCTAATCC	21	ATGCACTGACTACHVGGGTATCTAATCC	28
IllA_85_L_805R_BA	ATGCGAT	GACTACHVGGGTATCTAATCC	21	ATGCGATGACTACHVGGGTATCTAATCC	28
IllA_86_L_805R_BA	ACTATGC	GACTACHVGGGTATCTAATCC	21	ACTATGCGACTACHVGGGTATCTAATCC	28
IllA_87_L_805R_BA	ACTACAC	GACTACHVGGGTATCTAATCC	21	ACTACACGACTACHVGGGTATCTAATCC	28
IllA_88_L_805R_BA	ACTACGT	GACTACHVGGGTATCTAATCC	21	ACTACGTGACTACHVGGGTATCTAATCC	28
IllA_91_L_805R_BA	ACTCTAC	GACTACHVGGGTATCTAATCC	21	ACTCTACGACTACHVGGGTATCTAATCC	28
IllA_92_L_805R_BA	ACTCTCT	GACTACHVGGGTATCTAATCC	21	ACTCTCTGACTACHVGGGTATCTAATCC	28
IllA_93_L_805R_BA	ACTCTGA	GACTACHVGGGTATCTAATCC	21	ACTCTGAGACTACHVGGGTATCTAATCC	28
IllA_94_L_805R_BA	ACTCAGT	GACTACHVGGGTATCTAATCC	21	ACTCAGTGACTACHVGGGTATCTAATCC	28
IllA_95_L_805R_BA	ACTCGAT	GACTACHVGGGTATCTAATCC	21	ACTCGATGACTACHVGGGTATCTAATCC	28
IllA_96_L_805R_BA	ACTGTGT	GACTACHVGGGTATCTAATCC	21	ACTGTGTGACTACHVGGGTATCTAATCC	28
IllA_97_L_805R_BA	ACTGATC	GACTACHVGGGTATCTAATCC	21	ACTGATCGACTACHVGGGTATCTAATCC	28
IllA_98_L_805R_BA	ACTGACT	GACTACHVGGGTATCTAATCC	21	ACTGACTGACTACHVGGGTATCTAATCC	28
IllA_99_L_805R_BA	ACTGAGA	GACTACHVGGGTATCTAATCC	21	ACTGAGAGACTACHVGGGTATCTAATCC	28
