# Supplementary material for: Bacterial diversity along a 2600 km river continuum
Source: Environ Microbiol. 2015 Jun 11;17(12):4994–5007. doi: 10.1111/1462-2920.12886 (PMC4918796; doi:10.1111/1462-2920.12886)
Supplement: Supplementary file 1 — Fig. S1. Development of selected environmental parameters along the Danube River from the upstream region (rkm 2600; left) to the river mouth at the Black Sea (rkm 0; right). Left panel: alkalinity, pH, total bacterial production (TBP), total suspended solids (TSS); Right panel: nitrate (NO3 ‐), dissolved silicates (SiO2 diss) and phytoplankton biomass (Chl‐a) [PP biomass (Chl‐a)]. Fig. S2. Non‐metric multidimensional scaling plot of the compositional dissimilarities between communities (Bray–Curtis dissimilarities) of all samples of the Danube River and its tributaries. The stress value of the NMDS was 0.17. Dots represent free‐living bacterial communities (0.2–3.0 μm); triangles display particle‐associated bacterial communities (> 3.0 μm). Open symbols represent tributary samples, whereas full symbols indicate communities in the Danube River. The gradient from orange to blue via purple indicates the official Danube River kilometre assignment [rkm 2600 = upstream region near Ulm (DE), rkm 0 = river mouth at Black Sea] at the respective sampling site in the Danube River and for tributaries at the site (official rkm) of confluence with the Danube River, independent of its length. Fig. S3. Box plot of variability in bacterial communities in different size fractions (0.2–3.0 μm and > 3.0 μm) based on beta‐dispersion of Bray–Curtis dissimilarities. Left: Variability (distance from centroid) in the free‐living bacterial community; Right: Variability in the attached bacterial community. Fig. S4. Phylum‐level taxonomic composition of the bacterial communities along the Danube River. The Y‐axis shows the read proportions assigned to the five most abundant phyla in the free‐living fraction (left) and the particle‐associated fraction (right). Lower abundant phyla were included in the fraction ‘Others’ due to their low proportions. Samples are arranged from left to the right representing sequence from upstream (rkm 2600) to river mouth at the Black Sea (rkm 0). Fig. S5. Result [file EMI-17-4994-s001.zip › Table_S3_SuppInfo.xls]

## Sheet: Sheet1
ID	Value	Date of analysis	Date of analysis	Remark Code	Analysis Text	Fraction analysed	Location Code	Location	Longitude	Latitude	Country	River	River km	Country	Station Code	Context	Date of Sampling	Date of Sampling	Year of Sampling	Month of Sampling	Monthname of Sampling	Sampling Method Code	Sampling Method	Sampling Method Type	Analytical Method Code	Analytical Method	Unit	Limit of Detection (LoD)	Determinand Code	Determinand	Analysis Dataset ID	Sample Dataset ID	Anameth Dataset ID	Monpoint Dataset ID	Matrix Code	Parameter
1093443	17.4	2007-08-14 17:00:00	14.08.2007 17:00			JDS1	M	Upstream Iller	9.86037	48.31073	DE	Danube	2600.00	Germany	JDS1	JDS2	2007-08-13 12:00:11	13.08.2007 12:00	2007	8	Aug	01.01	Water with bucket	Chemical	AAW.002		°C		12.10	Water temperature	139	139	138	28	W	Water temperature in °C
1093444	20	2007-08-15 08:30:00	15.08.2007 08:30			JDS2	M	Kelheim	11.86850	48.91502	DE	Danube	2415.00	Germany	JDS2	JDS2	2007-08-15 08:00:11	15.08.2007 08:00	2007	8	Aug	01.01	Water with bucket	Chemical	AAW.002		°C		12.10	Water temperature	139	139	138	28	W	Water temperature in °C
1093445	21.3	2007-08-15 16:15:00	15.08.2007 16:15			JDS3	M	Geisling power plant	12.35567	48.97589	DE	Danube	2354.00	Germany	JDS3	JDS2	2007-08-15 15:52:11	15.08.2007 15:52	2007	8	Aug	01.01	Water with bucket	Chemical	AAW.002		°C		12.10	Water temperature	139	139	138	28	W	Water temperature in °C
1093446	21.4	2007-08-16 12:00:00	16.08.2007 12:00			JDS4	M	Deggendorf	12.93476	48.83379	DE	Danube	2285.00	Germany	JDS4	JDS2	2007-08-16 11:30:11	16.08.2007 11:30	2007	8	Aug	01.01	Water with bucket	Chemical	AAW.002		°C		12.10	Water temperature	139	139	138	28	W	Water temperature in °C
1093447	21.3	2007-08-16 13:30:00	16.08.2007 13:30			JDS5	M	Niederalteich	13.00590	48.77990	DE	Danube	2278.00	Germany	JDS5	JDS2	2007-08-16 13:10:11	16.08.2007 13:10	2007	8	Aug	01.01	Water with bucket	Chemical	AAW.002		°C		12.10	Water temperature	139	139	138	28	W	Water temperature in °C
1093448	19.5	2007-08-16 20:30:00	16.08.2007 20:30			JDS6	M	/Inn, rkm 4.2	13.43699	48.55753	DE	Danube	2225.00	Germany	JDS6	JDS2	2007-08-16 20:00:11	16.08.2007 20:00	2007	8	Aug	01.01	Water with bucket	Chemical	AAW.002		°C		12.10	Water temperature	139	139	138	28	W	Water temperature in °C
1093449	19.7	2007-08-17 10:10:00	17.08.2007 10:10			JDS7	M	Jochenstein	13.69373	48.52488	DE	Danube	2204.00	Germany	JDS7	JDS2	2007-08-17 09:40:11	17.08.2007 09:40	2007	8	Aug	01.01	Water with bucket	Chemical	AAW.002		°C		12.10	Water temperature	139	139	138	28	W	Water temperature in °C
1093450	19.3	2007-08-18 08:00:00	18.08.2007 08:00			JDS8	M	Upstream dam Abwinden-Asten	14.41705	48.25501	AT	Danube	2120.00	Austria	JDS8	JDS2	2007-08-18 07:50:11	18.08.2007 07:50	2007	8	Aug	01.01	Water with bucket	Chemical	AAW.002		°C		12.10	Water temperature	139	139	138	28	W	Water temperature in °C
1093451	19.3	2007-08-18 14:00:00	18.08.2007 14:00			JDS9	M	Upstream dam Ybbs-Persenbeug	15.05291	48.19670	AT	Danube	2061.00	Austria	JDS9	JDS2	2007-08-18 12:55:11	18.08.2007 12:55	2007	8	Aug	01.01	Water with bucket	Chemical	AAW.002		°C		12.10	Water temperature	139	139	138	28	W	Water temperature in °C
1093452	19.8	2007-08-18 21:00:00	18.08.2007 21:00			JDS10	M	Oberloiben	15.53103	48.38371	AT	Danube	2008.00	Austria	JDS10	JDS2	2007-08-18 19:30:11	18.08.2007 19:30	2007	8	Aug	01.01	Water with bucket	Chemical	AAW.002		°C		12.10	Water temperature	139	139	138	28	W	Water temperature in °C
1093453	20.2	2007-08-19 12:15:00	19.08.2007 12:15			JDS11	M	Upstream dam Greifenstein	16.22459	48.35151	AT	Danube	1950.00	Austria	JDS11	JDS2	2007-08-19 11:45:11	19.08.2007 11:45	2007	8	Aug	01.01	Water with bucket	Chemical	AAW.002		°C		12.10	Water temperature	139	139	138	28	W	Water temperature in °C
1093454	20.2	2007-08-19 16:00:00	19.08.2007 16:00			JDS12	M	Klosterneuburg	16.32902	48.33078	AT	Danube	1942.00	Austria	JDS12	JDS2	2007-08-19 15:30:11	19.08.2007 15:30	2007	8	Aug	01.01	Water with bucket	Chemical	AAW.002		°C		12.10	Water temperature	139	139	138	28	W	Water temperature in °C
1093455	20.2	2007-08-21 10:50:00	21.08.2007 10:50			JDS13	M	Wildungsmauer	16.80328	48.11602	AT	Danube	1895.00	Austria	JDS13	JDS2	2007-08-21 10:20:11	21.08.2007 10:20	2007	8	Aug	01.01	Water with bucket	Chemical	AAW.002		°C		12.10	Water temperature	139	139	138	28	W	Water temperature in °C
1093456	22.6	2007-08-21 15:30:00	21.08.2007 15:30			JDS14	M	Upstream Morava (Hainburg)	16.96162	48.17270	AT	Danube	1881.00	Austria	JDS14	JDS2	2007-08-21 15:00:11	21.08.2007 15:00	2007	8	Aug	01.01	Water with bucket	Chemical	AAW.002		°C		12.10	Water temperature	139	139	138	28	W	Water temperature in °C
1093457	22.6	2007-08-21 18:00:00	21.08.2007 18:00			JDS15	M	/Morava (rkm 0.08)	16.97597	48.17864	AT	Danube	1880.00	Austria	JDS15	JDS2	2007-08-21 17:30:11	21.08.2007 17:30	2007	8	Aug	01.01	Water with bucket	Chemical	AAW.002		°C		12.10	Water temperature	139	139	138	28	W	Water temperature in °C
1093458	22.5	2007-08-21 18:00:00	21.08.2007 18:00			JDS16	M	Morava, Lanzhot	16.99000	48.69000	CZ	/Morava	79.00	Czech Republic	JDS-MO1	JDS2	2007-08-21 13:00:11	21.08.2007 13:00	2007	8	Aug	01.01	Water with bucket	Chemical	AAW.002		°C		12.10	Water temperature	139	139	138	28	W	Water temperature in °C
1093459	22.5	2007-08-21 18:00:00	21.08.2007 18:00			JDS17	M	Dyje, Pohansko	16.86000	48.80000	CZ	/Morava	17.00	Czech Republic	JDS-MO2	JDS2	2007-08-21 09:30:11	21.08.2007 09:30	2007	8	Aug	01.01	Water with bucket	Chemical	AAW.002		°C		12.10	Water temperature	139	139	138	28	W	Water temperature in °C
1093460	21.5	2007-08-22 10:30:00	22.08.2007 10:30			JDS18	M	Bratislava	17.14525	48.11834	SK	Danube	1869.00	Slovak Republic	JDS16	JDS2	2007-08-22 09:50:11	22.08.2007 09:50	2007	8	Aug	01.01	Water with bucket	Chemical	AAW.002		°C		12.10	Water temperature	139	139	138	28	W	Water temperature in °C
1093461	20.4	2007-08-23 08:30:00	23.08.2007 08:30			JDS19	M	Gabcikovo reservoir	17.23445	48.03577	SK	Danube	1852.00	Slovak Republic	JDS17	JDS2	2007-08-23 08:00:11	23.08.2007 08:00	2007	8	Aug	01.01	Water with bucket	Chemical	AAW.002		°C		12.10	Water temperature	139	139	138	28	W	Water temperature in °C
1093462	21.3	2007-08-23 15:00:00	23.08.2007 15:00			JDS20	M	Medvedov/Medve	17.66197	47.78877	SK	Danube	1806.00	Slovak Republic	JDS18	JDS2	2007-08-23 14:00:11	23.08.2007 14:00	2007	8	Aug	01.01	Water with bucket	Chemical	AAW.002		°C		12.10	Water temperature	139	139	138	28	W	Water temperature in °C
1093463	22.9	2007-08-23 18:00:00	23.08.2007 18:00			JDS21	M	/Moson Danube Arm - end (rkm 0.1)	17.77262	47.73496	HU	Danube	1794.00	Hungary	JDS19	JDS2	2007-08-23 17:00:11	23.08.2007 17:00	2007	8	Aug	01.01	Water with bucket	Chemical	AAW.002		°C		12.10	Water temperature	139	139	138	28	W	Water temperature in °C
1093464	22.6	2007-08-24 12:00:00	24.08.2007 12:00			JDS22	M	Komarno/Komarom	18.11678	47.75160	SK	Danube	1768.00	Slovak Republic	JDS20	JDS2	2007-08-24 11:30:11	24.08.2007 11:30	2007	8	Aug	01.01	Water with bucket	Chemical	AAW.002		°C		12.10	Water temperature	139	139	138	28	W	Water temperature in °C
1093465	23.3	2007-08-24 08:30:00	24.08.2007 08:30			JDS23	M	/Vah (rkm 0.8)	18.14311	47.75932	SK	Danube	1766.00	Slovak Republic	JDS21	JDS2	2007-08-24 08:15:11	24.08.2007 08:15	2007	8	Aug	01.01	Water with bucket	Chemical	AAW.002		°C		12.10	Water temperature	139	139	138	28	W	Water temperature in °C
1093466	24.6	2007-08-24 17:00:00	24.08.2007 17:00			JDS24	M	Iza/Szony	18.21113	47.74213	SK	Danube	1761.00	Slovak Republic	JDS22	JDS2	2007-08-24 16:20:11	24.08.2007 16:20	2007	8	Aug	01.01	Water with bucket	Chemical	AAW.002		°C		12.10	Water temperature	139	139	138	28	W	Water temperature in °C
1093467	23.7	2007-08-25 08:30:00	25.08.2007 08:30			JDS25	M	Sturovo/Esztergom	18.72863	47.79258	SK	Danube	1719.00	Slovak Republic	JDS23	JDS2	2007-08-25 08:15:11	25.08.2007 08:15	2007	8	Aug	01.01	Water with bucket	Chemical	AAW.002		°C		12.10	Water temperature	139	139	138	28	W	Water temperature in °C
1093468	25.2	2007-08-25 12:00:00	25.08.2007 12:00			JDS26	M	/Hron (rkm 0.5)	18.73507	47.82157	HU	Danube	1716.00	Hungary	JDS24	JDS2	2007-08-25 11:30:11	25.08.2007 11:30	2007	8	Aug	01.01	Water with bucket	Chemical	AAW.002		°C		12.10	Water temperature	139	139	138	28	W	Water temperature in °C
1093469	26.6	2007-08-25 14:00:00	25.08.2007 14:00			JDS27	M	/Ipoly (rkm 0.7)	18.85230	47.82279	SK	Danube	1708.00	Slovak Republic	JDS25	JDS2	2007-08-25 13:15:11	25.08.2007 13:15	2007	8	Aug	01.01	Water with bucket	Chemical	AAW.002		°C		12.10	Water temperature	139	139	138	28	W	Water temperature in °C
1093470	24.9	2007-08-25 16:00:00	25.08.2007 16:00			JDS28	M	Szob	18.86773	47.81255	HU	Danube	1707.00	Hungary	JDS26	JDS2	2007-08-25 15:30:11	25.08.2007 15:30	2007	8	Aug	01.01	Water with bucket	Chemical	AAW.002		°C		12.10	Water temperature	139	139	138	28	W	Water temperature in °C
1093471	22.2	2007-08-26 11:30:00	26.08.2007 11:30			JDS29	M	Upstream end of Szentendre Island	18.98542	47.80817	HU	Danube	1692.00	Hungary	JDS27	JDS2	2007-08-26 11:00:11	26.08.2007 11:00	2007	8	Aug	01.01	Water with bucket	Chemical	AAW.002		°C		12.10	Water temperature	139	139	138	28	W	Water temperature in °C
1093472	22.3	2007-08-26 12:30:00	26.08.2007 12:30			JDS30	M	/Upstream end of Szentendre Island (arm)	18.99248	47.80575	HU	Danube	1692.00	Hungary	JDS28	JDS2	2007-08-26 12:00:11	26.08.2007 12:00	2007	8	Aug	01.01	Water with bucket	Chemical	AAW.002		°C		12.10	Water temperature	139	139	138	28	W	Water temperature in °C
1093473	21.9	2007-08-27 11:30:00	27.08.2007 11:30			JDS31	M	Budapest upstream	19.08361	47.59890	HU	Danube	1659.00	Hungary	JDS29	JDS2	2007-08-27 11:00:11	27.08.2007 11:00	2007	8	Aug	01.01	Water with bucket	Chemical	AAW.002		°C		12.10	Water temperature	139	139	138	28	W	Water temperature in °C
1093474	23.7	2007-08-27 13:30:00	27.08.2007 13:30			JDS32	M	/Budapest (old Danube) end of S.arm	19.07139	47.59343	HU	Danube	1658.00	Hungary	JDS30	JDS2	2007-08-27 13:00:11	27.08.2007 13:00	2007	8	Aug	01.01	Water with bucket	Chemical	AAW.002		°C		12.10	Water temperature	139	139	138	28	W	Water temperature in °C
1093475	17.5	2007-08-28 11:30:00	28.08.2007 11:30			JDS33	M	Tiszabecs	22.83000	48.10000	HU	/Tisza	744.00	Hungary	JDS-TI1	JDS2	2007-08-27 10:00:11	27.08.2007 10:00	2007	8	Aug	01.01	Water with bucket	Chemical	AAW.002		°C		12.10	Water temperature	139	139	138	28	W	Water temperature in °C
1093476	22.4	2007-08-29 11:30:00	29.08.2007 11:30			JDS34	M	/Rackeve-Soroksar Danube Arm - start	19.07127	47.46137	HU	Danube	1642.00	Hungary	JDS31	JDS2	2007-08-29 11:00:11	29.08.2007 11:00	2007	8	Aug	01.01	Water with bucket	Chemical	AAW.002		°C		12.10	Water temperature	139	139	138	28	W	Water temperature in °C
1093477	22.5	2007-08-29 13:30:00	29.08.2007 13:30			JDS35	M	Budapest downstream	19.01025	47.38863	HU	Danube	1632.00	Hungary	JDS32	JDS2	2007-08-29 13:00:11	29.08.2007 13:00	2007	8	Aug	01.01	Water with bucket	Chemical	AAW.002		°C		12.10	Water temperature	139	139	138	28	W	Water temperature in °C
1093478	21.9	2007-08-29 18:30:00	29.08.2007 18:30			JDS36	M	Adony/Lórév	18.88356	47.11526	HU	Danube	1605.00	Hungary	JDS33	JDS2	2007-08-29 18:10:11	29.08.2007 18:10	2007	8	Aug	01.01	Water with bucket	Chemical	AAW.002		°C		12.10	Water temperature	139	139	138	28	W	Water temperature in °C
1093479	22.6	2007-08-30 10:00:00	30.08.2007 10:00			JDS37	M	/Rackeve-Soroksar Danube Arm - end	18.97636	47.03629	HU	Danube	1586.00	Hungary	JDS34	JDS2	2007-08-30 09:50:11	30.08.2007 09:50	2007	8	Aug	01.01	Water with bucket	Chemical	AAW.002		°C		12.10	Water temperature	139	139	138	28	W	Water temperature in °C
1093480	21.8	2007-08-30 13:00:00	30.08.2007 13:00			JDS38	M	Dunafoldvar	18.94693	46.80475	HU	Danube	1560.00	Hungary	JDS35	JDS2	2007-08-30 12:20:11	30.08.2007 12:20	2007	8	Aug	01.01	Water with bucket	Chemical	AAW.002		°C		12.10	Water temperature	139	139	138	28	W	Water temperature in °C
1093481	22.1	2007-08-30 17:40:00	30.08.2007 17:40			JDS39	M	Paks	18.88171	46.63439	HU	Danube	1533.00	Hungary	JDS36	JDS2	2007-08-30 16:55:11	30.08.2007 16:55	2007	8	Aug	01.01	Water with bucket	Chemical	AAW.002		°C		12.10	Water temperature	139	139	138	28	W	Water temperature in °C
1093482	23.9	2007-08-31 12:00:00	31.08.2007 12:00			JDS40	M	/Sio (rkm 1.0)	18.88387	46.34087	HU	Danube	1497.00	Hungary	JDS37	JDS2	2007-08-31 11:30:11	31.08.2007 11:30	2007	8	Aug	01.01	Water with bucket	Chemical	AAW.002		°C		12.10	Water temperature	139	139	138	28	W	Water temperature in °C
1093483	23.1	2007-08-31 15:00:00	31.08.2007 15:00			JDS41	M	Baja	18.92419	46.19975	HU	Danube	1481.00	Hungary	JDS38	JDS2	2007-08-31 14:30:11	31.08.2007 14:30	2007	8	Aug	01.01	Water with bucket	Chemical	AAW.002		°C		12.10	Water temperature	139	139	138	28	W	Water temperature in °C
1093484	20.6	2007-08-31 23:50:00	31.08.2007 23:50			JDS42	M	Szolnok	20.22000	47.17000	HU	/Tisza	334.00	Hungary	JDS-TI2	JDS2	2007-08-31 09:30:11	31.08.2007 09:30	2007	8	Aug	01.01	Water with bucket	Chemical	AAW.002		°C		12.10	Water temperature	139	139	138	28	W	Water temperature in °C
1093485	22.1	2007-08-31 23:50:00	31.08.2007 23:50			JDS43	M	Szeged (HU border)	20.20000	46.26000	HU	/Tisza	160.00	Hungary	JDS-TI3	JDS2	2007-08-31 11:20:11	31.08.2007 11:20	2007	8	Aug	01.01	Water with bucket	Chemical	AAW.002		°C		12.10	Water temperature	139	139	138	28	W	Water temperature in °C
1093486	23.3	2007-09-01 15:00:00	01.09.2007 15:00			JDS44	M	Hercegszanto	18.80843	45.91333	HU	Danube	1434.00	Hungary	JDS39	JDS2	2007-09-01 14:20:11	01.09.2007 14:20	2007	9	Sep	01.01	Water with bucket	Chemical	AAW.002		°C		12.10	Water temperature	139	139	138	28	W	Water temperature in °C
1093487	23.1	2007-09-01 18:00:00	01.09.2007 18:00			JDS45	M	Batina	18.85680	45.84130	HR	Danube	1424.00	Croatia	JDS40	JDS2	2007-09-01 17:10:11	01.09.2007 17:10	2007	9	Sep	01.01	Water with bucket	Chemical	AAW.002		°C		12.10	Water temperature	139	139	138	28	W	Water temperature in °C
1093488	23.2	2007-09-02 16:00:00	02.09.2007 16:00			JDS46	M	Upstream Drava	18.91701	45.55432	HR	Danube	1384.00	Croatia	JDS41	JDS2	2007-09-02 15:30:11	02.09.2007 15:30	2007	9	Sep	01.01	Water with bucket	Chemical	AAW.002		°C		12.10	Water temperature	139	139	138	28	W	Water temperature in °C
1093489	23.5	2007-09-02 17:00:00	02.09.2007 17:00			JDS47	M	Drava D.Miholjac	26.33000	50.71000	HR	/Drava	77.00	Croatia	JDS-DR1	JDS2	2007-09-02 16:30:11	02.09.2007 16:30	2007	9	Sep	01.01	Water with bucket	Chemical	AAW.002		°C		12.10	Water temperature	139	139	138	28	W	Water temperature in °C
1093490	23	2007-09-02 17:30:00	02.09.2007 17:30			JDS48	M	/Drava (rkm 1.4)	18.90664	45.54563	HR	Danube	1379.00	Croatia	JDS42	JDS2	2007-09-02 17:00:11	02.09.2007 17:00	2007	9	Sep	01.01	Water with bucket	Chemical	AAW.002		°C		12.10	Water temperature	139	139	138	28	W	Water temperature in °C
1093491	20.8	2007-09-02 08:00:00	02.09.2007 08:00			JDS49	M	Downstream Drava (Erdut/Bogojevo)	19.07492	45.53030	HR	Danube	1367.00	Croatia	JDS43	JDS2	2007-09-03 07:30:11	03.09.2007 07:30	2007	9	Sep	01.01	Water with bucket	Chemical	AAW.002		°C		12.10	Water temperature	139	139	138	28	W	Water temperature in °C
1093492	21.3	2007-09-02 09:40:00	02.09.2007 09:40			JDS50	M	Dalj	19.00992	45.49631	HR	Danube	1355.00	Croatia	JDS44	JDS2	2007-09-03 09:10:11	03.09.2007 09:10	2007	9	Sep	01.01	Water with bucket	Chemical	AAW.002		°C		12.10	Water temperature	139	139	138	28	W	Water temperature in °C
1093493	23	2007-09-02 14:50:00	02.09.2007 14:50			JDS51	M	Ilok/Backa Palanka	19.36404	45.23156	HR	Danube	1300.00	Croatia	JDS45	JDS2	2007-09-03 14:30:11	03.09.2007 14:30	2007	9	Sep	01.01	Water with bucket	Chemical	AAW.002		°C		12.10	Water temperature	139	139	138	28	W	Water temperature in °C
1093494	21.7	2007-09-02 10:30:00	02.09.2007 10:30			JDS52	M	Upstream Novi-Sad	19.80299	45.22167	RS	Danube	1262.00	Republic of Serbia	JDS46	JDS2	2007-09-04 10:00:11	04.09.2007 10:00	2007	9	Sep	01.01	Water with bucket	Chemical	AAW.002		°C		12.10	Water temperature	139	139	138	28	W	Water temperature in °C
1093495	22.3	2007-09-02 12:30:00	02.09.2007 12:30			JDS53	M	Downstream Novi-Sad	19.88602	45.26037	RS	Danube	1252.00	Republic of Serbia	JDS47	JDS2	2007-09-04 12:00:11	04.09.2007 12:00	2007	9	Sep	01.01	Water with bucket	Chemical	AAW.002		°C		12.10	Water temperature	139	139	138	28	W	Water temperature in °C
1093496	23.3	2007-09-04 22:20:00	04.09.2007 22:20			JDS54	M	Martono?	20.10000	46.13000	RS	/Tisza	152.00	Republic of Serbia	JDS-TI4	JDS2	2007-09-04 10:15:11	04.09.2007 10:15	2007	9	Sep	01.01	Water with bucket	Chemical	AAW.002		°C		12.10	Water temperature	139	139	138	28	W	Water temperature in °C
1093497	24.6	2007-09-04 22:20:00	04.09.2007 22:20			JDS55	M	Novi Be?ej	20.13000	45.59000	RS	/Tisza	66.00	Republic of Serbia	JDS-TI5	JDS2	2007-09-04 09:15:11	04.09.2007 09:15	2007	9	Sep	01.01	Water with bucket	Chemical	AAW.002		°C		12.10	Water temperature	139	139	138	28	W	Water temperature in °C
1093498	23.6	2007-09-04 23:30:00	04.09.2007 23:30			JDS56	M	Titel	20.31000	45.21000	RS	/Tisza	9.00	Republic of Serbia	JDS-TI6	JDS2	2007-09-04 09:30:11	04.09.2007 09:30	2007	9	Sep	01.01	Water with bucket	Chemical	AAW.002		°C		12.10	Water temperature	139	139	138	28	W	Water temperature in °C
1093499	20.3	2007-09-05 10:20:00	05.09.2007 10:20			JDS57	M	Upstream Tisa (Stari Slankamen)	20.26334	45.14510	RS	Danube	1216.00	Republic of Serbia	JDS48	JDS2	2007-09-05 09:45:11	05.09.2007 09:45	2007	9	Sep	01.01	Water with bucket	Chemical	AAW.002		°C		12.10	Water temperature	139	139	138	28	W	Water temperature in °C
1093500	21.9	2007-09-05 12:30:00	05.09.2007 12:30			JDS58	M	/Tisa (rkm 1.0)	20.27999	45.14359	RS	Danube	1215.00	Republic of Serbia	JDS49	JDS2	2007-09-05 12:15:11	05.09.2007 12:15	2007	9	Sep	01.01	Water with bucket	Chemical	AAW.002		°C		12.10	Water temperature	139	139	138	28	W	Water temperature in °C
1093501	20	2007-09-05 16:30:00	05.09.2007 16:30			JDS59	M	Downstream Tisa/Upstream Sava (Belegis)	20.36542	45.02648	RS	Danube	1200.00	Republic of Serbia	JDS50	JDS2	2007-09-05 16:10:11	05.09.2007 16:10	2007	9	Sep	01.01	Water with bucket	Chemical	AAW.002		°C		12.10	Water temperature	139	139	138	28	W	Water temperature in °C
1093502	21.8	2007-09-07 09:30:00	07.09.2007 09:30			JDS60	M	/Sava (rkm 7.0)	20.37459	44.78717	RS	Danube	1170.00	Republic of Serbia	JDS51	JDS2	2007-09-07 09:15:11	07.09.2007 09:15	2007	9	Sep	01.01	Water with bucket	Chemical	AAW.002		°C		12.10	Water temperature	139	139	138	28	W	Water temperature in °C
1093503	20.3	2007-09-07 13:30:00	07.09.2007 13:30			JDS61	M	Upstream Pancevo/Downstream Sava	20.57587	44.84919	RS	Danube	1159.00	Republic of Serbia	JDS52	JDS2	2007-09-07 13:00:11	07.09.2007 13:00	2007	9	Sep	01.01	Water with bucket	Chemical	AAW.002		°C		12.10	Water temperature	139	139	138	28	W	Water temperature in °C
1093504	20.1	2007-09-07 16:30:00	07.09.2007 16:30			JDS62	M	Downstream Pancevo	20.64532	44.81694	RS	Danube	1151.00	Republic of Serbia	JDS53	JDS2	2007-09-07 16:05:11	07.09.2007 16:05	2007	9	Sep	01.01	Water with bucket	Chemical	AAW.002		°C		12.10	Water temperature	139	139	138	28	W	Water temperature in °C
1093505	18.9	2007-09-08 09:30:00	08.09.2007 09:30			JDS63	M	Grocka	20.72447	44.68132	RS	Danube	1132.00	Republic of Serbia	JDS54	JDS2	2007-09-08 09:15:11	08.09.2007 09:15	2007	9	Sep	01.01	Water with bucket	Chemical	AAW.002		°C		12.10	Water temperature	139	139	138	28	W	Water temperature in °C
1093506	19.5	2007-09-08 12:30:00	08.09.2007 12:30			JDS64	M	Upstream Velika Morava	21.00772	44.71994	RS	Danube	1107.00	Republic of Serbia	JDS55	JDS2	2007-09-08 12:05:11	08.09.2007 12:05	2007	9	Sep	01.01	Water with bucket	Chemical	AAW.002		°C		12.10	Water temperature	139	139	138	28	W	Water temperature in °C
1093507	18.7	2007-09-08 16:00:00	08.09.2007 16:00			JDS65	M	/Velika Morava	21.03536	44.70957	RS	Danube	1103.00	Republic of Serbia	JDS56	JDS2	2007-09-08 15:45:11	08.09.2007 15:45	2007	9	Sep	01.01	Water with bucket	Chemical	AAW.002		°C		12.10	Water temperature	139	139	138	28	W	Water temperature in °C
1093508	14.8	2007-09-08 17:00:00	08.09.2007 17:00			JDS66	M	Bagrdan	21.20000	44.09000	RS	/Velika Morava	237.00	Republic of Serbia	JDS-VM1	JDS2	2007-09-08 09:00:11	08.09.2007 09:00	2007	9	Sep	01.01	Water with bucket	Chemical	AAW.002		°C		12.10	Water temperature	139	139	138	28	W	Water temperature in °C
1093509	15.7	2007-09-08 16:00:00	08.09.2007 16:00			JDS67	M	Varvarin	21.38000	43.74000	RS	/Velika Morava	154.00	Republic of Serbia	JDS-VM2	JDS2	2007-09-08 09:05:11	08.09.2007 09:05	2007	9	Sep	01.01	Water with bucket	Chemical	AAW.002		°C		12.10	Water temperature	139	139	138	28	W	Water temperature in °C
1093510	19.3	2007-09-07 20:30:00	07.09.2007 20:30			JDS68	M	Jamena	19.08000	44.88000	RS	/Sava	195.00	Republic of Serbia	JDS-SA2	JDS2	2007-09-07 09:00:11	07.09.2007 09:00	2007	9	Sep	01.01	Water with bucket	Chemical	AAW.002		°C		12.10	Water temperature	139	139	138	28	W	Water temperature in °C
1093511	17.4	2007-09-07 20:30:00	07.09.2007 20:30			JDS69	M	Sremska Mitrovica	19.61000	44.96000	RS	/Sava	136.00	Republic of Serbia	JDS-SA3	JDS2	2007-09-07 09:00:11	07.09.2007 09:00	2007	9	Sep	01.01	Water with bucket	Chemical	AAW.002		°C		12.10	Water temperature	139	139	138	28	W	Water temperature in °C
1093512	19.2	2007-09-07 20:30:00	07.09.2007 20:30			JDS70	M	U??e	19.99000	44.64000	RS	/Sava	62.00	Republic of Serbia	JDS-SA4	JDS2	2007-09-07 15:00:11	07.09.2007 15:00	2007	9	Sep	01.01	Water with bucket	Chemical	AAW.002		°C		12.10	Water temperature	139	139	138	28	W	Water temperature in °C
1093513	19	2007-09-09 09:00:00	09.09.2007 09:00			JDS71	M	Downstream Velika Morava	21.12791	44.73405	RS	Danube	1097.00	Republic of Serbia	JDS57	JDS2	2007-09-09 08:40:11	09.09.2007 08:40	2007	9	Sep	01.01	Water with bucket	Chemical	AAW.002		°C		12.10	Water temperature	139	139	138	28	W	Water temperature in °C
1093514	19.7	2007-09-09 12:00:00	09.09.2007 12:00			JDS72	M	Starapalanka - Ram	21.33391	44.82148	RS	Danube	1077.00	Republic of Serbia	JDS58	JDS2	2007-09-09 11:40:11	09.09.2007 11:40	2007	9	Sep	01.01	Water with bucket	Chemical	AAW.002		°C		12.10	Water temperature	139	139	138	28	W	Water temperature in °C
1093515	20.6	2007-09-09 16:00:00	09.09.2007 16:00			JDS73	M	Banatska Palanka/Bazias	21.38822	44.79779	RS	Danube	1071.00	Republic of Serbia	JDS59	JDS2	2007-09-09 15:40:11	09.09.2007 15:40	2007	9	Sep	01.01	Water with bucket	Chemical	AAW.002		°C		12.10	Water temperature	139	139	138	28	W	Water temperature in °C
1093516	19.5	2007-09-10 11:20:00	10.09.2007 11:20			JDS74	M	Irongate reservoir (Golubac/Koronin)	21.68741	44.66437	RS	Danube	1040.00	Republic of Serbia	JDS60	JDS2	2007-09-10 11:00:11	10.09.2007 11:00	2007	9	Sep	01.01	Water with bucket	Chemical	AAW.002		°C		12.10	Water temperature	139	139	138	28	W	Water temperature in °C
1093517	20.6	2007-09-10 15:20:00	10.09.2007 15:20			JDS75	M	Donji Milanovac	22.14696	44.47190	RS	Danube	991.00	Republic of Serbia	JDS61	JDS2	2007-09-10 14:54:11	10.09.2007 14:54	2007	9	Sep	01.01	Water with bucket	Chemical	AAW.002		°C		12.10	Water temperature	139	139	138	28	W	Water temperature in °C
1093518	21.2	2007-09-11 09:20:00	11.09.2007 09:20			JDS76	M	Irongate reservoir (Tekija/Orsova)	22.40761	44.69264	RS	Danube	954.00	Republic of Serbia	JDS62	JDS2	2007-09-11 09:00:11	11.09.2007 09:00	2007	9	Sep	01.01	Water with bucket	Chemical	AAW.002		°C		12.10	Water temperature	139	139	138	28	W	Water temperature in °C
1093519	21.4	2007-09-11 18:50:00	11.09.2007 18:50			JDS77	M	Vrbica/Simijan	22.71458	44.59916	RS	Danube	926.00	Republic of Serbia	JDS63	JDS2	2007-09-11 18:30:11	11.09.2007 18:30	2007	9	Sep	01.01	Water with bucket	Chemical	AAW.002		°C		12.10	Water temperature	139	139	138	28	W	Water temperature in °C
1093520	20.9	2007-09-13 12:30:00	13.09.2007 12:30			JDS78	M	Iron Gate II	22.54240	44.32657	RS	Danube	865.00	Republic of Serbia	JDS64	JDS2	2007-09-13 12:05:11	13.09.2007 12:05	2007	9	Sep	01.01	Water with bucket	Chemical	AAW.002		°C		12.10	Water temperature	139	139	138	28	W	Water temperature in °C
1093521	21.7	2007-09-13 17:00:00	13.09.2007 17:00			JDS79	M	Upstream Timok (Rudujevac/Gruia)	22.68061	44.24283	RS	Danube	849.00	Republic of Serbia	JDS65	JDS2	2007-09-13 16:30:11	13.09.2007 16:30	2007	9	Sep	01.01	Water with bucket	Chemical	AAW.002		°C		12.10	Water temperature	139	139	138	28	W	Water temperature in °C
1093522	22	2007-09-13 20:00:00	13.09.2007 20:00			JDS80	M	/Timok (rkm 0.2)	22.66839	44.20958	RS	Danube	845.00	Republic of Serbia	JDS66	JDS2	2007-09-13 19:30:11	13.09.2007 19:30	2007	9	Sep	01.01	Water with bucket	Chemical	AAW.002		°C		12.10	Water temperature	139	139	138	28	W	Water temperature in °C
1093523	19.5	2007-09-14 08:20:00	14.09.2007 08:20			JDS81	M	Pristol/Novo Selo Harbour	22.78659	44.16878	RO	Danube	834.00	Romania	JDS67	JDS2	2007-09-14 08:00:11	14.09.2007 08:00	2007	9	Sep	01.01	Water with bucket	Chemical	AAW.002		°C		12.10	Water temperature	139	139	138	28	W	Water temperature in °C
1093524	20.9	2007-09-14 11:45:00	14.09.2007 11:45			JDS82	M	Calafat	22.93472	44.00171	RO	Danube	795.00	Romania	JDS68	JDS2	2007-09-14 11:25:11	14.09.2007 11:25	2007	9	Sep	01.01	Water with bucket	Chemical	AAW.002		°C		12.10	Water temperature	139	139	138	28	W	Water temperature in °C
1093525	21.1	2007-09-15 12:00:00	15.09.2007 12:00			JDS83	M	Downstream Kozloduy	23.88709	43.74861	BG	Danube	685.00	Bulgaria	JDS69	JDS2	2007-09-15 11:40:11	15.09.2007 11:40	2007	9	Sep	01.01	Water with bucket	Chemical	AAW.002		°C		12.10	Water temperature	139	139	138	28	W	Water temperature in °C
1093526	22.3	2007-09-15 16:10:00	15.09.2007 16:10			JDS84	M	Upstream Iskar (Bajkal)	24.41912	43.72341	BG	Danube	640.00	Bulgaria	JDS70	JDS2	2007-09-15 15:50:11	15.09.2007 15:50	2007	9	Sep	01.01	Water with bucket	Chemical	AAW.002		°C		12.10	Water temperature	139	139	138	28	W	Water temperature in °C
1093527	16.1	2007-09-15 15:30:00	15.09.2007 15:30			JDS85	M	Orechovitza	24.36000	43.59000	BG	/Iskar	18.00	Bulgaria	JDS-IS1	JDS2	2007-09-15 10:00:11	15.09.2007 10:00	2007	9	Sep	01.01	Water with bucket	Chemical	AAW.002		°C		12.10	Water temperature	139	139	138	28	W	Water temperature in °C
1093528	17.2	2007-09-15 15:30:00	15.09.2007 15:30			JDS86	M	Before Reservoir Iskar	23.54000	42.44000	BG	/Iskar	320.00	Bulgaria	JDS-IS2	JDS2	2007-09-15 13:00:11	15.09.2007 13:00	2007	9	Sep	01.01	Water with bucket	Chemical	AAW.002		°C		12.10	Water temperature	139	139	138	28	W	Water temperature in °C
1093529	22	2007-09-15 18:10:00	15.09.2007 18:10			JDS87	M	/Iskar (rkm 0.3)	24.45045	43.72665	BG	Danube	637.00	Bulgaria	JDS71	JDS2	2007-09-15 17:45:11	15.09.2007 17:45	2007	9	Sep	01.01	Water with bucket	Chemical	AAW.002		°C		12.10	Water temperature	139	139	138	28	W	Water temperature in °C
1093530	19.5	2007-09-16 09:00:00	16.09.2007 09:00			JDS88	M	Downstream Iskar	24.55357	43.76446	BG	Danube	629.00	Bulgaria	JDS72	JDS2	2007-09-16 08:30:11	16.09.2007 08:30	2007	9	Sep	01.01	Water with bucket	Chemical	AAW.002		°C		12.10	Water temperature	139	139	138	28	W	Water temperature in °C
1093531	21	2007-09-16 12:55:00	16.09.2007 12:55			JDS89	M	Upstream Olt	24.79064	43.70404	RO	Danube	606.00	Romania	JDS73	JDS2	2007-09-16 12:30:11	16.09.2007 12:30	2007	9	Sep	01.01	Water with bucket	Chemical	AAW.002		°C		12.10	Water temperature	139	139	138	28	W	Water temperature in °C
1093532	22	2007-09-16 16:30:00	16.09.2007 16:30			JDS90	M	/Olt (rkm 0.4)	24.79120	43.72350	RO	Danube	605.00	Romania	JDS74	JDS2	2007-09-16 15:45:11	16.09.2007 15:45	2007	9	Sep	01.01	Water with bucket	Chemical	AAW.002		°C		12.10	Water temperature	139	139	138	28	W	Water temperature in °C
1093533	21.3	2007-09-16 18:00:00	16.09.2007 18:00			JDS91	M	Downstream Olt	24.83429	43.71375	RO	Danube	602.00	Romania	JDS75	JDS2	2007-09-16 17:30:11	16.09.2007 17:30	2007	9	Sep	01.01	Water with bucket	Chemical	AAW.002		°C		12.10	Water temperature	139	139	138	28	W	Water temperature in °C
1093534	14.5	2007-09-16 18:00:00	16.09.2007 18:00			JDS92	M	Upstream Rm. Valcea	26.27000	46.52000	RO	/Olt	163.00	Romania	JDS-OL1	JDS2	2007-09-16 08:10:11	16.09.2007 08:10	2007	9	Sep	01.01	Water with bucket	Chemical	AAW.002		°C		12.10	Water temperature	139	139	138	28	W	Water temperature in °C
1093535	19	2007-09-16 18:00:00	16.09.2007 18:00			JDS93	M	Downstream Slatina	24.78000	43.74000	RO	/Olt	61.00	Romania	JDS-OL2	JDS2	2007-09-16 10:00:11	16.09.2007 10:00	2007	9	Sep	01.01	Water with bucket	Chemical	AAW.002		°C		12.10	Water temperature	139	139	138	28	W	Water temperature in °C
1093536	19.6	2007-09-17 10:10:00	17.09.2007 10:10			JDS94	M	Downstream Turnu-Magurele/Nikopol	25.08387	43.68820	RO	Danube	579.00	Romania	JDS76	JDS2	2007-09-17 09:45:11	17.09.2007 09:45	2007	9	Sep	01.01	Water with bucket	Chemical	AAW.002		°C		12.10	Water temperature	139	139	138	28	W	Water temperature in °C
1093537	21.7	2007-09-17 14:00:00	17.09.2007 14:00			JDS95	M	Downstream Zimnicea/Svishtov	25.39859	43.62004	RO	Danube	550.00	Romania	JDS77	JDS2	2007-09-17 13:45:11	17.09.2007 13:45	2007	9	Sep	01.01	Water with bucket	Chemical	AAW.002		°C		12.10	Water temperature	139	139	138	28	W	Water temperature in °C
1093538	19.6	2007-09-18 08:20:00	18.09.2007 08:20			JDS96	M	Karantzi	25.67000	43.38000	BG	/Jantra	51.00	Bulgaria	JDS-JA1	JDS2	2007-09-18 08:00:11	18.09.2007 08:00	2007	9	Sep	01.01	Water with bucket	Chemical	AAW.002		°C		12.10	Water temperature	139	139	138	28	W	Water temperature in °C
1093539	11	2007-09-18 09:20:00	18.09.2007 09:20			JDS-AR1	M	Yabalka-Gabrovo	25.41000	42.77000	BG	/Jantra	132.00	Bulgaria	JDS-JA2	JDS2	2007-09-18 09:00:11	18.09.2007 09:00	2007	9	Sep	01.01	Water with bucket	Chemical	AAW.002		°C		12.10	Water temperature	139	139	138	28	W	Water temperature in °C
1093540	20.3	2007-09-18 10:10:00	18.09.2007 10:10			JDS-AR2	M	/Jantra (rkm 1.0)	25.56566	43.62871	BG	Danube	537.00	Bulgaria	JDS78	JDS2	2007-09-18 09:50:11	18.09.2007 09:50	2007	9	Sep	01.01	Water with bucket	Chemical	AAW.002		°C		12.10	Water temperature	139	139	138	28	W	Water temperature in °C
1093541	21.5	2007-09-18 12:20:00	18.09.2007 12:20			JDS-DR1	M	Downstream Jantra	25.61777	43.66886	RO	Danube	532.00	Romania	JDS79	JDS2	2007-09-18 12:00:11	18.09.2007 12:00	2007	9	Sep	01.01	Water with bucket	Chemical	AAW.002		°C		12.10	Water temperature	139	139	138	28	W	Water temperature in °C
1093542	22.4	2007-09-18 16:50:00	18.09.2007 16:50			JDS-IS1	M	Upstream Ruse	25.91547	43.82302	BG	Danube	500.00	Bulgaria	JDS80	JDS2	2007-09-18 16:20:11	18.09.2007 16:20	2007	9	Sep	01.01	Water with bucket	Chemical	AAW.002		°C		12.10	Water temperature	139	139	138	28	W	Water temperature in °C
1093543	15.6	2007-09-20 15:45:00	20.09.2007 15:45			JDS-IS2	M	Basarbovo	25.97000	43.76000	BG	/Russenski Lom	10.00	Bulgaria	JDS-RL1	JDS2	2007-09-20 09:15:11	20.09.2007 09:15	2007	9	Sep	01.01	Water with bucket	Chemical	AAW.002		°C		12.10	Water temperature	139	139	138	28	W	Water temperature in °C
1093544	16.1	2007-09-20 15:45:00	20.09.2007 15:45			JDS-JA1	M	Beli Lom, Pisanetz	26.17000	43.67000	BG	/Russenski Lom	37.00	Bulgaria	JDS-RL2	JDS2	2007-09-20 10:30:11	20.09.2007 10:30	2007	9	Sep	01.01	Water with bucket	Chemical	AAW.002		°C		12.10	Water temperature	139	139	138	28	W	Water temperature in °C
1093545	17.7	2007-09-20 12:00:00	20.09.2007 12:00			JDS-JA2	M	/Russenski Lom	25.93628	43.83426	BG	Danube	498.00	Bulgaria	JDS81	JDS2	2007-09-20 11:45:11	20.09.2007 11:45	2007	9	Sep	01.01	Water with bucket	Chemical	AAW.002		°C		12.10	Water temperature	139	139	138	28	W	Water temperature in °C
1093546	19.8	2007-09-20 13:45:00	20.09.2007 13:45			JDS-MO1	M	Downstream Ruse/Giurgiu	26.01467	43.88969	BG	Danube	488.00	Bulgaria	JDS82	JDS2	2007-09-20 13:15:11	20.09.2007 13:15	2007	9	Sep	01.01	Water with bucket	Chemical	AAW.002		°C		12.10	Water temperature	139	139	138	28	W	Water temperature in °C
1093547	19.1	2007-09-21 11:00:00	21.09.2007 11:00			JDS-MO2	M	Upstream Arges	26.60462	44.05374	RO	Danube	434.00	Romania	JDS83	JDS2	2007-09-21 10:30:11	21.09.2007 10:30	2007	9	Sep	01.01	Water with bucket	Chemical	AAW.002		°C		12.10	Water temperature	139	139	138	28	W	Water temperature in °C
1093548	16	2007-09-20 23:00:00	20.09.2007 23:00			JDS-OL1	M	Upstream Pitesti	24.65000	45.25000	RO	/Arges	234.00	Romania	JDS-AR1	JDS2	2007-09-20 11:30:11	20.09.2007 11:30	2007	9	Sep	01.01	Water with bucket	Chemical	AAW.002		°C		12.10	Water temperature	139	139	138	28	W	Water temperature in °C
1093549	13	2007-09-20 23:00:00	20.09.2007 23:00			JDS-OL2	M	Upstream Bucharest	26.52000	44.22000	RO	/Arges	121.00	Romania	JDS-AR2	JDS2	2007-09-20 14:00:11	20.09.2007 14:00	2007	9	Sep	01.01	Water with bucket	Chemical	AAW.002		°C		12.10	Water temperature	139	139	138	28	W	Water temperature in °C
1093550	16.8	2007-09-21 09:30:00	21.09.2007 09:30			JDS-PR1	M	/Arges	26.62256	44.06895	RO	Danube	432.00	Romania	JDS84	JDS2	2007-09-21 09:00:11	21.09.2007 09:00	2007	9	Sep	01.01	Water with bucket	Chemical	AAW.002		°C		12.10	Water temperature	139	139	138	28	W	Water temperature in °C
1093551	19.2	2007-09-21 12:30:00	21.09.2007 12:30			JDS-PR2	M	Downstream Arges, Oltenita	26.65550	44.06156	RO	Danube	429.00	Romania	JDS85	JDS2	2007-09-21 12:10:11	21.09.2007 12:10	2007	9	Sep	01.01	Water with bucket	Chemical	AAW.002		°C		12.10	Water temperature	139	139	138	28	W	Water temperature in °C
1093552	20.5	2007-09-21 18:10:00	21.09.2007 18:10			JDS-RL1	M	Chiciu/Silistra	27.21295	44.11649	RO	Danube	378.00	Romania	JDS86	JDS2	2007-09-21 17:45:11	21.09.2007 17:45	2007	9	Sep	01.01	Water with bucket	Chemical	AAW.002		°C		12.10	Water temperature	139	139	138	28	W	Water temperature in °C
1093553	19.5	2007-09-22 13:30:00	22.09.2007 13:30			JDS-RL2	M	Upstream Cernavoda	28.04296	44.38254	RO	Danube	295.00	Romania	JDS87	JDS2	2007-09-22 13:10:11	22.09.2007 13:10	2007	9	Sep	01.01	Water with bucket	Chemical	AAW.002		°C		12.10	Water temperature	139	139	138	28	W	Water temperature in °C
1093554	18.1	2007-09-23 09:00:00	23.09.2007 09:00			JDS-SA1	M	Giurgeni	27.85149	44.77681	RO	Danube	235.00	Romania	JDS88	JDS2	2007-09-23 08:30:11	23.09.2007 08:30	2007	9	Sep	01.01	Water with bucket	Chemical	AAW.002		°C		12.10	Water temperature	139	139	138	28	W	Water temperature in °C
1093555	19.5	2007-09-23 12:30:00	23.09.2007 12:30			JDS-SA2	M	Braila	27.99807	45.30175	RO	Danube	167.00	Romania	JDS89	JDS2	2007-09-23 12:10:11	23.09.2007 12:10	2007	9	Sep	01.01	Water with bucket	Chemical	AAW.002		°C		12.10	Water temperature	139	139	138	28	W	Water temperature in °C
1093556	19.1	2007-09-23 15:30:00	23.09.2007 15:30			JDS-SA3	M	/Siret (rkm 1.0)	28.01348	45.40095	RO	Danube	154.00	Romania	JDS90	JDS2	2007-09-23 15:00:11	23.09.2007 15:00	2007	9	Sep	01.01	Water with bucket	Chemical	AAW.002		°C		12.10	Water temperature	139	139	138	28	W	Water temperature in °C
1093557	16	2007-09-23 22:30:00	23.09.2007 22:30			JDS-SA4	M	Ungheni	26.52000	44.22000	RO	/Prut	404.00	Romania	JDS-PR1	JDS2	2007-09-23 12:00:11	23.09.2007 12:00	2007	9	Sep	01.01	Water with bucket	Chemical	AAW.002		°C		12.10	Water temperature	139	139	138	28	W	Water temperature in °C
1093558	17	2007-09-23 22:30:00	23.09.2007 22:30			JDS-TI1	M	Bumbata-Leova	28.23000	46.48000	RO	/Prut	220.00	Romania	JDS-PR2	JDS2	2007-09-23 14:00:11	23.09.2007 14:00	2007	9	Sep	01.01	Water with bucket	Chemical	AAW.002		°C		12.10	Water temperature	139	139	138	28	W	Water temperature in °C
1093559	20.1	2007-09-23 18:00:00	23.09.2007 18:00			JDS-TI2	M	/Prut (rkm 1.0)	28.20224	45.47034	RO	Danube	135.00	Romania	JDS91	JDS2	2007-09-23 17:40:11	23.09.2007 17:40	2007	9	Sep	01.01	Water with bucket	Chemical	AAW.002		°C		12.10	Water temperature	139	139	138	28	W	Water temperature in °C
1093560	21.7	2007-09-24 17:00:00	24.09.2007 17:00			JDS-TI3	M	Reni	28.36194	45.31661	RO	Danube	130.00	Romania	JDS92	JDS2	2007-09-24 16:30:11	24.09.2007 16:30	2007	9	Sep	01.01	Water with bucket	Chemical	AAW.002		°C		12.10	Water temperature	139	139	138	28	W	Water temperature in °C
1093561	20	2007-09-25 12:20:00	25.09.2007 12:20			JDS-TI4	M	Vilkova - Chilia arm/Kilia arm	29.58738	45.38978	RO	Danube	18.00	Romania	JDS93	JDS2	2007-09-25 11:50:11	25.09.2007 11:50	2007	9	Sep	01.01	Water with bucket	Chemical	AAW.002		°C		12.10	Water temperature	139	139	138	28	W	Water temperature in °C
1093562	19.1	2007-09-25 09:10:00	25.09.2007 09:10			JDS-TI5	M	/Bystroe canal	29.69330	45.34840	UA	Danube	8.00	Ukraine	JDS94	JDS2	2007-09-25 08:50:11	25.09.2007 08:50	2007	9	Sep	01.01	Water with bucket	Chemical	AAW.002		°C		12.10	Water temperature	139	139	138	28	W	Water temperature in °C
1093563	20.1	2007-09-26 13:00:00	26.09.2007 13:00			JDS-TI6	M	Sulina - Sulina arm	29.18605	45.18282	RO	Danube	0.00	Romania	JDS95	JDS2	2007-09-26 12:45:11	26.09.2007 12:45	2007	9	Sep	01.01	Water with bucket	Chemical	AAW.002		°C		12.10	Water temperature	139	139	138	28	W	Water temperature in °C
1093564	21.4	2007-09-26 17:00:00	26.09.2007 17:00			JDS-VM1	M	Sf.Gheorghe - Sf.Gheorghe arm	29.11200	45.07947	RO	Danube	0.00	Romania	JDS96	JDS2	2007-09-26 16:30:11	26.09.2007 16:30	2007	9	Sep	01.01	Water with bucket	Chemical	AAW.002		°C		12.10	Water temperature	139	139	138	28	W	Water temperature in °C
1059843	4.6	2007-08-13 00:00:00	13.08.2007 00:00				M	Upstream Iller	9.86037	48.31073	DE	Danube	2600.00	Germany	JDS1	JDS2	2007-08-13 12:00:13	13.08.2007 12:00	2007	8	Aug	01.03	Water manually sampled into bottle	Chemical	ARW.203	Gravimetric	mg/l	0.10	13.20	Suspended solids	63	53	62	28	W	Suspended solids in mg/l
1059844	7	2007-08-15 00:00:00	15.08.2007 00:00				M	Kelheim	11.86850	48.91502	DE	Danube	2415.00	Germany	JDS2	JDS2	2007-08-15 08:00:13	15.08.2007 08:00	2007	8	Aug	01.03	Water manually sampled into bottle	Chemical	ARW.203	Gravimetric	mg/l	0.10	13.20	Suspended solids	63	53	62	28	W	Suspended solids in mg/l
1059845	9.6	2007-08-15 00:00:00	15.08.2007 00:00				M	Geisling power plant	12.35567	48.97589	DE	Danube	2354.00	Germany	JDS3	JDS2	2007-08-15 15:52:13	15.08.2007 15:52	2007	8	Aug	01.03	Water manually sampled into bottle	Chemical	ARW.203	Gravimetric	mg/l	0.10	13.20	Suspended solids	63	53	62	28	W	Suspended solids in mg/l
1059846	8.3	2007-08-16 00:00:00	16.08.2007 00:00				M	Deggendorf	12.93476	48.83379	DE	Danube	2285.00	Germany	JDS4	JDS2	2007-08-16 11:30:13	16.08.2007 11:30	2007	8	Aug	01.03	Water manually sampled into bottle	Chemical	ARW.203	Gravimetric	mg/l	0.10	13.20	Suspended solids	63	53	62	28	W	Suspended solids in mg/l
1059847	6.7	2007-08-16 00:00:00	16.08.2007 00:00				M	Niederalteich	13.00590	48.77990	DE	Danube	2278.00	Germany	JDS5	JDS2	2007-08-16 13:10:13	16.08.2007 13:10	2007	8	Aug	01.03	Water manually sampled into bottle	Chemical	ARW.203	Gravimetric	mg/l	0.10	13.20	Suspended solids	63	53	62	28	W	Suspended solids in mg/l
1059848	31.73	2007-08-16 00:00:00	16.08.2007 00:00				M	/Inn, rkm 4.2	13.43699	48.55753	DE	Danube	2225.00	Germany	JDS6	JDS2	2007-08-16 20:00:13	16.08.2007 20:00	2007	8	Aug	01.03	Water manually sampled into bottle	Chemical	ARW.203	Gravimetric	mg/l	0.10	13.20	Suspended solids	63	53	62	28	W	Suspended solids in mg/l
1059849	17.9	2007-08-17 00:00:00	17.08.2007 00:00				M	Jochenstein	13.69373	48.52488	DE	Danube	2204.00	Germany	JDS7	JDS2	2007-08-17 09:40:13	17.08.2007 09:40	2007	8	Aug	01.03	Water manually sampled into bottle	Chemical	ARW.203	Gravimetric	mg/l	0.10	13.20	Suspended solids	63	53	62	28	W	Suspended solids in mg/l
1059850	16.6	2007-08-18 00:00:00	18.08.2007 00:00				M	Upstream dam Abwinden-Asten	14.41705	48.25501	AT	Danube	2120.00	Austria	JDS8	JDS2	2007-08-18 07:50:13	18.08.2007 07:50	2007	8	Aug	01.03	Water manually sampled into bottle	Chemical	ARW.203	Gravimetric	mg/l	0.10	13.20	Suspended solids	63	53	62	28	W	Suspended solids in mg/l
1059851	20.4	2007-08-18 00:00:00	18.08.2007 00:00				M	Upstream dam Ybbs-Persenbeug	15.05291	48.19670	AT	Danube	2061.00	Austria	JDS9	JDS2	2007-08-18 12:55:13	18.08.2007 12:55	2007	8	Aug	01.03	Water manually sampled into bottle	Chemical	ARW.203	Gravimetric	mg/l	0.10	13.20	Suspended solids	63	53	62	28	W	Suspended solids in mg/l
1059852	24.8	2007-08-18 00:00:00	18.08.2007 00:00				M	Oberloiben	15.53103	48.38371	AT	Danube	2008.00	Austria	JDS10	JDS2	2007-08-18 19:30:13	18.08.2007 19:30	2007	8	Aug	01.03	Water manually sampled into bottle	Chemical	ARW.203	Gravimetric	mg/l	0.10	13.20	Suspended solids	63	53	62	28	W	Suspended solids in mg/l
1059853	19	2007-08-19 00:00:00	19.08.2007 00:00				M	Upstream dam Greifenstein	16.22459	48.35151	AT	Danube	1950.00	Austria	JDS11	JDS2	2007-08-19 11:45:13	19.08.2007 11:45	2007	8	Aug	01.03	Water manually sampled into bottle	Chemical	ARW.203	Gravimetric	mg/l	0.10	13.20	Suspended solids	63	53	62	28	W	Suspended solids in mg/l
1059854	19.1	2007-08-19 00:00:00	19.08.2007 00:00				M	Klosterneuburg	16.32902	48.33078	AT	Danube	1942.00	Austria	JDS12	JDS2	2007-08-19 15:30:13	19.08.2007 15:30	2007	8	Aug	01.03	Water manually sampled into bottle	Chemical	ARW.203	Gravimetric	mg/l	0.10	13.20	Suspended solids	63	53	62	28	W	Suspended solids in mg/l
1059855	21.5	2007-08-21 00:00:00	21.08.2007 00:00				M	Wildungsmauer	16.80328	48.11602	AT	Danube	1895.00	Austria	JDS13	JDS2	2007-08-21 10:20:13	21.08.2007 10:20	2007	8	Aug	01.03	Water manually sampled into bottle	Chemical	ARW.203	Gravimetric	mg/l	0.10	13.20	Suspended solids	63	53	62	28	W	Suspended solids in mg/l
1059856	24.1	2007-08-21 00:00:00	21.08.2007 00:00				M	Upstream Morava (Hainburg)	16.96162	48.17270	AT	Danube	1881.00	Austria	JDS14	JDS2	2007-08-21 15:00:13	21.08.2007 15:00	2007	8	Aug	01.03	Water manually sampled into bottle	Chemical	ARW.203	Gravimetric	mg/l	0.10	13.20	Suspended solids	63	53	62	28	W	Suspended solids in mg/l
1059857	114.8	2007-08-21 00:00:00	21.08.2007 00:00				M	/Morava (rkm 0.08)	16.97597	48.17864	AT	Danube	1880.00	Austria	JDS15	JDS2	2007-08-21 17:30:13	21.08.2007 17:30	2007	8	Aug	01.03	Water manually sampled into bottle	Chemical	ARW.203	Gravimetric	mg/l	0.10	13.20	Suspended solids	63	53	62	28	W	Suspended solids in mg/l
1059858	30.5	2007-08-22 00:00:00	22.08.2007 00:00				M	Bratislava	17.14525	48.11834	SK	Danube	1869.00	Slovak Republic	JDS16	JDS2	2007-08-22 09:50:13	22.08.2007 09:50	2007	8	Aug	01.03	Water manually sampled into bottle	Chemical	ARW.203	Gravimetric	mg/l	0.10	13.20	Suspended solids	63	53	62	28	W	Suspended solids in mg/l
1059859	14.6	2007-08-23 00:00:00	23.08.2007 00:00				M	Gabcikovo reservoir	17.23445	48.03577	SK	Danube	1852.00	Slovak Republic	JDS17	JDS2	2007-08-23 08:00:13	23.08.2007 08:00	2007	8	Aug	01.03	Water manually sampled into bottle	Chemical	ARW.203	Gravimetric	mg/l	0.10	13.20	Suspended solids	63	53	62	28	W	Suspended solids in mg/l
1059860	15.2	2007-08-23 00:00:00	23.08.2007 00:00				M	Medvedov/Medve	17.66197	47.78877	SK	Danube	1806.00	Slovak Republic	JDS18	JDS2	2007-08-23 14:00:13	23.08.2007 14:00	2007	8	Aug	01.03	Water manually sampled into bottle	Chemical	ARW.203	Gravimetric	mg/l	0.10	13.20	Suspended solids	63	53	62	28	W	Suspended solids in mg/l
1059861	15.73	2007-08-23 00:00:00	23.08.2007 00:00				M	/Moson Danube Arm - end (rkm 0.1)	17.77262	47.73496	HU	Danube	1794.00	Hungary	JDS19	JDS2	2007-08-23 17:00:13	23.08.2007 17:00	2007	8	Aug	01.03	Water manually sampled into bottle	Chemical	ARW.203	Gravimetric	mg/l	0.10	13.20	Suspended solids	63	53	62	28	W	Suspended solids in mg/l
1059862	9.9	2007-08-24 00:00:00	24.08.2007 00:00				M	Komarno/Komarom	18.11678	47.75160	SK	Danube	1768.00	Slovak Republic	JDS20	JDS2	2007-08-24 11:30:13	24.08.2007 11:30	2007	8	Aug	01.03	Water manually sampled into bottle	Chemical	ARW.203	Gravimetric	mg/l	0.10	13.20	Suspended solids	63	53	62	28	W	Suspended solids in mg/l
1059863	10	2007-08-24 00:00:00	24.08.2007 00:00				M	/Vah (rkm 0.8)	18.14311	47.75932	SK	Danube	1766.00	Slovak Republic	JDS21	JDS2	2007-08-24 08:15:13	24.08.2007 08:15	2007	8	Aug	01.03	Water manually sampled into bottle	Chemical	ARW.203	Gravimetric	mg/l	0.10	13.20	Suspended solids	63	53	62	28	W	Suspended solids in mg/l
1059864	10.1	2007-08-24 00:00:00	24.08.2007 00:00				M	Iza/Szony	18.21113	47.74213	SK	Danube	1761.00	Slovak Republic	JDS22	JDS2	2007-08-24 16:20:13	24.08.2007 16:20	2007	8	Aug	01.03	Water manually sampled into bottle	Chemical	ARW.203	Gravimetric	mg/l	0.10	13.20	Suspended solids	63	53	62	28	W	Suspended solids in mg/l
1059865	10.6	2007-08-25 00:00:00	25.08.2007 00:00				M	Sturovo/Esztergom	18.72863	47.79258	SK	Danube	1719.00	Slovak Republic	JDS23	JDS2	2007-08-25 08:15:13	25.08.2007 08:15	2007	8	Aug	01.03	Water manually sampled into bottle	Chemical	ARW.203	Gravimetric	mg/l	0.10	13.20	Suspended solids	63	53	62	28	W	Suspended solids in mg/l
1059866	13.3	2007-08-25 00:00:00	25.08.2007 00:00				M	/Hron (rkm 0.5)	18.73507	47.82157	HU	Danube	1716.00	Hungary	JDS24	JDS2	2007-08-25 11:30:13	25.08.2007 11:30	2007	8	Aug	01.03	Water manually sampled into bottle	Chemical	ARW.203	Gravimetric	mg/l	0.10	13.20	Suspended solids	63	53	62	28	W	Suspended solids in mg/l
1059867	4.7	2007-08-25 00:00:00	25.08.2007 00:00				M	/Ipoly (rkm 0.7)	18.85230	47.82279	SK	Danube	1708.00	Slovak Republic	JDS25	JDS2	2007-08-25 13:15:13	25.08.2007 13:15	2007	8	Aug	01.03	Water manually sampled into bottle	Chemical	ARW.203	Gravimetric	mg/l	0.10	13.20	Suspended solids	63	53	62	28	W	Suspended solids in mg/l
1059868	3.9	2007-08-25 00:00:00	25.08.2007 00:00				M	Szob	18.86773	47.81255	HU	Danube	1707.00	Hungary	JDS26	JDS2	2007-08-25 15:30:13	25.08.2007 15:30	2007	8	Aug	01.03	Water manually sampled into bottle	Chemical	ARW.203	Gravimetric	mg/l	0.10	13.20	Suspended solids	63	53	62	28	W	Suspended solids in mg/l
1059869	8.7	2007-08-26 00:00:00	26.08.2007 00:00				M	Upstream end of Szentendre Island	18.98542	47.80817	HU	Danube	1692.00	Hungary	JDS27	JDS2	2007-08-26 11:00:13	26.08.2007 11:00	2007	8	Aug	01.03	Water manually sampled into bottle	Chemical	ARW.203	Gravimetric	mg/l	0.10	13.20	Suspended solids	63	53	62	28	W	Suspended solids in mg/l
1059870	9.7	2007-08-26 00:00:00	26.08.2007 00:00				M	/Upstream end of Szentendre Island (arm)	18.99248	47.80575	HU	Danube	1692.00	Hungary	JDS28	JDS2	2007-08-26 12:00:13	26.08.2007 12:00	2007	8	Aug	01.03	Water manually sampled into bottle	Chemical	ARW.203	Gravimetric	mg/l	0.10	13.20	Suspended solids	63	53	62	28	W	Suspended solids in mg/l
1059871	12.2	2007-08-27 00:00:00	27.08.2007 00:00				M	Budapest upstream	19.08361	47.59890	HU	Danube	1659.00	Hungary	JDS29	JDS2	2007-08-27 11:00:13	27.08.2007 11:00	2007	8	Aug	01.03	Water manually sampled into bottle	Chemical	ARW.203	Gravimetric	mg/l	0.10	13.20	Suspended solids	63	53	62	28	W	Suspended solids in mg/l
1059872	8.9	2007-08-27 00:00:00	27.08.2007 00:00				M	/Budapest (old Danube) end of S.arm	19.07139	47.59343	HU	Danube	1658.00	Hungary	JDS30	JDS2	2007-08-27 13:00:13	27.08.2007 13:00	2007	8	Aug	01.03	Water manually sampled into bottle	Chemical	ARW.203	Gravimetric	mg/l	0.10	13.20	Suspended solids	63	53	62	28	W	Suspended solids in mg/l
1059873	6.8	2007-08-29 00:00:00	29.08.2007 00:00				M	/Rackeve-Soroksar Danube Arm - start	19.07127	47.46137	HU	Danube	1642.00	Hungary	JDS31	JDS2	2007-08-29 11:00:13	29.08.2007 11:00	2007	8	Aug	01.03	Water manually sampled into bottle	Chemical	ARW.203	Gravimetric	mg/l	0.10	13.20	Suspended solids	63	53	62	28	W	Suspended solids in mg/l
1059874	9.2	2007-08-29 00:00:00	29.08.2007 00:00				M	Budapest downstream	19.01025	47.38863	HU	Danube	1632.00	Hungary	JDS32	JDS2	2007-08-29 13:00:13	29.08.2007 13:00	2007	8	Aug	01.03	Water manually sampled into bottle	Chemical	ARW.203	Gravimetric	mg/l	0.10	13.20	Suspended solids	63	53	62	28	W	Suspended solids in mg/l
1059875	7.5	2007-08-29 00:00:00	29.08.2007 00:00				M	Adony/Lórév	18.88356	47.11526	HU	Danube	1605.00	Hungary	JDS33	JDS2	2007-08-29 18:10:13	29.08.2007 18:10	2007	8	Aug	01.03	Water manually sampled into bottle	Chemical	ARW.203	Gravimetric	mg/l	0.10	13.20	Suspended solids	63	53	62	28	W	Suspended solids in mg/l
1059876	10.2	2007-08-30 00:00:00	30.08.2007 00:00				M	/Rackeve-Soroksar Danube Arm - end	18.97636	47.03629	HU	Danube	1586.00	Hungary	JDS34	JDS2	2007-08-30 09:50:13	30.08.2007 09:50	2007	8	Aug	01.03	Water manually sampled into bottle	Chemical	ARW.203	Gravimetric	mg/l	0.10	13.20	Suspended solids	63	53	62	28	W	Suspended solids in mg/l
1059877	11	2007-08-30 00:00:00	30.08.2007 00:00				M	Dunafoldvar	18.94693	46.80475	HU	Danube	1560.00	Hungary	JDS35	JDS2	2007-08-30 12:20:13	30.08.2007 12:20	2007	8	Aug	01.03	Water manually sampled into bottle	Chemical	ARW.203	Gravimetric	mg/l	0.10	13.20	Suspended solids	63	53	62	28	W	Suspended solids in mg/l
1059878	8.3	2007-08-30 00:00:00	30.08.2007 00:00				M	Paks	18.88171	46.63439	HU	Danube	1533.00	Hungary	JDS36	JDS2	2007-08-30 16:55:13	30.08.2007 16:55	2007	8	Aug	01.03	Water manually sampled into bottle	Chemical	ARW.203	Gravimetric	mg/l	0.10	13.20	Suspended solids	63	53	62	28	W	Suspended solids in mg/l
1059879	13.9	2007-08-31 00:00:00	31.08.2007 00:00				M	/Sio (rkm 1.0)	18.88387	46.34087	HU	Danube	1497.00	Hungary	JDS37	JDS2	2007-08-31 11:30:13	31.08.2007 11:30	2007	8	Aug	01.03	Water manually sampled into bottle	Chemical	ARW.203	Gravimetric	mg/l	0.10	13.20	Suspended solids	63	53	62	28	W	Suspended solids in mg/l
1059880	10.8	2007-08-31 00:00:00	31.08.2007 00:00				M	Baja	18.92419	46.19975	HU	Danube	1481.00	Hungary	JDS38	JDS2	2007-08-31 14:30:13	31.08.2007 14:30	2007	8	Aug	01.03	Water manually sampled into bottle	Chemical	ARW.203	Gravimetric	mg/l	0.10	13.20	Suspended solids	63	53	62	28	W	Suspended solids in mg/l
1059881	13.1	2007-09-01 00:00:00	01.09.2007 00:00				M	Hercegszanto	18.80843	45.91333	HU	Danube	1434.00	Hungary	JDS39	JDS2	2007-09-01 14:20:13	01.09.2007 14:20	2007	9	Sep	01.03	Water manually sampled into bottle	Chemical	ARW.203	Gravimetric	mg/l	0.10	13.20	Suspended solids	63	53	62	28	W	Suspended solids in mg/l
1059882	14	2007-09-02 00:00:00	02.09.2007 00:00				M	Batina	18.85680	45.84130	HR	Danube	1424.00	Croatia	JDS40	JDS2	2007-09-01 17:10:13	01.09.2007 17:10	2007	9	Sep	01.03	Water manually sampled into bottle	Chemical	ARW.203	Gravimetric	mg/l	0.10	13.20	Suspended solids	63	53	62	28	W	Suspended solids in mg/l
1059883	18.1	2007-09-02 00:00:00	02.09.2007 00:00				M	Upstream Drava	18.91701	45.55432	HR	Danube	1384.00	Croatia	JDS41	JDS2	2007-09-02 15:30:13	02.09.2007 15:30	2007	9	Sep	01.03	Water manually sampled into bottle	Chemical	ARW.203	Gravimetric	mg/l	0.10	13.20	Suspended solids	63	53	62	28	W	Suspended solids in mg/l
1059884	12.8	2007-09-02 00:00:00	02.09.2007 00:00				M	/Drava (rkm 1.4)	18.90664	45.54563	HR	Danube	1379.00	Croatia	JDS42	JDS2	2007-09-02 17:00:13	02.09.2007 17:00	2007	9	Sep	01.03	Water manually sampled into bottle	Chemical	ARW.203	Gravimetric	mg/l	0.10	13.20	Suspended solids	63	53	62	28	W	Suspended solids in mg/l
1059885	9.6	2007-09-03 00:00:00	03.09.2007 00:00				M	Downstream Drava (Erdut/Bogojevo)	19.07492	45.53030	HR	Danube	1367.00	Croatia	JDS43	JDS2	2007-09-03 07:30:13	03.09.2007 07:30	2007	9	Sep	01.03	Water manually sampled into bottle	Chemical	ARW.203	Gravimetric	mg/l	0.10	13.20	Suspended solids	63	53	62	28	W	Suspended solids in mg/l
1059886	11.2	2007-09-03 00:00:00	03.09.2007 00:00				M	Dalj	19.00992	45.49631	HR	Danube	1355.00	Croatia	JDS44	JDS2	2007-09-03 09:10:13	03.09.2007 09:10	2007	9	Sep	01.03	Water manually sampled into bottle	Chemical	ARW.203	Gravimetric	mg/l	0.10	13.20	Suspended solids	63	53	62	28	W	Suspended solids in mg/l
1059887	20.3	2007-09-03 00:00:00	03.09.2007 00:00				M	Ilok/Backa Palanka	19.36404	45.23156	HR	Danube	1300.00	Croatia	JDS45	JDS2	2007-09-03 14:30:13	03.09.2007 14:30	2007	9	Sep	01.03	Water manually sampled into bottle	Chemical	ARW.203	Gravimetric	mg/l	0.10	13.20	Suspended solids	63	53	62	28	W	Suspended solids in mg/l
1059888	20.6	2007-09-04 00:00:00	04.09.2007 00:00				M	Upstream Novi-Sad	19.80299	45.22167	RS	Danube	1262.00	Republic of Serbia	JDS46	JDS2	2007-09-04 10:00:13	04.09.2007 10:00	2007	9	Sep	01.03	Water manually sampled into bottle	Chemical	ARW.203	Gravimetric	mg/l	0.10	13.20	Suspended solids	63	53	62	28	W	Suspended solids in mg/l
1059889	20.3	2007-09-04 00:00:00	04.09.2007 00:00				M	Downstream Novi-Sad	19.88602	45.26037	RS	Danube	1252.00	Republic of Serbia	JDS47	JDS2	2007-09-04 12:00:13	04.09.2007 12:00	2007	9	Sep	01.03	Water manually sampled into bottle	Chemical	ARW.203	Gravimetric	mg/l	0.10	13.20	Suspended solids	63	53	62	28	W	Suspended solids in mg/l
1059890	17.3	2007-09-05 00:00:00	05.09.2007 00:00				M	Upstream Tisa (Stari Slankamen)	20.26334	45.14510	RS	Danube	1216.00	Republic of Serbia	JDS48	JDS2	2007-09-05 09:45:13	05.09.2007 09:45	2007	9	Sep	01.03	Water manually sampled into bottle	Chemical	ARW.203	Gravimetric	mg/l	0.10	13.20	Suspended solids	63	53	62	28	W	Suspended solids in mg/l
1059891	10.5	2007-09-05 00:00:00	05.09.2007 00:00				M	/Tisa (rkm 1.0)	20.27999	45.14359	RS	Danube	1215.00	Republic of Serbia	JDS49	JDS2	2007-09-05 12:15:13	05.09.2007 12:15	2007	9	Sep	01.03	Water manually sampled into bottle	Chemical	ARW.203	Gravimetric	mg/l	0.10	13.20	Suspended solids	63	53	62	28	W	Suspended solids in mg/l
1059892	13.9	2007-09-05 00:00:00	05.09.2007 00:00				M	Downstream Tisa/Upstream Sava (Belegis)	20.36542	45.02648	RS	Danube	1200.00	Republic of Serbia	JDS50	JDS2	2007-09-05 16:10:13	05.09.2007 16:10	2007	9	Sep	01.03	Water manually sampled into bottle	Chemical	ARW.203	Gravimetric	mg/l	0.10	13.20	Suspended solids	63	53	62	28	W	Suspended solids in mg/l
1059893	5.3	2007-09-07 00:00:00	07.09.2007 00:00				M	/Sava (rkm 7.0)	20.37459	44.78717	RS	Danube	1170.00	Republic of Serbia	JDS51	JDS2	2007-09-07 09:15:13	07.09.2007 09:15	2007	9	Sep	01.03	Water manually sampled into bottle	Chemical	ARW.203	Gravimetric	mg/l	0.10	13.20	Suspended solids	63	53	62	28	W	Suspended solids in mg/l
1059894	6.7	2007-09-07 00:00:00	07.09.2007 00:00				M	Upstream Pancevo/Downstream Sava	20.57587	44.84919	RS	Danube	1159.00	Republic of Serbia	JDS52	JDS2	2007-09-07 13:00:13	07.09.2007 13:00	2007	9	Sep	01.03	Water manually sampled into bottle	Chemical	ARW.203	Gravimetric	mg/l	0.10	13.20	Suspended solids	63	53	62	28	W	Suspended solids in mg/l
1059895	6.7	2007-09-07 00:00:00	07.09.2007 00:00				M	Downstream Pancevo	20.64532	44.81694	RS	Danube	1151.00	Republic of Serbia	JDS53	JDS2	2007-09-07 16:05:13	07.09.2007 16:05	2007	9	Sep	01.03	Water manually sampled into bottle	Chemical	ARW.203	Gravimetric	mg/l	0.10	13.20	Suspended solids	63	53	62	28	W	Suspended solids in mg/l
1059896	8.5	2007-09-08 00:00:00	08.09.2007 00:00				M	Grocka	20.72447	44.68132	RS	Danube	1132.00	Republic of Serbia	JDS54	JDS2	2007-09-08 09:15:13	08.09.2007 09:15	2007	9	Sep	01.03	Water manually sampled into bottle	Chemical	ARW.203	Gravimetric	mg/l	0.10	13.20	Suspended solids	63	53	62	28	W	Suspended solids in mg/l
1059897	10.7	2007-09-08 00:00:00	08.09.2007 00:00				M	Upstream Velika Morava	21.00772	44.71994	RS	Danube	1107.00	Republic of Serbia	JDS55	JDS2	2007-09-08 12:05:13	08.09.2007 12:05	2007	9	Sep	01.03	Water manually sampled into bottle	Chemical	ARW.203	Gravimetric	mg/l	0.10	13.20	Suspended solids	63	53	62	28	W	Suspended solids in mg/l
1059898	24.6	2007-09-08 00:00:00	08.09.2007 00:00				M	/Velika Morava	21.03536	44.70957	RS	Danube	1103.00	Republic of Serbia	JDS56	JDS2	2007-09-08 15:45:13	08.09.2007 15:45	2007	9	Sep	01.03	Water manually sampled into bottle	Chemical	ARW.203	Gravimetric	mg/l	0.10	13.20	Suspended solids	63	53	62	28	W	Suspended solids in mg/l
1059899	5.6	2007-09-09 00:00:00	09.09.2007 00:00				M	Downstream Velika Morava	21.12791	44.73405	RS	Danube	1097.00	Republic of Serbia	JDS57	JDS2	2007-09-09 08:40:13	09.09.2007 08:40	2007	9	Sep	01.03	Water manually sampled into bottle	Chemical	ARW.203	Gravimetric	mg/l	0.10	13.20	Suspended solids	63	53	62	28	W	Suspended solids in mg/l
1059900	6.8	2007-09-09 00:00:00	09.09.2007 00:00				M	Starapalanka - Ram	21.33391	44.82148	RS	Danube	1077.00	Republic of Serbia	JDS58	JDS2	2007-09-09 11:40:13	09.09.2007 11:40	2007	9	Sep	01.03	Water manually sampled into bottle	Chemical	ARW.203	Gravimetric	mg/l	0.10	13.20	Suspended solids	63	53	62	28	W	Suspended solids in mg/l
1059901	8.4	2007-09-09 00:00:00	09.09.2007 00:00				M	Banatska Palanka/Bazias	21.38822	44.79779	RS	Danube	1071.00	Republic of Serbia	JDS59	JDS2	2007-09-09 15:40:13	09.09.2007 15:40	2007	9	Sep	01.03	Water manually sampled into bottle	Chemical	ARW.203	Gravimetric	mg/l	0.10	13.20	Suspended solids	63	53	62	28	W	Suspended solids in mg/l
1059902	7	2007-09-10 00:00:00	10.09.2007 00:00				M	Irongate reservoir (Golubac/Koronin)	21.68741	44.66437	RS	Danube	1040.00	Republic of Serbia	JDS60	JDS2	2007-09-10 11:00:13	10.09.2007 11:00	2007	9	Sep	01.03	Water manually sampled into bottle	Chemical	ARW.203	Gravimetric	mg/l	0.10	13.20	Suspended solids	63	53	62	28	W	Suspended solids in mg/l
1059903	8.4	2007-09-10 00:00:00	10.09.2007 00:00				M	Donji Milanovac	22.14696	44.47190	RS	Danube	991.00	Republic of Serbia	JDS61	JDS2	2007-09-10 14:54:13	10.09.2007 14:54	2007	9	Sep	01.03	Water manually sampled into bottle	Chemical	ARW.203	Gravimetric	mg/l	0.10	13.20	Suspended solids	63	53	62	28	W	Suspended solids in mg/l
1059904	5.6	2007-09-11 00:00:00	11.09.2007 00:00				M	Irongate reservoir (Tekija/Orsova)	22.40761	44.69264	RS	Danube	954.00	Republic of Serbia	JDS62	JDS2	2007-09-11 09:00:13	11.09.2007 09:00	2007	9	Sep	01.03	Water manually sampled into bottle	Chemical	ARW.203	Gravimetric	mg/l	0.10	13.20	Suspended solids	63	53	62	28	W	Suspended solids in mg/l
1059905	6.9	2007-09-11 00:00:00	11.09.2007 00:00				M	Vrbica/Simijan	22.71458	44.59916	RS	Danube	926.00	Republic of Serbia	JDS63	JDS2	2007-09-11 18:30:13	11.09.2007 18:30	2007	9	Sep	01.03	Water manually sampled into bottle	Chemical	ARW.203	Gravimetric	mg/l	0.10	13.20	Suspended solids	63	53	62	28	W	Suspended solids in mg/l
1059906	5.8	2007-09-13 00:00:00	13.09.2007 00:00				M	Iron Gate II	22.54240	44.32657	RS	Danube	865.00	Republic of Serbia	JDS64	JDS2	2007-09-13 12:05:13	13.09.2007 12:05	2007	9	Sep	01.03	Water manually sampled into bottle	Chemical	ARW.203	Gravimetric	mg/l	0.10	13.20	Suspended solids	63	53	62	28	W	Suspended solids in mg/l
1059907	13	2007-09-13 00:00:00	13.09.2007 00:00				M	Upstream Timok (Rudujevac/Gruia)	22.68061	44.24283	RS	Danube	849.00	Republic of Serbia	JDS65	JDS2	2007-09-13 16:30:13	13.09.2007 16:30	2007	9	Sep	01.03	Water manually sampled into bottle	Chemical	ARW.203	Gravimetric	mg/l	0.10	13.20	Suspended solids	63	53	62	28	W	Suspended solids in mg/l
1059908	9.67	2007-09-13 00:00:00	13.09.2007 00:00				M	/Timok (rkm 0.2)	22.66839	44.20958	RS	Danube	845.00	Republic of Serbia	JDS66	JDS2	2007-09-13 19:30:13	13.09.2007 19:30	2007	9	Sep	01.03	Water manually sampled into bottle	Chemical	ARW.203	Gravimetric	mg/l	0.10	13.20	Suspended solids	63	53	62	28	W	Suspended solids in mg/l
1059909	7.2	2007-09-14 00:00:00	14.09.2007 00:00				M	Pristol/Novo Selo Harbour	22.78659	44.16878	RO	Danube	834.00	Romania	JDS67	JDS2	2007-09-14 08:00:13	14.09.2007 08:00	2007	9	Sep	01.03	Water manually sampled into bottle	Chemical	ARW.203	Gravimetric	mg/l	0.10	13.20	Suspended solids	63	53	62	28	W	Suspended solids in mg/l
1059910	7.7	2007-09-14 00:00:00	14.09.2007 00:00				M	Calafat	22.93472	44.00171	RO	Danube	795.00	Romania	JDS68	JDS2	2007-09-14 11:25:13	14.09.2007 11:25	2007	9	Sep	01.03	Water manually sampled into bottle	Chemical	ARW.203	Gravimetric	mg/l	0.10	13.20	Suspended solids	63	53	62	28	W	Suspended solids in mg/l
1059911	14.5	2007-09-15 00:00:00	15.09.2007 00:00				M	Downstream Kozloduy	23.88709	43.74861	BG	Danube	685.00	Bulgaria	JDS69	JDS2	2007-09-15 11:40:13	15.09.2007 11:40	2007	9	Sep	01.03	Water manually sampled into bottle	Chemical	ARW.203	Gravimetric	mg/l	0.10	13.20	Suspended solids	63	53	62	28	W	Suspended solids in mg/l
1059912	13.4	2007-09-15 00:00:00	15.09.2007 00:00				M	Upstream Iskar (Bajkal)	24.41912	43.72341	BG	Danube	640.00	Bulgaria	JDS70	JDS2	2007-09-15 15:50:13	15.09.2007 15:50	2007	9	Sep	01.03	Water manually sampled into bottle	Chemical	ARW.203	Gravimetric	mg/l	0.10	13.20	Suspended solids	63	53	62	28	W	Suspended solids in mg/l
1059913	20.75	2007-09-15 00:00:00	15.09.2007 00:00				M	/Iskar (rkm 0.3)	24.45045	43.72665	BG	Danube	637.00	Bulgaria	JDS71	JDS2	2007-09-15 17:45:13	15.09.2007 17:45	2007	9	Sep	01.03	Water manually sampled into bottle	Chemical	ARW.203	Gravimetric	mg/l	0.10	13.20	Suspended solids	63	53	62	28	W	Suspended solids in mg/l
1059914	18.3	2007-09-16 00:00:00	16.09.2007 00:00				M	Downstream Iskar	24.55357	43.76446	BG	Danube	629.00	Bulgaria	JDS72	JDS2	2007-09-16 08:30:13	16.09.2007 08:30	2007	9	Sep	01.03	Water manually sampled into bottle	Chemical	ARW.203	Gravimetric	mg/l	0.10	13.20	Suspended solids	63	53	62	28	W	Suspended solids in mg/l
1059915	17	2007-09-16 00:00:00	16.09.2007 00:00				M	Upstream Olt	24.79064	43.70404	RO	Danube	606.00	Romania	JDS73	JDS2	2007-09-16 12:30:13	16.09.2007 12:30	2007	9	Sep	01.03	Water manually sampled into bottle	Chemical	ARW.203	Gravimetric	mg/l	0.10	13.20	Suspended solids	63	53	62	28	W	Suspended solids in mg/l
1059916	42.4	2007-09-16 00:00:00	16.09.2007 00:00				M	/Olt (rkm 0.4)	24.79120	43.72350	RO	Danube	605.00	Romania	JDS74	JDS2	2007-09-16 15:45:13	16.09.2007 15:45	2007	9	Sep	01.03	Water manually sampled into bottle	Chemical	ARW.203	Gravimetric	mg/l	0.10	13.20	Suspended solids	63	53	62	28	W	Suspended solids in mg/l
1059917	32.13	2007-09-16 00:00:00	16.09.2007 00:00				M	Downstream Olt	24.83429	43.71375	RO	Danube	602.00	Romania	JDS75	JDS2	2007-09-16 17:30:13	16.09.2007 17:30	2007	9	Sep	01.03	Water manually sampled into bottle	Chemical	ARW.203	Gravimetric	mg/l	0.10	13.20	Suspended solids	63	53	62	28	W	Suspended solids in mg/l
1059918	25.33	2007-09-17 00:00:00	17.09.2007 00:00				M	Downstream Turnu-Magurele/Nikopol	25.08387	43.68820	RO	Danube	579.00	Romania	JDS76	JDS2	2007-09-17 09:45:13	17.09.2007 09:45	2007	9	Sep	01.03	Water manually sampled into bottle	Chemical	ARW.203	Gravimetric	mg/l	0.10	13.20	Suspended solids	63	53	62	28	W	Suspended solids in mg/l
1059919	28.53	2007-09-17 00:00:00	17.09.2007 00:00				M	Downstream Zimnicea/Svishtov	25.39859	43.62004	RO	Danube	550.00	Romania	JDS77	JDS2	2007-09-17 13:45:13	17.09.2007 13:45	2007	9	Sep	01.03	Water manually sampled into bottle	Chemical	ARW.203	Gravimetric	mg/l	0.10	13.20	Suspended solids	63	53	62	28	W	Suspended solids in mg/l
1059920	18.7	2007-09-18 00:00:00	18.09.2007 00:00				M	/Jantra (rkm 1.0)	25.56566	43.62871	BG	Danube	537.00	Bulgaria	JDS78	JDS2	2007-09-18 09:50:13	18.09.2007 09:50	2007	9	Sep	01.03	Water manually sampled into bottle	Chemical	ARW.203	Gravimetric	mg/l	0.10	13.20	Suspended solids	63	53	62	28	W	Suspended solids in mg/l
1059921	22.93	2007-09-18 00:00:00	18.09.2007 00:00				M	Downstream Jantra	25.61777	43.66886	RO	Danube	532.00	Romania	JDS79	JDS2	2007-09-18 12:00:13	18.09.2007 12:00	2007	9	Sep	01.03	Water manually sampled into bottle	Chemical	ARW.203	Gravimetric	mg/l	0.10	13.20	Suspended solids	63	53	62	28	W	Suspended solids in mg/l
1059922	27.88	2007-09-18 00:00:00	18.09.2007 00:00				M	Upstream Ruse	25.91547	43.82302	BG	Danube	500.00	Bulgaria	JDS80	JDS2	2007-09-18 16:20:13	18.09.2007 16:20	2007	9	Sep	01.03	Water manually sampled into bottle	Chemical	ARW.203	Gravimetric	mg/l	0.10	13.20	Suspended solids	63	53	62	28	W	Suspended solids in mg/l
1059923	81.6	2007-09-20 00:00:00	20.09.2007 00:00				M	/Russenski Lom	25.93628	43.83426	BG	Danube	498.00	Bulgaria	JDS81	JDS2	2007-09-20 11:45:13	20.09.2007 11:45	2007	9	Sep	01.03	Water manually sampled into bottle	Chemical	ARW.203	Gravimetric	mg/l	0.10	13.20	Suspended solids	63	53	62	28	W	Suspended solids in mg/l
1059924	16.88	2007-09-20 00:00:00	20.09.2007 00:00				M	Downstream Ruse/Giurgiu	26.01467	43.88969	BG	Danube	488.00	Bulgaria	JDS82	JDS2	2007-09-20 13:15:13	20.09.2007 13:15	2007	9	Sep	01.03	Water manually sampled into bottle	Chemical	ARW.203	Gravimetric	mg/l	0.10	13.20	Suspended solids	63	53	62	28	W	Suspended solids in mg/l
1059925	24.8	2007-09-21 00:00:00	21.09.2007 00:00				M	Upstream Arges	26.60462	44.05374	RO	Danube	434.00	Romania	JDS83	JDS2	2007-09-21 10:30:13	21.09.2007 10:30	2007	9	Sep	01.03	Water manually sampled into bottle	Chemical	ARW.203	Gravimetric	mg/l	0.10	13.20	Suspended solids	63	53	62	28	W	Suspended solids in mg/l
1059926	42.67	2007-09-21 00:00:00	21.09.2007 00:00				M	/Arges	26.62256	44.06895	RO	Danube	432.00	Romania	JDS84	JDS2	2007-09-21 09:00:13	21.09.2007 09:00	2007	9	Sep	01.03	Water manually sampled into bottle	Chemical	ARW.203	Gravimetric	mg/l	0.10	13.20	Suspended solids	63	53	62	28	W	Suspended solids in mg/l
1059927	30.53	2007-09-21 00:00:00	21.09.2007 00:00				M	Downstream Arges, Oltenita	26.65550	44.06156	RO	Danube	429.00	Romania	JDS85	JDS2	2007-09-21 12:10:13	21.09.2007 12:10	2007	9	Sep	01.03	Water manually sampled into bottle	Chemical	ARW.203	Gravimetric	mg/l	0.10	13.20	Suspended solids	63	53	62	28	W	Suspended solids in mg/l
1059928	26.62	2007-09-21 00:00:00	21.09.2007 00:00				M	Chiciu/Silistra	27.21295	44.11649	RO	Danube	378.00	Romania	JDS86	JDS2	2007-09-21 17:45:13	21.09.2007 17:45	2007	9	Sep	01.03	Water manually sampled into bottle	Chemical	ARW.203	Gravimetric	mg/l	0.10	13.20	Suspended solids	63	53	62	28	W	Suspended solids in mg/l
1059929	52.4	2007-09-22 00:00:00	22.09.2007 00:00				M	Upstream Cernavoda	28.04296	44.38254	RO	Danube	295.00	Romania	JDS87	JDS2	2007-09-22 13:10:13	22.09.2007 13:10	2007	9	Sep	01.03	Water manually sampled into bottle	Chemical	ARW.203	Gravimetric	mg/l	0.10	13.20	Suspended solids	63	53	62	28	W	Suspended solids in mg/l
1059930	45.8	2007-09-23 00:00:00	23.09.2007 00:00				M	Giurgeni	27.85149	44.77681	RO	Danube	235.00	Romania	JDS88	JDS2	2007-09-23 08:30:13	23.09.2007 08:30	2007	9	Sep	01.03	Water manually sampled into bottle	Chemical	ARW.203	Gravimetric	mg/l	0.10	13.20	Suspended solids	63	53	62	28	W	Suspended solids in mg/l
1059931	40.8	2007-09-23 00:00:00	23.09.2007 00:00				M	Braila	27.99807	45.30175	RO	Danube	167.00	Romania	JDS89	JDS2	2007-09-23 12:10:13	23.09.2007 12:10	2007	9	Sep	01.03	Water manually sampled into bottle	Chemical	ARW.203	Gravimetric	mg/l	0.10	13.20	Suspended solids	63	53	62	28	W	Suspended solids in mg/l
1059932	46	2007-09-23 00:00:00	23.09.2007 00:00				M	/Siret (rkm 1.0)	28.01348	45.40095	RO	Danube	154.00	Romania	JDS90	JDS2	2007-09-23 15:00:13	23.09.2007 15:00	2007	9	Sep	01.03	Water manually sampled into bottle	Chemical	ARW.203	Gravimetric	mg/l	0.10	13.20	Suspended solids	63	53	62	28	W	Suspended solids in mg/l
1059933	109.2	2007-09-23 00:00:00	23.09.2007 00:00				M	/Prut (rkm 1.0)	28.20224	45.47034	RO	Danube	135.00	Romania	JDS91	JDS2	2007-09-23 17:40:13	23.09.2007 17:40	2007	9	Sep	01.03	Water manually sampled into bottle	Chemical	ARW.203	Gravimetric	mg/l	0.10	13.20	Suspended solids	63	53	62	28	W	Suspended solids in mg/l
1059934	73	2007-09-24 00:00:00	24.09.2007 00:00				M	Reni	28.36194	45.31661	RO	Danube	130.00	Romania	JDS92	JDS2	2007-09-24 16:30:13	24.09.2007 16:30	2007	9	Sep	01.03	Water manually sampled into bottle	Chemical	ARW.203	Gravimetric	mg/l	0.10	13.20	Suspended solids	63	53	62	28	W	Suspended solids in mg/l
1059935	81.75	2007-09-25 00:00:00	25.09.2007 00:00				M	Vilkova - Chilia arm/Kilia arm	29.58738	45.38978	RO	Danube	18.00	Romania	JDS93	JDS2	2007-09-25 11:50:13	25.09.2007 11:50	2007	9	Sep	01.03	Water manually sampled into bottle	Chemical	ARW.203	Gravimetric	mg/l	0.10	13.20	Suspended solids	63	53	62	28	W	Suspended solids in mg/l
1059936	87.6	2007-09-25 00:00:00	25.09.2007 00:00				M	/Bystroe canal	29.69330	45.34840	UA	Danube	8.00	Ukraine	JDS94	JDS2	2007-09-25 08:50:13	25.09.2007 08:50	2007	9	Sep	01.03	Water manually sampled into bottle	Chemical	ARW.203	Gravimetric	mg/l	0.10	13.20	Suspended solids	63	53	62	28	W	Suspended solids in mg/l
1059937	63.5	2007-09-26 00:00:00	26.09.2007 00:00				M	Sulina - Sulina arm	29.18605	45.18282	RO	Danube	0.00	Romania	JDS95	JDS2	2007-09-26 12:45:13	26.09.2007 12:45	2007	9	Sep	01.03	Water manually sampled into bottle	Chemical	ARW.203	Gravimetric	mg/l	0.10	13.20	Suspended solids	63	53	62	28	W	Suspended solids in mg/l
1059938	78.67	2007-09-26 00:00:00	26.09.2007 00:00				M	Sf.Gheorghe - Sf.Gheorghe arm	29.11200	45.07947	RO	Danube	0.00	Romania	JDS96	JDS2	2007-09-26 16:30:13	26.09.2007 16:30	2007	9	Sep	01.03	Water manually sampled into bottle	Chemical	ARW.203	Gravimetric	mg/l	0.10	13.20	Suspended solids	63	53	62	28	W	Suspended solids in mg/l
1059939	28.6	2007-09-02 00:00:00	02.09.2007 00:00				M	Drava D.Miholjac	26.33000	50.71000	HR	/Drava	77.00	Croatia	JDS-DR1	JDS2	2007-09-02 16:30:13	02.09.2007 16:30	2007	9	Sep	01.03	Water manually sampled into bottle	Chemical	ARW.203	Gravimetric	mg/l	0.10	13.20	Suspended solids	63	53	62	28	W	Suspended solids in mg/l
1059940	7.2	2007-09-21 00:00:00	21.09.2007 00:00				M	Upstream Pitesti	24.65000	45.25000	RO	/Arges	234.00	Romania	JDS-AR1	JDS2	2007-09-20 11:30:13	20.09.2007 11:30	2007	9	Sep	01.03	Water manually sampled into bottle	Chemical	ARW.203	Gravimetric	mg/l	0.10	13.20	Suspended solids	63	53	62	28	W	Suspended solids in mg/l
1059941	94	2007-09-21 00:00:00	21.09.2007 00:00				M	Upstream Bucharest	26.52000	44.22000	RO	/Arges	121.00	Romania	JDS-AR2	JDS2	2007-09-20 14:00:13	20.09.2007 14:00	2007	9	Sep	01.03	Water manually sampled into bottle	Chemical	ARW.203	Gravimetric	mg/l	0.10	13.20	Suspended solids	63	53	62	28	W	Suspended solids in mg/l
1059942	102.4	2007-08-23 00:00:00	23.08.2007 00:00				M	Bumbata-Leova	28.23000	46.48000	RO	/Prut	220.00	Romania	JDS-PR2	JDS2	2007-09-23 14:00:13	23.09.2007 14:00	2007	9	Sep	01.03	Water manually sampled into bottle	Chemical	ARW.203	Gravimetric	mg/l	0.10	13.20	Suspended solids	63	53	62	28	W	Suspended solids in mg/l
1059943	90.8	2007-09-20 00:00:00	20.09.2007 00:00				M	Basarbovo	25.97000	43.76000	BG	/Russenski Lom	10.00	Bulgaria	JDS-RL1	JDS2	2007-09-20 09:15:13	20.09.2007 09:15	2007	9	Sep	01.03	Water manually sampled into bottle	Chemical	ARW.203	Gravimetric	mg/l	0.10	13.20	Suspended solids	63	53	62	28	W	Suspended solids in mg/l
1059944	107.2	2007-09-20 00:00:00	20.09.2007 00:00				M	Beli Lom, Pisanetz	26.17000	43.67000	BG	/Russenski Lom	37.00	Bulgaria	JDS-RL2	JDS2	2007-09-20 10:30:13	20.09.2007 10:30	2007	9	Sep	01.03	Water manually sampled into bottle	Chemical	ARW.203	Gravimetric	mg/l	0.10	13.20	Suspended solids	63	53	62	28	W	Suspended solids in mg/l
1059945	55.6	2007-09-07 00:00:00	07.09.2007 00:00				M	Bagrdan	21.20000	44.09000	RS	/Velika Morava	237.00	Republic of Serbia	JDS-VM1	JDS2	2007-09-08 09:00:13	08.09.2007 09:00	2007	9	Sep	01.03	Water manually sampled into bottle	Chemical	ARW.203	Gravimetric	mg/l	0.10	13.20	Suspended solids	63	53	62	28	W	Suspended solids in mg/l
1059946	42	2007-09-07 00:00:00	07.09.2007 00:00				M	Varvarin	21.38000	43.74000	RS	/Velika Morava	154.00	Republic of Serbia	JDS-VM2	JDS2	2007-09-08 09:05:13	08.09.2007 09:05	2007	9	Sep	01.03	Water manually sampled into bottle	Chemical	ARW.203	Gravimetric	mg/l	0.10	13.20	Suspended solids	63	53	62	28	W	Suspended solids in mg/l
1059947	51.2	2007-09-07 00:00:00	07.09.2007 00:00				M	Ljubi?evski Most	21.14000	44.58000	RS	/Velika Morava	35.00	Republic of Serbia	JDS-VM3	JDS2	2007-09-08 10:00:13	08.09.2007 10:00	2007	9	Sep	01.03	Water manually sampled into bottle	Chemical	ARW.203	Gravimetric	mg/l	0.10	13.20	Suspended solids	63	53	62	28	W	Suspended solids in mg/l
1093565	8.7	2007-08-14 17:00:00	14.08.2007 17:00		96% saturation	JDS-VM2	M	Upstream Iller	9.86037	48.31073	DE	Danube	2600.00	Germany	JDS1	JDS2	2007-08-13 12:00:11	13.08.2007 12:00	2007	8	Aug	01.01	Water with bucket	Chemical	AAW.003		mg/l		14.10	Dissolved oxygen	139	139	138	28	W	Dissolved oxygen in mg/l
1093566	7.99	2007-08-15 08:30:00	15.08.2007 08:30		92.4% saturation	JDS-VM3	M	Kelheim	11.86850	48.91502	DE	Danube	2415.00	Germany	JDS2	JDS2	2007-08-15 08:00:11	15.08.2007 08:00	2007	8	Aug	01.01	Water with bucket	Chemical	AAW.003		mg/l		14.10	Dissolved oxygen	139	139	138	28	W	Dissolved oxygen in mg/l
1093567	7.99	2007-08-15 16:15:00	15.08.2007 16:15		94.7		M	Geisling power plant	12.35567	48.97589	DE	Danube	2354.00	Germany	JDS3	JDS2	2007-08-15 15:52:11	15.08.2007 15:52	2007	8	Aug	01.01	Water with bucket	Chemical	AAW.003		mg/l		14.10	Dissolved oxygen	139	139	138	28	W	Dissolved oxygen in mg/l
1093568	8.25	2007-08-16 12:00:00	16.08.2007 12:00		97.8% saturation		M	Deggendorf	12.93476	48.83379	DE	Danube	2285.00	Germany	JDS4	JDS2	2007-08-16 11:30:11	16.08.2007 11:30	2007	8	Aug	01.01	Water with bucket	Chemical	AAW.003		mg/l		14.10	Dissolved oxygen	139	139	138	28	W	Dissolved oxygen in mg/l
1093569	8.24	2007-08-16 13:30:00	16.08.2007 13:30		98.1% saturation		M	Niederalteich	13.00590	48.77990	DE	Danube	2278.00	Germany	JDS5	JDS2	2007-08-16 13:10:11	16.08.2007 13:10	2007	8	Aug	01.01	Water with bucket	Chemical	AAW.003		mg/l		14.10	Dissolved oxygen	139	139	138	28	W	Dissolved oxygen in mg/l
1093570	9.06	2007-08-16 20:30:00	16.08.2007 20:30		102.7% saturation		M	/Inn, rkm 4.2	13.43699	48.55753	DE	Danube	2225.00	Germany	JDS6	JDS2	2007-08-16 20:00:11	16.08.2007 20:00	2007	8	Aug	01.01	Water with bucket	Chemical	AAW.003		mg/l		14.10	Dissolved oxygen	139	139	138	28	W	Dissolved oxygen in mg/l
1093571	8.37	2007-08-17 10:10:00	17.08.2007 10:10		95% saturation		M	Jochenstein	13.69373	48.52488	DE	Danube	2204.00	Germany	JDS7	JDS2	2007-08-17 09:40:11	17.08.2007 09:40	2007	8	Aug	01.01	Water with bucket	Chemical	AAW.003		mg/l		14.10	Dissolved oxygen	139	139	138	28	W	Dissolved oxygen in mg/l
1093572	8.83	2007-08-18 08:00:00	18.08.2007 08:00		99% saturation		M	Upstream dam Abwinden-Asten	14.41705	48.25501	AT	Danube	2120.00	Austria	JDS8	JDS2	2007-08-18 07:50:11	18.08.2007 07:50	2007	8	Aug	01.01	Water with bucket	Chemical	AAW.003		mg/l		14.10	Dissolved oxygen	139	139	138	28	W	Dissolved oxygen in mg/l
1093573	8.66	2007-08-18 14:00:00	18.08.2007 14:00		97.1% saturation		M	Upstream dam Ybbs-Persenbeug	15.05291	48.19670	AT	Danube	2061.00	Austria	JDS9	JDS2	2007-08-18 12:55:11	18.08.2007 12:55	2007	8	Aug	01.01	Water with bucket	Chemical	AAW.003		mg/l		14.10	Dissolved oxygen	139	139	138	28	W	Dissolved oxygen in mg/l
1093574	8.98	2007-08-18 21:00:00	18.08.2007 21:00		101.7% saturation		M	Oberloiben	15.53103	48.38371	AT	Danube	2008.00	Austria	JDS10	JDS2	2007-08-18 19:30:11	18.08.2007 19:30	2007	8	Aug	01.01	Water with bucket	Chemical	AAW.003		mg/l		14.10	Dissolved oxygen	139	139	138	28	W	Dissolved oxygen in mg/l
1093575	8.89	2007-08-19 12:15:00	19.08.2007 12:15		102.3% saturation		M	Upstream dam Greifenstein	16.22459	48.35151	AT	Danube	1950.00	Austria	JDS11	JDS2	2007-08-19 11:45:11	19.08.2007 11:45	2007	8	Aug	01.01	Water with bucket	Chemical	AAW.003		mg/l		14.10	Dissolved oxygen	139	139	138	28	W	Dissolved oxygen in mg/l
1093576	9.03	2007-08-19 16:00:00	19.08.2007 16:00		103.2% saturation		M	Klosterneuburg	16.32902	48.33078	AT	Danube	1942.00	Austria	JDS12	JDS2	2007-08-19 15:30:11	19.08.2007 15:30	2007	8	Aug	01.01	Water with bucket	Chemical	AAW.003		mg/l		14.10	Dissolved oxygen	139	139	138	28	W	Dissolved oxygen in mg/l
1093577	9.35	2007-08-21 10:50:00	21.08.2007 10:50		106.8% saturation		M	Wildungsmauer	16.80328	48.11602	AT	Danube	1895.00	Austria	JDS13	JDS2	2007-08-21 10:20:11	21.08.2007 10:20	2007	8	Aug	01.01	Water with bucket	Chemical	AAW.003		mg/l		14.10	Dissolved oxygen	139	139	138	28	W	Dissolved oxygen in mg/l
1093578	8.78	2007-08-21 15:30:00	21.08.2007 15:30		105.4% saturation		M	Upstream Morava (Hainburg)	16.96162	48.17270	AT	Danube	1881.00	Austria	JDS14	JDS2	2007-08-21 15:00:11	21.08.2007 15:00	2007	8	Aug	01.01	Water with bucket	Chemical	AAW.003		mg/l		14.10	Dissolved oxygen	139	139	138	28	W	Dissolved oxygen in mg/l
1093579	9	2007-08-21 18:00:00	21.08.2007 18:00		107.5% saturation		M	/Morava (rkm 0.08)	16.97597	48.17864	AT	Danube	1880.00	Austria	JDS15	JDS2	2007-08-21 17:30:11	21.08.2007 17:30	2007	8	Aug	01.01	Water with bucket	Chemical	AAW.003		mg/l		14.10	Dissolved oxygen	139	139	138	28	W	Dissolved oxygen in mg/l
1093580	6.6	2007-08-21 18:00:00	21.08.2007 18:00		79% saturation		M	Morava, Lanzhot	16.99000	48.69000	CZ	/Morava	79.00	Czech Republic	JDS-MO1	JDS2	2007-08-21 13:00:11	21.08.2007 13:00	2007	8	Aug	01.01	Water with bucket	Chemical	AAW.003		mg/l		14.10	Dissolved oxygen	139	139	138	28	W	Dissolved oxygen in mg/l
1093581	7.7	2007-08-21 18:00:00	21.08.2007 18:00		91% saturation		M	Dyje, Pohansko	16.86000	48.80000	CZ	/Morava	17.00	Czech Republic	JDS-MO2	JDS2	2007-08-21 09:30:11	21.08.2007 09:30	2007	8	Aug	01.01	Water with bucket	Chemical	AAW.003		mg/l		14.10	Dissolved oxygen	139	139	138	28	W	Dissolved oxygen in mg/l
1093582	7.66	2007-08-22 10:30:00	22.08.2007 10:30		89.5% saturation		M	Bratislava	17.14525	48.11834	SK	Danube	1869.00	Slovak Republic	JDS16	JDS2	2007-08-22 09:50:11	22.08.2007 09:50	2007	8	Aug	01.01	Water with bucket	Chemical	AAW.003		mg/l		14.10	Dissolved oxygen	139	139	138	28	W	Dissolved oxygen in mg/l
1093583	10.1	2007-08-23 08:30:00	23.08.2007 08:30		114.9% saturation		M	Gabcikovo reservoir	17.23445	48.03577	SK	Danube	1852.00	Slovak Republic	JDS17	JDS2	2007-08-23 08:00:11	23.08.2007 08:00	2007	8	Aug	01.01	Water with bucket	Chemical	AAW.003		mg/l		14.10	Dissolved oxygen	139	139	138	28	W	Dissolved oxygen in mg/l
1093584	8.06	2007-08-23 15:00:00	23.08.2007 15:00		93.3% saturation		M	Medvedov/Medve	17.66197	47.78877	SK	Danube	1806.00	Slovak Republic	JDS18	JDS2	2007-08-23 14:00:11	23.08.2007 14:00	2007	8	Aug	01.01	Water with bucket	Chemical	AAW.003		mg/l		14.10	Dissolved oxygen	139	139	138	28	W	Dissolved oxygen in mg/l
1093585	8.29	2007-08-23 18:00:00	23.08.2007 18:00		98.8% saturation		M	/Moson Danube Arm - end (rkm 0.1)	17.77262	47.73496	HU	Danube	1794.00	Hungary	JDS19	JDS2	2007-08-23 17:00:11	23.08.2007 17:00	2007	8	Aug	01.01	Water with bucket	Chemical	AAW.003		mg/l		14.10	Dissolved oxygen	139	139	138	28	W	Dissolved oxygen in mg/l
1093586	8.09	2007-08-24 12:00:00	24.08.2007 12:00		96.4% saturation		M	Komarno/Komarom	18.11678	47.75160	SK	Danube	1768.00	Slovak Republic	JDS20	JDS2	2007-08-24 11:30:11	24.08.2007 11:30	2007	8	Aug	01.01	Water with bucket	Chemical	AAW.003		mg/l		14.10	Dissolved oxygen	139	139	138	28	W	Dissolved oxygen in mg/l
1093587	7.28	2007-08-24 08:30:00	24.08.2007 08:30		87.1% saturation		M	/Vah (rkm 0.8)	18.14311	47.75932	SK	Danube	1766.00	Slovak Republic	JDS21	JDS2	2007-08-24 08:15:11	24.08.2007 08:15	2007	8	Aug	01.01	Water with bucket	Chemical	AAW.003		mg/l		14.10	Dissolved oxygen	139	139	138	28	W	Dissolved oxygen in mg/l
1093588	5.5	2007-08-24 17:00:00	24.08.2007 17:00		67.1% saturation		M	Iza/Szony	18.21113	47.74213	SK	Danube	1761.00	Slovak Republic	JDS22	JDS2	2007-08-24 16:20:11	24.08.2007 16:20	2007	8	Aug	01.01	Water with bucket	Chemical	AAW.003		mg/l		14.10	Dissolved oxygen	139	139	138	28	W	Dissolved oxygen in mg/l
1093589	8.16	2007-08-25 08:30:00	25.08.2007 08:30		98.6% saturation		M	Sturovo/Esztergom	18.72863	47.79258	SK	Danube	1719.00	Slovak Republic	JDS23	JDS2	2007-08-25 08:15:11	25.08.2007 08:15	2007	8	Aug	01.01	Water with bucket	Chemical	AAW.003		mg/l		14.10	Dissolved oxygen	139	139	138	28	W	Dissolved oxygen in mg/l
1093590	9.55	2007-08-25 12:00:00	25.08.2007 12:00		118.1% saturation		M	/Hron (rkm 0.5)	18.73507	47.82157	HU	Danube	1716.00	Hungary	JDS24	JDS2	2007-08-25 11:30:11	25.08.2007 11:30	2007	8	Aug	01.01	Water with bucket	Chemical	AAW.003		mg/l		14.10	Dissolved oxygen	139	139	138	28	W	Dissolved oxygen in mg/l
1093591	9.13	2007-08-25 14:00:00	25.08.2007 14:00		116% saturation		M	/Ipoly (rkm 0.7)	18.85230	47.82279	SK	Danube	1708.00	Slovak Republic	JDS25	JDS2	2007-08-25 13:15:11	25.08.2007 13:15	2007	8	Aug	01.01	Water with bucket	Chemical	AAW.003		mg/l		14.10	Dissolved oxygen	139	139	138	28	W	Dissolved oxygen in mg/l
1093592	8.38	2007-08-25 16:00:00	25.08.2007 16:00		103.2% saturation		M	Szob	18.86773	47.81255	HU	Danube	1707.00	Hungary	JDS26	JDS2	2007-08-25 15:30:11	25.08.2007 15:30	2007	8	Aug	01.01	Water with bucket	Chemical	AAW.003		mg/l		14.10	Dissolved oxygen	139	139	138	28	W	Dissolved oxygen in mg/l
1093593	8.49	2007-08-26 11:30:00	26.08.2007 11:30		99.5% saturation		M	Upstream end of Szentendre Island	18.98542	47.80817	HU	Danube	1692.00	Hungary	JDS27	JDS2	2007-08-26 11:00:11	26.08.2007 11:00	2007	8	Aug	01.01	Water with bucket	Chemical	AAW.003		mg/l		14.10	Dissolved oxygen	139	139	138	28	W	Dissolved oxygen in mg/l
1093594	8.34	2007-08-26 12:30:00	26.08.2007 12:30		97.8% saturation		M	/Upstream end of Szentendre Island (arm)	18.99248	47.80575	HU	Danube	1692.00	Hungary	JDS28	JDS2	2007-08-26 12:00:11	26.08.2007 12:00	2007	8	Aug	01.01	Water with bucket	Chemical	AAW.003		mg/l		14.10	Dissolved oxygen	139	139	138	28	W	Dissolved oxygen in mg/l
1093595	8.32	2007-08-27 11:30:00	27.08.2007 11:30		97% saturation		M	Budapest upstream	19.08361	47.59890	HU	Danube	1659.00	Hungary	JDS29	JDS2	2007-08-27 11:00:11	27.08.2007 11:00	2007	8	Aug	01.01	Water with bucket	Chemical	AAW.003		mg/l		14.10	Dissolved oxygen	139	139	138	28	W	Dissolved oxygen in mg/l
1093596	8.24	2007-08-27 13:30:00	27.08.2007 13:30		99.5% saturation		M	/Budapest (old Danube) end of S.arm	19.07139	47.59343	HU	Danube	1658.00	Hungary	JDS30	JDS2	2007-08-27 13:00:11	27.08.2007 13:00	2007	8	Aug	01.01	Water with bucket	Chemical	AAW.003		mg/l		14.10	Dissolved oxygen	139	139	138	28	W	Dissolved oxygen in mg/l
1093597	9	2007-08-28 11:30:00	28.08.2007 11:30		96.4% saturation		M	Tiszabecs	22.83000	48.10000	HU	/Tisza	744.00	Hungary	JDS-TI1	JDS2	2007-08-27 10:00:11	27.08.2007 10:00	2007	8	Aug	01.01	Water with bucket	Chemical	AAW.003		mg/l		14.10	Dissolved oxygen	139	139	138	28	W	Dissolved oxygen in mg/l
1093598	6.83	2007-08-29 11:30:00	29.08.2007 11:30		80.6% saturation		M	/Rackeve-Soroksar Danube Arm - start	19.07127	47.46137	HU	Danube	1642.00	Hungary	JDS31	JDS2	2007-08-29 11:00:11	29.08.2007 11:00	2007	8	Aug	01.01	Water with bucket	Chemical	AAW.003		mg/l		14.10	Dissolved oxygen	139	139	138	28	W	Dissolved oxygen in mg/l
1093599	8.39	2007-08-29 13:30:00	29.08.2007 13:30		99.1% saturation		M	Budapest downstream	19.01025	47.38863	HU	Danube	1632.00	Hungary	JDS32	JDS2	2007-08-29 13:00:11	29.08.2007 13:00	2007	8	Aug	01.01	Water with bucket	Chemical	AAW.003		mg/l		14.10	Dissolved oxygen	139	139	138	28	W	Dissolved oxygen in mg/l
1093600	8.27	2007-08-29 18:30:00	29.08.2007 18:30		96.8% saturation		M	Adony/Lórév	18.88356	47.11526	HU	Danube	1605.00	Hungary	JDS33	JDS2	2007-08-29 18:10:11	29.08.2007 18:10	2007	8	Aug	01.01	Water with bucket	Chemical	AAW.003		mg/l		14.10	Dissolved oxygen	139	139	138	28	W	Dissolved oxygen in mg/l
1093601	4.6	2007-08-30 10:00:00	30.08.2007 10:00		54.7% saturation		M	/Rackeve-Soroksar Danube Arm - end	18.97636	47.03629	HU	Danube	1586.00	Hungary	JDS34	JDS2	2007-08-30 09:50:11	30.08.2007 09:50	2007	8	Aug	01.01	Water with bucket	Chemical	AAW.003		mg/l		14.10	Dissolved oxygen	139	139	138	28	W	Dissolved oxygen in mg/l
1093602	7.94	2007-08-30 13:00:00	30.08.2007 13:00		92.6% saturation		M	Dunafoldvar	18.94693	46.80475	HU	Danube	1560.00	Hungary	JDS35	JDS2	2007-08-30 12:20:11	30.08.2007 12:20	2007	8	Aug	01.01	Water with bucket	Chemical	AAW.003		mg/l		14.10	Dissolved oxygen	139	139	138	28	W	Dissolved oxygen in mg/l
1093603	8.24	2007-08-30 17:40:00	30.08.2007 17:40		96.8% saturation		M	Paks	18.88171	46.63439	HU	Danube	1533.00	Hungary	JDS36	JDS2	2007-08-30 16:55:11	30.08.2007 16:55	2007	8	Aug	01.01	Water with bucket	Chemical	AAW.003		mg/l		14.10	Dissolved oxygen	139	139	138	28	W	Dissolved oxygen in mg/l
1093604	8.56	2007-08-31 12:00:00	31.08.2007 12:00		103.6% saturation		M	/Sio (rkm 1.0)	18.88387	46.34087	HU	Danube	1497.00	Hungary	JDS37	JDS2	2007-08-31 11:30:11	31.08.2007 11:30	2007	8	Aug	01.01	Water with bucket	Chemical	AAW.003		mg/l		14.10	Dissolved oxygen	139	139	138	28	W	Dissolved oxygen in mg/l
1093605	7.8	2007-08-31 15:00:00	31.08.2007 15:00		93.2% saturation		M	Baja	18.92419	46.19975	HU	Danube	1481.00	Hungary	JDS38	JDS2	2007-08-31 14:30:11	31.08.2007 14:30	2007	8	Aug	01.01	Water with bucket	Chemical	AAW.003		mg/l		14.10	Dissolved oxygen	139	139	138	28	W	Dissolved oxygen in mg/l
1093606	7.61	2007-08-31 23:50:00	31.08.2007 23:50		86.6% saturation		M	Szolnok	20.22000	47.17000	HU	/Tisza	334.00	Hungary	JDS-TI2	JDS2	2007-08-31 09:30:11	31.08.2007 09:30	2007	8	Aug	01.01	Water with bucket	Chemical	AAW.003		mg/l		14.10	Dissolved oxygen	139	139	138	28	W	Dissolved oxygen in mg/l
1093607	7.68	2007-08-31 23:50:00	31.08.2007 23:50		90.1% saturation		M	Szeged (HU border)	20.20000	46.26000	HU	/Tisza	160.00	Hungary	JDS-TI3	JDS2	2007-08-31 11:20:11	31.08.2007 11:20	2007	8	Aug	01.01	Water with bucket	Chemical	AAW.003		mg/l		14.10	Dissolved oxygen	139	139	138	28	W	Dissolved oxygen in mg/l
1093608	8.42	2007-09-01 15:00:00	01.09.2007 15:00		100.8% saturation		M	Hercegszanto	18.80843	45.91333	HU	Danube	1434.00	Hungary	JDS39	JDS2	2007-09-01 14:20:11	01.09.2007 14:20	2007	9	Sep	01.01	Water with bucket	Chemical	AAW.003		mg/l		14.10	Dissolved oxygen	139	139	138	28	W	Dissolved oxygen in mg/l
1093609	8.65	2007-09-01 18:00:00	01.09.2007 18:00		103.2% saturation		M	Batina	18.85680	45.84130	HR	Danube	1424.00	Croatia	JDS40	JDS2	2007-09-01 17:10:11	01.09.2007 17:10	2007	9	Sep	01.01	Water with bucket	Chemical	AAW.003		mg/l		14.10	Dissolved oxygen	139	139	138	28	W	Dissolved oxygen in mg/l
1093610	9.17	2007-09-02 16:00:00	02.09.2007 16:00		109.6% saturation		M	Upstream Drava	18.91701	45.55432	HR	Danube	1384.00	Croatia	JDS41	JDS2	2007-09-02 15:30:11	02.09.2007 15:30	2007	9	Sep	01.01	Water with bucket	Chemical	AAW.003		mg/l		14.10	Dissolved oxygen	139	139	138	28	W	Dissolved oxygen in mg/l
1093611	8	2007-09-02 17:00:00	02.09.2007 17:00		96% saturation		M	Drava D.Miholjac	26.33000	50.71000	HR	/Drava	77.00	Croatia	JDS-DR1	JDS2	2007-09-02 16:30:11	02.09.2007 16:30	2007	9	Sep	01.01	Water with bucket	Chemical	AAW.003		mg/l		14.10	Dissolved oxygen	139	139	138	28	W	Dissolved oxygen in mg/l
1093612	7.48	2007-09-02 17:30:00	02.09.2007 17:30		89.2% saturation		M	/Drava (rkm 1.4)	18.90664	45.54563	HR	Danube	1379.00	Croatia	JDS42	JDS2	2007-09-02 17:00:11	02.09.2007 17:00	2007	9	Sep	01.01	Water with bucket	Chemical	AAW.003		mg/l		14.10	Dissolved oxygen	139	139	138	28	W	Dissolved oxygen in mg/l
1093613	8.67	2007-09-02 08:00:00	02.09.2007 08:00		99.1% saturation		M	Downstream Drava (Erdut/Bogojevo)	19.07492	45.53030	HR	Danube	1367.00	Croatia	JDS43	JDS2	2007-09-03 07:30:11	03.09.2007 07:30	2007	9	Sep	01.01	Water with bucket	Chemical	AAW.003		mg/l		14.10	Dissolved oxygen	139	139	138	28	W	Dissolved oxygen in mg/l
1093614	8.97	2007-09-02 09:40:00	02.09.2007 09:40		103.5% saturation		M	Dalj	19.00992	45.49631	HR	Danube	1355.00	Croatia	JDS44	JDS2	2007-09-03 09:10:11	03.09.2007 09:10	2007	9	Sep	01.01	Water with bucket	Chemical	AAW.003		mg/l		14.10	Dissolved oxygen	139	139	138	28	W	Dissolved oxygen in mg/l
1093615	9.42	2007-09-02 14:50:00	02.09.2007 14:50		112.4% saturation		M	Ilok/Backa Palanka	19.36404	45.23156	HR	Danube	1300.00	Croatia	JDS45	JDS2	2007-09-03 14:30:11	03.09.2007 14:30	2007	9	Sep	01.01	Water with bucket	Chemical	AAW.003		mg/l		14.10	Dissolved oxygen	139	139	138	28	W	Dissolved oxygen in mg/l
1093616	9.42	2007-09-02 10:30:00	02.09.2007 10:30		110.1% saturation		M	Upstream Novi-Sad	19.80299	45.22167	RS	Danube	1262.00	Republic of Serbia	JDS46	JDS2	2007-09-04 10:00:11	04.09.2007 10:00	2007	9	Sep	01.01	Water with bucket	Chemical	AAW.003		mg/l		14.10	Dissolved oxygen	139	139	138	28	W	Dissolved oxygen in mg/l
1093617	9.69	2007-09-02 12:30:00	02.09.2007 12:30		114.5% saturation		M	Downstream Novi-Sad	19.88602	45.26037	RS	Danube	1252.00	Republic of Serbia	JDS47	JDS2	2007-09-04 12:00:11	04.09.2007 12:00	2007	9	Sep	01.01	Water with bucket	Chemical	AAW.003		mg/l		14.10	Dissolved oxygen	139	139	138	28	W	Dissolved oxygen in mg/l
1093618	7.9	2007-09-04 22:20:00	04.09.2007 22:20		94% saturation		M	Martono?	20.10000	46.13000	RS	/Tisza	152.00	Republic of Serbia	JDS-TI4	JDS2	2007-09-04 10:15:11	04.09.2007 10:15	2007	9	Sep	01.01	Water with bucket	Chemical	AAW.003		mg/l		14.10	Dissolved oxygen	139	139	138	28	W	Dissolved oxygen in mg/l
1093619	0.5	2007-09-04 22:20:00	04.09.2007 22:20		6% saturation		M	Novi Be?ej	20.13000	45.59000	RS	/Tisza	66.00	Republic of Serbia	JDS-TI5	JDS2	2007-09-04 09:15:11	04.09.2007 09:15	2007	9	Sep	01.01	Water with bucket	Chemical	AAW.003		mg/l		14.10	Dissolved oxygen	139	139	138	28	W	Dissolved oxygen in mg/l
1093620	5.4	2007-09-04 23:30:00	04.09.2007 23:30		65% saturation		M	Titel	20.31000	45.21000	RS	/Tisza	9.00	Republic of Serbia	JDS-TI6	JDS2	2007-09-04 09:30:11	04.09.2007 09:30	2007	9	Sep	01.01	Water with bucket	Chemical	AAW.003		mg/l		14.10	Dissolved oxygen	139	139	138	28	W	Dissolved oxygen in mg/l
1093621	8.86	2007-09-05 10:20:00	05.09.2007 10:20		100.3% saturation		M	Upstream Tisa (Stari Slankamen)	20.26334	45.14510	RS	Danube	1216.00	Republic of Serbia	JDS48	JDS2	2007-09-05 09:45:11	05.09.2007 09:45	2007	9	Sep	01.01	Water with bucket	Chemical	AAW.003		mg/l		14.10	Dissolved oxygen	139	139	138	28	W	Dissolved oxygen in mg/l
1093622	6.54	2007-09-05 12:30:00	05.09.2007 12:30		76.5% saturation		M	/Tisa (rkm 1.0)	20.27999	45.14359	RS	Danube	1215.00	Republic of Serbia	JDS49	JDS2	2007-09-05 12:15:11	05.09.2007 12:15	2007	9	Sep	01.01	Water with bucket	Chemical	AAW.003		mg/l		14.10	Dissolved oxygen	139	139	138	28	W	Dissolved oxygen in mg/l
1093623	3.49	2007-09-05 16:30:00	05.09.2007 16:30		39.3% saturation		M	Downstream Tisa/Upstream Sava (Belegis)	20.36542	45.02648	RS	Danube	1200.00	Republic of Serbia	JDS50	JDS2	2007-09-05 16:10:11	05.09.2007 16:10	2007	9	Sep	01.01	Water with bucket	Chemical	AAW.003		mg/l		14.10	Dissolved oxygen	139	139	138	28	W	Dissolved oxygen in mg/l
1093624	7.82	2007-09-07 09:30:00	07.09.2007 09:30		91.0% saturation		M	/Sava (rkm 7.0)	20.37459	44.78717	RS	Danube	1170.00	Republic of Serbia	JDS51	JDS2	2007-09-07 09:15:11	07.09.2007 09:15	2007	9	Sep	01.01	Water with bucket	Chemical	AAW.003		mg/l		14.10	Dissolved oxygen	139	139	138	28	W	Dissolved oxygen in mg/l
1093625	8.32	2007-09-07 13:30:00	07.09.2007 13:30		94% saturation		M	Upstream Pancevo/Downstream Sava	20.57587	44.84919	RS	Danube	1159.00	Republic of Serbia	JDS52	JDS2	2007-09-07 13:00:11	07.09.2007 13:00	2007	9	Sep	01.01	Water with bucket	Chemical	AAW.003		mg/l		14.10	Dissolved oxygen	139	139	138	28	W	Dissolved oxygen in mg/l
1093626	8.22	2007-09-07 16:30:00	07.09.2007 16:30		92.6% saturation		M	Downstream Pancevo	20.64532	44.81694	RS	Danube	1151.00	Republic of Serbia	JDS53	JDS2	2007-09-07 16:05:11	07.09.2007 16:05	2007	9	Sep	01.01	Water with bucket	Chemical	AAW.003		mg/l		14.10	Dissolved oxygen	139	139	138	28	W	Dissolved oxygen in mg/l
1093627	7.95	2007-09-08 09:30:00	08.09.2007 09:30		87.4% saturation		M	Grocka	20.72447	44.68132	RS	Danube	1132.00	Republic of Serbia	JDS54	JDS2	2007-09-08 09:15:11	08.09.2007 09:15	2007	9	Sep	01.01	Water with bucket	Chemical	AAW.003		mg/l		14.10	Dissolved oxygen	139	139	138	28	W	Dissolved oxygen in mg/l
1093628	7.56	2007-09-08 12:30:00	08.09.2007 12:30		84.2% saturation		M	Upstream Velika Morava	21.00772	44.71994	RS	Danube	1107.00	Republic of Serbia	JDS55	JDS2	2007-09-08 12:05:11	08.09.2007 12:05	2007	9	Sep	01.01	Water with bucket	Chemical	AAW.003		mg/l		14.10	Dissolved oxygen	139	139	138	28	W	Dissolved oxygen in mg/l
1093629	5.2	2007-09-08 16:00:00	08.09.2007 16:00		57% saturation		M	/Velika Morava	21.03536	44.70957	RS	Danube	1103.00	Republic of Serbia	JDS56	JDS2	2007-09-08 15:45:11	08.09.2007 15:45	2007	9	Sep	01.01	Water with bucket	Chemical	AAW.003		mg/l		14.10	Dissolved oxygen	139	139	138	28	W	Dissolved oxygen in mg/l
1093630	7.26	2007-09-08 17:00:00	08.09.2007 17:00		72.2% saturation		M	Bagrdan	21.20000	44.09000	RS	/Velika Morava	237.00	Republic of Serbia	JDS-VM1	JDS2	2007-09-08 09:00:11	08.09.2007 09:00	2007	9	Sep	01.01	Water with bucket	Chemical	AAW.003		mg/l		14.10	Dissolved oxygen	139	139	138	28	W	Dissolved oxygen in mg/l
1093631	9.12	2007-09-08 16:00:00	08.09.2007 16:00		92% saturation		M	Varvarin	21.38000	43.74000	RS	/Velika Morava	154.00	Republic of Serbia	JDS-VM2	JDS2	2007-09-08 09:05:11	08.09.2007 09:05	2007	9	Sep	01.01	Water with bucket	Chemical	AAW.003		mg/l		14.10	Dissolved oxygen	139	139	138	28	W	Dissolved oxygen in mg/l
1093632	11.7	2007-09-07 20:30:00	07.09.2007 20:30		87% saturation		M	Jamena	19.08000	44.88000	RS	/Sava	195.00	Republic of Serbia	JDS-SA2	JDS2	2007-09-07 09:00:11	07.09.2007 09:00	2007	9	Sep	01.01	Water with bucket	Chemical	AAW.003		mg/l		14.10	Dissolved oxygen	139	139	138	28	W	Dissolved oxygen in mg/l
1093633	8.03	2007-09-07 20:30:00	07.09.2007 20:30		84% saturation		M	Sremska Mitrovica	19.61000	44.96000	RS	/Sava	136.00	Republic of Serbia	JDS-SA3	JDS2	2007-09-07 09:00:11	07.09.2007 09:00	2007	9	Sep	01.01	Water with bucket	Chemical	AAW.003		mg/l		14.10	Dissolved oxygen	139	139	138	28	W	Dissolved oxygen in mg/l
1093634	6.76	2007-09-07 20:30:00	07.09.2007 20:30		73% saturation		M	U??e	19.99000	44.64000	RS	/Sava	62.00	Republic of Serbia	JDS-SA4	JDS2	2007-09-07 15:00:11	07.09.2007 15:00	2007	9	Sep	01.01	Water with bucket	Chemical	AAW.003		mg/l		14.10	Dissolved oxygen	139	139	138	28	W	Dissolved oxygen in mg/l
1093635	7.97	2007-09-09 09:00:00	09.09.2007 09:00		87.8% saturation		M	Downstream Velika Morava	21.12791	44.73405	RS	Danube	1097.00	Republic of Serbia	JDS57	JDS2	2007-09-09 08:40:11	09.09.2007 08:40	2007	9	Sep	01.01	Water with bucket	Chemical	AAW.003		mg/l		14.10	Dissolved oxygen	139	139	138	28	W	Dissolved oxygen in mg/l
1093636	7.39	2007-09-09 12:00:00	09.09.2007 12:00		82.6% saturation		M	Starapalanka - Ram	21.33391	44.82148	RS	Danube	1077.00	Republic of Serbia	JDS58	JDS2	2007-09-09 11:40:11	09.09.2007 11:40	2007	9	Sep	01.01	Water with bucket	Chemical	AAW.003		mg/l		14.10	Dissolved oxygen	139	139	138	28	W	Dissolved oxygen in mg/l
1093637	6.86	2007-09-09 16:00:00	09.09.2007 16:00		77.8% saturation		M	Banatska Palanka/Bazias	21.38822	44.79779	RS	Danube	1071.00	Republic of Serbia	JDS59	JDS2	2007-09-09 15:40:11	09.09.2007 15:40	2007	9	Sep	01.01	Water with bucket	Chemical	AAW.003		mg/l		14.10	Dissolved oxygen	139	139	138	28	W	Dissolved oxygen in mg/l
1093638	7.28	2007-09-10 11:20:00	10.09.2007 11:20		80.8% saturation		M	Irongate reservoir (Golubac/Koronin)	21.68741	44.66437	RS	Danube	1040.00	Republic of Serbia	JDS60	JDS2	2007-09-10 11:00:11	10.09.2007 11:00	2007	9	Sep	01.01	Water with bucket	Chemical	AAW.003		mg/l		14.10	Dissolved oxygen	139	139	138	28	W	Dissolved oxygen in mg/l
1093639	7.1	2007-09-10 15:20:00	10.09.2007 15:20		80.6% saturation		M	Donji Milanovac	22.14696	44.47190	RS	Danube	991.00	Republic of Serbia	JDS61	JDS2	2007-09-10 14:54:11	10.09.2007 14:54	2007	9	Sep	01.01	Water with bucket	Chemical	AAW.003		mg/l		14.10	Dissolved oxygen	139	139	138	28	W	Dissolved oxygen in mg/l
1093640	7.19	2007-09-11 09:20:00	11.09.2007 09:20		82.9% saturation		M	Irongate reservoir (Tekija/Orsova)	22.40761	44.69264	RS	Danube	954.00	Republic of Serbia	JDS62	JDS2	2007-09-11 09:00:11	11.09.2007 09:00	2007	9	Sep	01.01	Water with bucket	Chemical	AAW.003		mg/l		14.10	Dissolved oxygen	139	139	138	28	W	Dissolved oxygen in mg/l
1093641	6.91	2007-09-11 18:50:00	11.09.2007 18:50		79.9% saturation		M	Vrbica/Simijan	22.71458	44.59916	RS	Danube	926.00	Republic of Serbia	JDS63	JDS2	2007-09-11 18:30:11	11.09.2007 18:30	2007	9	Sep	01.01	Water with bucket	Chemical	AAW.003		mg/l		14.10	Dissolved oxygen	139	139	138	28	W	Dissolved oxygen in mg/l
1093642	7.32	2007-09-13 12:30:00	13.09.2007 12:30		83.3% saturation		M	Iron Gate II	22.54240	44.32657	RS	Danube	865.00	Republic of Serbia	JDS64	JDS2	2007-09-13 12:05:11	13.09.2007 12:05	2007	9	Sep	01.01	Water with bucket	Chemical	AAW.003		mg/l		14.10	Dissolved oxygen	139	139	138	28	W	Dissolved oxygen in mg/l
1093643	7.22	2007-09-13 17:00:00	13.09.2007 17:00		83.4% saturation		M	Upstream Timok (Rudujevac/Gruia)	22.68061	44.24283	RS	Danube	849.00	Republic of Serbia	JDS65	JDS2	2007-09-13 16:30:11	13.09.2007 16:30	2007	9	Sep	01.01	Water with bucket	Chemical	AAW.003		mg/l		14.10	Dissolved oxygen	139	139	138	28	W	Dissolved oxygen in mg/l
1093644	11.02	2007-09-13 20:00:00	13.09.2007 20:00		127.9% saturation		M	/Timok (rkm 0.2)	22.66839	44.20958	RS	Danube	845.00	Republic of Serbia	JDS66	JDS2	2007-09-13 19:30:11	13.09.2007 19:30	2007	9	Sep	01.01	Water with bucket	Chemical	AAW.003		mg/l		14.10	Dissolved oxygen	139	139	138	28	W	Dissolved oxygen in mg/l
1093645	7.67	2007-09-14 08:20:00	14.09.2007 08:20		84.8% saturation		M	Pristol/Novo Selo Harbour	22.78659	44.16878	RO	Danube	834.00	Romania	JDS67	JDS2	2007-09-14 08:00:11	14.09.2007 08:00	2007	9	Sep	01.01	Water with bucket	Chemical	AAW.003		mg/l		14.10	Dissolved oxygen	139	139	138	28	W	Dissolved oxygen in mg/l
1093646	7.63	2007-09-14 11:45:00	14.09.2007 11:45		86.6% saturation		M	Calafat	22.93472	44.00171	RO	Danube	795.00	Romania	JDS68	JDS2	2007-09-14 11:25:11	14.09.2007 11:25	2007	9	Sep	01.01	Water with bucket	Chemical	AAW.003		mg/l		14.10	Dissolved oxygen	139	139	138	28	W	Dissolved oxygen in mg/l
1093647	8.09	2007-09-15 12:00:00	15.09.2007 12:00		92.4% saturation		M	Downstream Kozloduy	23.88709	43.74861	BG	Danube	685.00	Bulgaria	JDS69	JDS2	2007-09-15 11:40:11	15.09.2007 11:40	2007	9	Sep	01.01	Water with bucket	Chemical	AAW.003		mg/l		14.10	Dissolved oxygen	139	139	138	28	W	Dissolved oxygen in mg/l
1093648	8.05	2007-09-15 16:10:00	15.09.2007 16:10		94.3% saturation		M	Upstream Iskar (Bajkal)	24.41912	43.72341	BG	Danube	640.00	Bulgaria	JDS70	JDS2	2007-09-15 15:50:11	15.09.2007 15:50	2007	9	Sep	01.01	Water with bucket	Chemical	AAW.003		mg/l		14.10	Dissolved oxygen	139	139	138	28	W	Dissolved oxygen in mg/l
1093649	6.69	2007-09-15 10:30:00	15.09.2007 10:30		73.9% saturation		M	Orechovitza	24.36000	43.59000	BG	/Iskar	18.00	Bulgaria	JDS-IS1	JDS2	2007-09-15 10:00:11	15.09.2007 10:00	2007	9	Sep	01.01	Water with bucket	Chemical	AAW.003		mg/l		14.10	Dissolved oxygen	139	139	138	28	W	Dissolved oxygen in mg/l
1093650	5.9	2007-09-15 15:30:00	15.09.2007 15:30		62.9% saturation		M	Before Reservoir Iskar	23.54000	42.44000	BG	/Iskar	320.00	Bulgaria	JDS-IS2	JDS2	2007-09-15 13:00:11	15.09.2007 13:00	2007	9	Sep	01.01	Water with bucket	Chemical	AAW.003		mg/l		14.10	Dissolved oxygen	139	139	138	28	W	Dissolved oxygen in mg/l
1093651	9.7	2007-09-15 18:10:00	15.09.2007 18:10		112.9% saturation		M	/Iskar (rkm 0.3)	24.45045	43.72665	BG	Danube	637.00	Bulgaria	JDS71	JDS2	2007-09-15 17:45:11	15.09.2007 17:45	2007	9	Sep	01.01	Water with bucket	Chemical	AAW.003		mg/l		14.10	Dissolved oxygen	139	139	138	28	W	Dissolved oxygen in mg/l
1093652	8.36	2007-09-16 09:00:00	16.09.2007 09:00		92.4% saturation		M	Downstream Iskar	24.55357	43.76446	BG	Danube	629.00	Bulgaria	JDS72	JDS2	2007-09-16 08:30:11	16.09.2007 08:30	2007	9	Sep	01.01	Water with bucket	Chemical	AAW.003		mg/l		14.10	Dissolved oxygen	139	139	138	28	W	Dissolved oxygen in mg/l
1093653	8.33	2007-09-16 12:55:00	16.09.2007 12:55		94.6% saturation		M	Upstream Olt	24.79064	43.70404	RO	Danube	606.00	Romania	JDS73	JDS2	2007-09-16 12:30:11	16.09.2007 12:30	2007	9	Sep	01.01	Water with bucket	Chemical	AAW.003		mg/l		14.10	Dissolved oxygen	139	139	138	28	W	Dissolved oxygen in mg/l
1093654	9.6	2007-09-16 16:30:00	16.09.2007 16:30		111.5% saturation		M	/Olt (rkm 0.4)	24.79120	43.72350	RO	Danube	605.00	Romania	JDS74	JDS2	2007-09-16 15:45:11	16.09.2007 15:45	2007	9	Sep	01.01	Water with bucket	Chemical	AAW.003		mg/l		14.10	Dissolved oxygen	139	139	138	28	W	Dissolved oxygen in mg/l
1093655	9.12	2007-09-16 18:00:00	16.09.2007 18:00		104.4% saturation		M	Downstream Olt	24.83429	43.71375	RO	Danube	602.00	Romania	JDS75	JDS2	2007-09-16 17:30:11	16.09.2007 17:30	2007	9	Sep	01.01	Water with bucket	Chemical	AAW.003		mg/l		14.10	Dissolved oxygen	139	139	138	28	W	Dissolved oxygen in mg/l
1093656	7.59	2007-09-16 18:00:00	16.09.2007 18:00		74.8% saturation		M	Upstream Rm. Valcea	26.27000	46.52000	RO	/Olt	163.00	Romania	JDS-OL1	JDS2	2007-09-16 08:10:11	16.09.2007 08:10	2007	9	Sep	01.01	Water with bucket	Chemical	AAW.003		mg/l		14.10	Dissolved oxygen	139	139	138	28	W	Dissolved oxygen in mg/l
1093657	7.9	2007-09-16 18:00:00	16.09.2007 18:00		85.8% saturation		M	Downstream Slatina	24.78000	43.74000	RO	/Olt	61.00	Romania	JDS-OL2	JDS2	2007-09-16 10:00:11	16.09.2007 10:00	2007	9	Sep	01.01	Water with bucket	Chemical	AAW.003		mg/l		14.10	Dissolved oxygen	139	139	138	28	W	Dissolved oxygen in mg/l
1093658	8.38	2007-09-17 10:10:00	17.09.2007 10:10		92.7% saturation		M	Downstream Turnu-Magurele/Nikopol	25.08387	43.68820	RO	Danube	579.00	Romania	JDS76	JDS2	2007-09-17 09:45:11	17.09.2007 09:45	2007	9	Sep	01.01	Water with bucket	Chemical	AAW.003		mg/l		14.10	Dissolved oxygen	139	139	138	28	W	Dissolved oxygen in mg/l
1093659	8.16	2007-09-17 14:00:00	17.09.2007 14:00		94.2% saturation		M	Downstream Zimnicea/Svishtov	25.39859	43.62004	RO	Danube	550.00	Romania	JDS77	JDS2	2007-09-17 13:45:11	17.09.2007 13:45	2007	9	Sep	01.01	Water with bucket	Chemical	AAW.003		mg/l		14.10	Dissolved oxygen	139	139	138	28	W	Dissolved oxygen in mg/l
1093660	7.27	2007-09-18 08:20:00	18.09.2007 08:20		77.5% saturation		M	Karantzi	25.67000	43.38000	BG	/Jantra	51.00	Bulgaria	JDS-JA1	JDS2	2007-09-18 08:00:11	18.09.2007 08:00	2007	9	Sep	01.01	Water with bucket	Chemical	AAW.003		mg/l		14.10	Dissolved oxygen	139	139	138	28	W	Dissolved oxygen in mg/l
1093661	6.36	2007-09-18 09:20:00	18.09.2007 09:20		62.2% saturation		M	Yabalka-Gabrovo	25.41000	42.77000	BG	/Jantra	132.00	Bulgaria	JDS-JA2	JDS2	2007-09-18 09:00:11	18.09.2007 09:00	2007	9	Sep	01.01	Water with bucket	Chemical	AAW.003		mg/l		14.10	Dissolved oxygen	139	139	138	28	W	Dissolved oxygen in mg/l
1093662	8.87	2007-09-18 10:10:00	18.09.2007 10:10		99.8% saturation		M	/Jantra (rkm 1.0)	25.56566	43.62871	BG	Danube	537.00	Bulgaria	JDS78	JDS2	2007-09-18 09:50:11	18.09.2007 09:50	2007	9	Sep	01.01	Water with bucket	Chemical	AAW.003		mg/l		14.10	Dissolved oxygen	139	139	138	28	W	Dissolved oxygen in mg/l
1093663	8.22	2007-09-18 12:20:00	18.09.2007 12:20		94.7% saturation		M	Downstream Jantra	25.61777	43.66886	RO	Danube	532.00	Romania	JDS79	JDS2	2007-09-18 12:00:11	18.09.2007 12:00	2007	9	Sep	01.01	Water with bucket	Chemical	AAW.003		mg/l		14.10	Dissolved oxygen	139	139	138	28	W	Dissolved oxygen in mg/l
1093664	8.35	2007-09-18 16:50:00	18.09.2007 16:50		98.1% saturation		M	Upstream Ruse	25.91547	43.82302	BG	Danube	500.00	Bulgaria	JDS80	JDS2	2007-09-18 16:20:11	18.09.2007 16:20	2007	9	Sep	01.01	Water with bucket	Chemical	AAW.003		mg/l		14.10	Dissolved oxygen	139	139	138	28	W	Dissolved oxygen in mg/l
1093665	5.35	2007-09-20 15:45:00	20.09.2007 15:45		54.5% saturation		M	Basarbovo	25.97000	43.76000	BG	/Russenski Lom	10.00	Bulgaria	JDS-RL1	JDS2	2007-09-20 09:15:11	20.09.2007 09:15	2007	9	Sep	01.01	Water with bucket	Chemical	AAW.003		mg/l		14.10	Dissolved oxygen	139	139	138	28	W	Dissolved oxygen in mg/l
1093666	4.59	2007-09-20 15:45:00	20.09.2007 15:45		51.2% saturation		M	Beli Lom, Pisanetz	26.17000	43.67000	BG	/Russenski Lom	37.00	Bulgaria	JDS-RL2	JDS2	2007-09-20 10:30:11	20.09.2007 10:30	2007	9	Sep	01.01	Water with bucket	Chemical	AAW.003		mg/l		14.10	Dissolved oxygen	139	139	138	28	W	Dissolved oxygen in mg/l
1093667	7.74	2007-09-20 12:00:00	20.09.2007 12:00		82.4% saturation		M	/Russenski Lom	25.93628	43.83426	BG	Danube	498.00	Bulgaria	JDS81	JDS2	2007-09-20 11:45:11	20.09.2007 11:45	2007	9	Sep	01.01	Water with bucket	Chemical	AAW.003		mg/l		14.10	Dissolved oxygen	139	139	138	28	W	Dissolved oxygen in mg/l
1093668	8.95	2007-09-20 13:45:00	20.09.2007 13:45		99.3% saturation		M	Downstream Ruse/Giurgiu	26.01467	43.88969	BG	Danube	488.00	Bulgaria	JDS82	JDS2	2007-09-20 13:15:11	20.09.2007 13:15	2007	9	Sep	01.01	Water with bucket	Chemical	AAW.003		mg/l		14.10	Dissolved oxygen	139	139	138	28	W	Dissolved oxygen in mg/l
1093669	8.51	2007-09-21 11:00:00	21.09.2007 11:00		92.8% saturation		M	Upstream Arges	26.60462	44.05374	RO	Danube	434.00	Romania	JDS83	JDS2	2007-09-21 10:30:11	21.09.2007 10:30	2007	9	Sep	01.01	Water with bucket	Chemical	AAW.003		mg/l		14.10	Dissolved oxygen	139	139	138	28	W	Dissolved oxygen in mg/l
1093670	10.4	2007-09-20 23:00:00	20.09.2007 23:00		112.7% saturation		M	Upstream Pitesti	24.65000	45.25000	RO	/Arges	234.00	Romania	JDS-AR1	JDS2	2007-09-20 11:30:11	20.09.2007 11:30	2007	9	Sep	01.01	Water with bucket	Chemical	AAW.003		mg/l		14.10	Dissolved oxygen	139	139	138	28	W	Dissolved oxygen in mg/l
1093671	0.36	2007-09-20 23:00:00	20.09.2007 23:00		3.5% saturation		M	Upstream Bucharest	26.52000	44.22000	RO	/Arges	121.00	Romania	JDS-AR2	JDS2	2007-09-20 14:00:11	20.09.2007 14:00	2007	9	Sep	01.01	Water with bucket	Chemical	AAW.003		mg/l		14.10	Dissolved oxygen	139	139	138	28	W	Dissolved oxygen in mg/l
1093672	1.67	2007-09-21 09:30:00	21.09.2007 09:30		17.4% saturation		M	/Arges	26.62256	44.06895	RO	Danube	432.00	Romania	JDS84	JDS2	2007-09-21 09:00:11	21.09.2007 09:00	2007	9	Sep	01.01	Water with bucket	Chemical	AAW.003		mg/l		14.10	Dissolved oxygen	139	139	138	28	W	Dissolved oxygen in mg/l
1093673	8.73	2007-09-21 12:30:00	21.09.2007 12:30		95.6% saturation		M	Downstream Arges, Oltenita	26.65550	44.06156	RO	Danube	429.00	Romania	JDS85	JDS2	2007-09-21 12:10:11	21.09.2007 12:10	2007	9	Sep	01.01	Water with bucket	Chemical	AAW.003		mg/l		14.10	Dissolved oxygen	139	139	138	28	W	Dissolved oxygen in mg/l
1093674	8.65	2007-09-21 18:10:00	21.09.2007 18:10		97.2% saturation		M	Chiciu/Silistra	27.21295	44.11649	RO	Danube	378.00	Romania	JDS86	JDS2	2007-09-21 17:45:11	21.09.2007 17:45	2007	9	Sep	01.01	Water with bucket	Chemical	AAW.003		mg/l		14.10	Dissolved oxygen	139	139	138	28	W	Dissolved oxygen in mg/l
1093675	8.7	2007-09-22 13:30:00	22.09.2007 13:30		95.8% saturation		M	Upstream Cernavoda	28.04296	44.38254	RO	Danube	295.00	Romania	JDS87	JDS2	2007-09-22 13:10:11	22.09.2007 13:10	2007	9	Sep	01.01	Water with bucket	Chemical	AAW.003		mg/l		14.10	Dissolved oxygen	139	139	138	28	W	Dissolved oxygen in mg/l
1093676	9.12	2007-09-23 09:00:00	23.09.2007 09:00		97.6% saturation		M	Giurgeni	27.85149	44.77681	RO	Danube	235.00	Romania	JDS88	JDS2	2007-09-23 08:30:11	23.09.2007 08:30	2007	9	Sep	01.01	Water with bucket	Chemical	AAW.003		mg/l		14.10	Dissolved oxygen	139	139	138	28	W	Dissolved oxygen in mg/l
1093677	9.05	2007-09-23 12:30:00	23.09.2007 12:30		99.7% saturation		M	Braila	27.99807	45.30175	RO	Danube	167.00	Romania	JDS89	JDS2	2007-09-23 12:10:11	23.09.2007 12:10	2007	9	Sep	01.01	Water with bucket	Chemical	AAW.003		mg/l		14.10	Dissolved oxygen	139	139	138	28	W	Dissolved oxygen in mg/l
1093678	9.66	2007-09-23 15:30:00	23.09.2007 15:30		105.7% saturation		M	/Siret (rkm 1.0)	28.01348	45.40095	RO	Danube	154.00	Romania	JDS90	JDS2	2007-09-23 15:00:11	23.09.2007 15:00	2007	9	Sep	01.01	Water with bucket	Chemical	AAW.003		mg/l		14.10	Dissolved oxygen	139	139	138	28	W	Dissolved oxygen in mg/l
1093679	6.16	2007-09-23 22:30:00	23.09.2007 22:30		61.5% saturation		M	Ungheni	26.52000	44.22000	RO	/Prut	404.00	Romania	JDS-PR1	JDS2	2007-09-23 12:00:11	23.09.2007 12:00	2007	9	Sep	01.01	Water with bucket	Chemical	AAW.003		mg/l		14.10	Dissolved oxygen	139	139	138	28	W	Dissolved oxygen in mg/l
1093680	6.17	2007-09-23 22:30:00	23.09.2007 22:30				M	Bumbata-Leova	28.23000	46.48000	RO	/Prut	220.00	Romania	JDS-PR2	JDS2	2007-09-23 14:00:11	23.09.2007 14:00	2007	9	Sep	01.01	Water with bucket	Chemical	AAW.003		mg/l		14.10	Dissolved oxygen	139	139	138	28	W	Dissolved oxygen in mg/l
1093681	9.05	2007-09-23 18:00:00	23.09.2007 18:00		101.0% saturation		M	/Prut (rkm 1.0)	28.20224	45.47034	RO	Danube	135.00	Romania	JDS91	JDS2	2007-09-23 17:40:11	23.09.2007 17:40	2007	9	Sep	01.01	Water with bucket	Chemical	AAW.003		mg/l		14.10	Dissolved oxygen	139	139	138	28	W	Dissolved oxygen in mg/l
1093682	8.23	2007-09-24 17:00:00	24.09.2007 17:00		95% saturation		M	Reni	28.36194	45.31661	RO	Danube	130.00	Romania	JDS92	JDS2	2007-09-24 16:30:11	24.09.2007 16:30	2007	9	Sep	01.01	Water with bucket	Chemical	AAW.003		mg/l		14.10	Dissolved oxygen	139	139	138	28	W	Dissolved oxygen in mg/l
1093683	8.97	2007-09-25 12:20:00	25.09.2007 12:20		100.2% saturation		M	Vilkova - Chilia arm/Kilia arm	29.58738	45.38978	RO	Danube	18.00	Romania	JDS93	JDS2	2007-09-25 11:50:11	25.09.2007 11:50	2007	9	Sep	01.01	Water with bucket	Chemical	AAW.003		mg/l		14.10	Dissolved oxygen	139	139	138	28	W	Dissolved oxygen in mg/l
1093684	7.97	2007-09-25 09:10:00	25.09.2007 09:10		87.5% saturation		M	/Bystroe canal	29.69330	45.34840	UA	Danube	8.00	Ukraine	JDS94	JDS2	2007-09-25 08:50:11	25.09.2007 08:50	2007	9	Sep	01.01	Water with bucket	Chemical	AAW.003		mg/l		14.10	Dissolved oxygen	139	139	138	28	W	Dissolved oxygen in mg/l
1093685	8.2	2007-09-26 13:00:00	26.09.2007 13:00		91.7% saturation		M	Sulina - Sulina arm	29.18605	45.18282	RO	Danube	0.00	Romania	JDS95	JDS2	2007-09-26 12:45:11	26.09.2007 12:45	2007	9	Sep	01.01	Water with bucket	Chemical	AAW.003		mg/l		14.10	Dissolved oxygen	139	139	138	28	W	Dissolved oxygen in mg/l
1093686	8.6	2007-09-26 17:00:00	26.09.2007 17:00		98.8% saturation		M	Sf.Gheorghe - Sf.Gheorghe arm	29.11200	45.07947	RO	Danube	0.00	Romania	JDS96	JDS2	2007-09-26 16:30:11	26.09.2007 16:30	2007	9	Sep	01.01	Water with bucket	Chemical	AAW.003		mg/l		14.10	Dissolved oxygen	139	139	138	28	W	Dissolved oxygen in mg/l
1093687	4.4	2007-08-14 17:00:00	14.08.2007 17:00				M	Upstream Iller	9.86037	48.31073	DE	Danube	2600.00	Germany	JDS1	JDS2	2007-08-13 12:00:11	13.08.2007 12:00	2007	8	Aug	01.01	Water with bucket	Chemical	AAW.002		mmol/l		15.10	Alkalinity	139	139	138	28	W	Alkalinity in mmol/l
1093688	3.8	2007-08-15 08:30:00	15.08.2007 08:30				M	Kelheim	11.86850	48.91502	DE	Danube	2415.00	Germany	JDS2	JDS2	2007-08-15 08:00:11	15.08.2007 08:00	2007	8	Aug	01.01	Water with bucket	Chemical	AAW.002		mmol/l		15.10	Alkalinity	139	139	138	28	W	Alkalinity in mmol/l
1093689	3.5	2007-08-15 16:15:00	15.08.2007 16:15				M	Geisling power plant	12.35567	48.97589	DE	Danube	2354.00	Germany	JDS3	JDS2	2007-08-15 15:52:11	15.08.2007 15:52	2007	8	Aug	01.01	Water with bucket	Chemical	AAW.002		mmol/l		15.10	Alkalinity	139	139	138	28	W	Alkalinity in mmol/l
1093690	3.5	2007-08-16 12:00:00	16.08.2007 12:00				M	Deggendorf	12.93476	48.83379	DE	Danube	2285.00	Germany	JDS4	JDS2	2007-08-16 11:30:11	16.08.2007 11:30	2007	8	Aug	01.01	Water with bucket	Chemical	AAW.002		mmol/l		15.10	Alkalinity	139	139	138	28	W	Alkalinity in mmol/l
1093691	3.5	2007-08-16 13:30:00	16.08.2007 13:30				M	Niederalteich	13.00590	48.77990	DE	Danube	2278.00	Germany	JDS5	JDS2	2007-08-16 13:10:11	16.08.2007 13:10	2007	8	Aug	01.01	Water with bucket	Chemical	AAW.002		mmol/l		15.10	Alkalinity	139	139	138	28	W	Alkalinity in mmol/l
1093692	2	2007-08-16 20:30:00	16.08.2007 20:30				M	/Inn, rkm 4.2	13.43699	48.55753	DE	Danube	2225.00	Germany	JDS6	JDS2	2007-08-16 20:00:11	16.08.2007 20:00	2007	8	Aug	01.01	Water with bucket	Chemical	AAW.002		mmol/l		15.10	Alkalinity	139	139	138	28	W	Alkalinity in mmol/l
1093693	2.8	2007-08-17 10:10:00	17.08.2007 10:10				M	Jochenstein	13.69373	48.52488	DE	Danube	2204.00	Germany	JDS7	JDS2	2007-08-17 09:40:11	17.08.2007 09:40	2007	8	Aug	01.01	Water with bucket	Chemical	AAW.002		mmol/l		15.10	Alkalinity	139	139	138	28	W	Alkalinity in mmol/l
1093694	2.8	2007-08-18 08:00:00	18.08.2007 08:00				M	Upstream dam Abwinden-Asten	14.41705	48.25501	AT	Danube	2120.00	Austria	JDS8	JDS2	2007-08-18 07:50:11	18.08.2007 07:50	2007	8	Aug	01.01	Water with bucket	Chemical	AAW.002		mmol/l		15.10	Alkalinity	139	139	138	28	W	Alkalinity in mmol/l
1093695	2.7	2007-08-18 14:00:00	18.08.2007 14:00				M	Upstream dam Ybbs-Persenbeug	15.05291	48.19670	AT	Danube	2061.00	Austria	JDS9	JDS2	2007-08-18 12:55:11	18.08.2007 12:55	2007	8	Aug	01.01	Water with bucket	Chemical	AAW.002		mmol/l		15.10	Alkalinity	139	139	138	28	W	Alkalinity in mmol/l
1093696	2.8	2007-08-18 21:00:00	18.08.2007 21:00				M	Oberloiben	15.53103	48.38371	AT	Danube	2008.00	Austria	JDS10	JDS2	2007-08-18 19:30:11	18.08.2007 19:30	2007	8	Aug	01.01	Water with bucket	Chemical	AAW.002		mmol/l		15.10	Alkalinity	139	139	138	28	W	Alkalinity in mmol/l
1093697	2.8	2007-08-19 12:15:00	19.08.2007 12:15				M	Upstream dam Greifenstein	16.22459	48.35151	AT	Danube	1950.00	Austria	JDS11	JDS2	2007-08-19 11:45:11	19.08.2007 11:45	2007	8	Aug	01.01	Water with bucket	Chemical	AAW.002		mmol/l		15.10	Alkalinity	139	139	138	28	W	Alkalinity in mmol/l
1093698	2.8	2007-08-19 16:00:00	19.08.2007 16:00				M	Klosterneuburg	16.32902	48.33078	AT	Danube	1942.00	Austria	JDS12	JDS2	2007-08-19 15:30:11	19.08.2007 15:30	2007	8	Aug	01.01	Water with bucket	Chemical	AAW.002		mmol/l		15.10	Alkalinity	139	139	138	28	W	Alkalinity in mmol/l
1093699	2.9	2007-08-21 10:50:00	21.08.2007 10:50				M	Wildungsmauer	16.80328	48.11602	AT	Danube	1895.00	Austria	JDS13	JDS2	2007-08-21 10:20:11	21.08.2007 10:20	2007	8	Aug	01.01	Water with bucket	Chemical	AAW.002		mmol/l		15.10	Alkalinity	139	139	138	28	W	Alkalinity in mmol/l
1093700	2.7	2007-08-21 15:30:00	21.08.2007 15:30				M	Upstream Morava (Hainburg)	16.96162	48.17270	AT	Danube	1881.00	Austria	JDS14	JDS2	2007-08-21 15:00:11	21.08.2007 15:00	2007	8	Aug	01.01	Water with bucket	Chemical	AAW.002		mmol/l		15.10	Alkalinity	139	139	138	28	W	Alkalinity in mmol/l
1093701	2.8	2007-08-21 18:00:00	21.08.2007 18:00				M	/Morava (rkm 0.08)	16.97597	48.17864	AT	Danube	1880.00	Austria	JDS15	JDS2	2007-08-21 17:30:11	21.08.2007 17:30	2007	8	Aug	01.01	Water with bucket	Chemical	AAW.002		mmol/l		15.10	Alkalinity	139	139	138	28	W	Alkalinity in mmol/l
1093702	2.7	2007-08-21 18:00:00	21.08.2007 18:00				M	Morava, Lanzhot	16.99000	48.69000	CZ	/Morava	79.00	Czech Republic	JDS-MO1	JDS2	2007-08-21 13:00:11	21.08.2007 13:00	2007	8	Aug	01.01	Water with bucket	Chemical	AAW.002		mmol/l		15.10	Alkalinity	139	139	138	28	W	Alkalinity in mmol/l
1093703	3	2007-08-21 18:00:00	21.08.2007 18:00				M	Dyje, Pohansko	16.86000	48.80000	CZ	/Morava	17.00	Czech Republic	JDS-MO2	JDS2	2007-08-21 09:30:11	21.08.2007 09:30	2007	8	Aug	01.01	Water with bucket	Chemical	AAW.002		mmol/l		15.10	Alkalinity	139	139	138	28	W	Alkalinity in mmol/l
1093704	2.8	2007-08-22 10:30:00	22.08.2007 10:30				M	Bratislava	17.14525	48.11834	SK	Danube	1869.00	Slovak Republic	JDS16	JDS2	2007-08-22 09:50:11	22.08.2007 09:50	2007	8	Aug	01.01	Water with bucket	Chemical	AAW.002		mmol/l		15.10	Alkalinity	139	139	138	28	W	Alkalinity in mmol/l
1093705	2.7	2007-08-23 08:30:00	23.08.2007 08:30				M	Gabcikovo reservoir	17.23445	48.03577	SK	Danube	1852.00	Slovak Republic	JDS17	JDS2	2007-08-23 08:00:11	23.08.2007 08:00	2007	8	Aug	01.01	Water with bucket	Chemical	AAW.002		mmol/l		15.10	Alkalinity	139	139	138	28	W	Alkalinity in mmol/l
1093706	2.8	2007-08-23 15:00:00	23.08.2007 15:00				M	Medvedov/Medve	17.66197	47.78877	SK	Danube	1806.00	Slovak Republic	JDS18	JDS2	2007-08-23 14:00:11	23.08.2007 14:00	2007	8	Aug	01.01	Water with bucket	Chemical	AAW.002		mmol/l		15.10	Alkalinity	139	139	138	28	W	Alkalinity in mmol/l
1093707	3	2007-08-23 18:00:00	23.08.2007 18:00				M	/Moson Danube Arm - end (rkm 0.1)	17.77262	47.73496	HU	Danube	1794.00	Hungary	JDS19	JDS2	2007-08-23 17:00:11	23.08.2007 17:00	2007	8	Aug	01.01	Water with bucket	Chemical	AAW.002		mmol/l		15.10	Alkalinity	139	139	138	28	W	Alkalinity in mmol/l
1093708	2.8	2007-08-24 12:00:00	24.08.2007 12:00				M	Komarno/Komarom	18.11678	47.75160	SK	Danube	1768.00	Slovak Republic	JDS20	JDS2	2007-08-24 11:30:11	24.08.2007 11:30	2007	8	Aug	01.01	Water with bucket	Chemical	AAW.002		mmol/l		15.10	Alkalinity	139	139	138	28	W	Alkalinity in mmol/l
1093709	2.7	2007-08-24 08:30:00	24.08.2007 08:30				M	/Vah (rkm 0.8)	18.14311	47.75932	SK	Danube	1766.00	Slovak Republic	JDS21	JDS2	2007-08-24 08:15:11	24.08.2007 08:15	2007	8	Aug	01.01	Water with bucket	Chemical	AAW.002		mmol/l		15.10	Alkalinity	139	139	138	28	W	Alkalinity in mmol/l
1093710	2.8	2007-08-24 17:00:00	24.08.2007 17:00				M	Iza/Szony	18.21113	47.74213	SK	Danube	1761.00	Slovak Republic	JDS22	JDS2	2007-08-24 16:20:11	24.08.2007 16:20	2007	8	Aug	01.01	Water with bucket	Chemical	AAW.002		mmol/l		15.10	Alkalinity	139	139	138	28	W	Alkalinity in mmol/l
1093711	2.8	2007-08-25 08:30:00	25.08.2007 08:30				M	Sturovo/Esztergom	18.72863	47.79258	SK	Danube	1719.00	Slovak Republic	JDS23	JDS2	2007-08-25 08:15:11	25.08.2007 08:15	2007	8	Aug	01.01	Water with bucket	Chemical	AAW.002		mmol/l		15.10	Alkalinity	139	139	138	28	W	Alkalinity in mmol/l
1093712	2.4	2007-08-25 12:00:00	25.08.2007 12:00				M	/Hron (rkm 0.5)	18.73507	47.82157	HU	Danube	1716.00	Hungary	JDS24	JDS2	2007-08-25 11:30:11	25.08.2007 11:30	2007	8	Aug	01.01	Water with bucket	Chemical	AAW.002		mmol/l		15.10	Alkalinity	139	139	138	28	W	Alkalinity in mmol/l
1093713	3.9	2007-08-25 14:00:00	25.08.2007 14:00				M	/Ipoly (rkm 0.7)	18.85230	47.82279	SK	Danube	1708.00	Slovak Republic	JDS25	JDS2	2007-08-25 13:15:11	25.08.2007 13:15	2007	8	Aug	01.01	Water with bucket	Chemical	AAW.002		mmol/l		15.10	Alkalinity	139	139	138	28	W	Alkalinity in mmol/l
1093714	2.8	2007-08-25 16:00:00	25.08.2007 16:00				M	Szob	18.86773	47.81255	HU	Danube	1707.00	Hungary	JDS26	JDS2	2007-08-25 15:30:11	25.08.2007 15:30	2007	8	Aug	01.01	Water with bucket	Chemical	AAW.002		mmol/l		15.10	Alkalinity	139	139	138	28	W	Alkalinity in mmol/l
1093715	2.9	2007-08-26 11:30:00	26.08.2007 11:30				M	Upstream end of Szentendre Island	18.98542	47.80817	HU	Danube	1692.00	Hungary	JDS27	JDS2	2007-08-26 11:00:11	26.08.2007 11:00	2007	8	Aug	01.01	Water with bucket	Chemical	AAW.002		mmol/l		15.10	Alkalinity	139	139	138	28	W	Alkalinity in mmol/l
1093716	2.7	2007-08-26 12:30:00	26.08.2007 12:30				M	/Upstream end of Szentendre Island (arm)	18.99248	47.80575	HU	Danube	1692.00	Hungary	JDS28	JDS2	2007-08-26 12:00:11	26.08.2007 12:00	2007	8	Aug	01.01	Water with bucket	Chemical	AAW.002		mmol/l		15.10	Alkalinity	139	139	138	28	W	Alkalinity in mmol/l
1093717	2.7	2007-08-27 11:30:00	27.08.2007 11:30				M	Budapest upstream	19.08361	47.59890	HU	Danube	1659.00	Hungary	JDS29	JDS2	2007-08-27 11:00:11	27.08.2007 11:00	2007	8	Aug	01.01	Water with bucket	Chemical	AAW.002		mmol/l		15.10	Alkalinity	139	139	138	28	W	Alkalinity in mmol/l
1093718	2.7	2007-08-27 13:30:00	27.08.2007 13:30				M	/Budapest (old Danube) end of S.arm	19.07139	47.59343	HU	Danube	1658.00	Hungary	JDS30	JDS2	2007-08-27 13:00:11	27.08.2007 13:00	2007	8	Aug	01.01	Water with bucket	Chemical	AAW.002		mmol/l		15.10	Alkalinity	139	139	138	28	W	Alkalinity in mmol/l
1093719	2.1	2007-08-28 11:30:00	28.08.2007 11:30				M	Tiszabecs	22.83000	48.10000	HU	/Tisza	744.00	Hungary	JDS-TI1	JDS2	2007-08-27 10:00:11	27.08.2007 10:00	2007	8	Aug	01.01	Water with bucket	Chemical	AAW.002		mmol/l		15.10	Alkalinity	139	139	138	28	W	Alkalinity in mmol/l
1093720	2.8	2007-08-29 11:30:00	29.08.2007 11:30				M	/Rackeve-Soroksar Danube Arm - start	19.07127	47.46137	HU	Danube	1642.00	Hungary	JDS31	JDS2	2007-08-29 11:00:11	29.08.2007 11:00	2007	8	Aug	01.01	Water with bucket	Chemical	AAW.002		mmol/l		15.10	Alkalinity	139	139	138	28	W	Alkalinity in mmol/l
1093721	2.8	2007-08-29 13:30:00	29.08.2007 13:30				M	Budapest downstream	19.01025	47.38863	HU	Danube	1632.00	Hungary	JDS32	JDS2	2007-08-29 13:00:11	29.08.2007 13:00	2007	8	Aug	01.01	Water with bucket	Chemical	AAW.002		mmol/l		15.10	Alkalinity	139	139	138	28	W	Alkalinity in mmol/l
1093722	2.7	2007-08-29 18:30:00	29.08.2007 18:30				M	Adony/Lórév	18.88356	47.11526	HU	Danube	1605.00	Hungary	JDS33	JDS2	2007-08-29 18:10:11	29.08.2007 18:10	2007	8	Aug	01.01	Water with bucket	Chemical	AAW.002		mmol/l		15.10	Alkalinity	139	139	138	28	W	Alkalinity in mmol/l
1093723	2.5	2007-08-30 10:00:00	30.08.2007 10:00				M	/Rackeve-Soroksar Danube Arm - end	18.97636	47.03629	HU	Danube	1586.00	Hungary	JDS34	JDS2	2007-08-30 09:50:11	30.08.2007 09:50	2007	8	Aug	01.01	Water with bucket	Chemical	AAW.002		mmol/l		15.10	Alkalinity	139	139	138	28	W	Alkalinity in mmol/l
1093724	2.6	2007-08-30 13:00:00	30.08.2007 13:00				M	Dunafoldvar	18.94693	46.80475	HU	Danube	1560.00	Hungary	JDS35	JDS2	2007-08-30 12:20:11	30.08.2007 12:20	2007	8	Aug	01.01	Water with bucket	Chemical	AAW.002		mmol/l		15.10	Alkalinity	139	139	138	28	W	Alkalinity in mmol/l
1093725	2.7	2007-08-30 17:40:00	30.08.2007 17:40				M	Paks	18.88171	46.63439	HU	Danube	1533.00	Hungary	JDS36	JDS2	2007-08-30 16:55:11	30.08.2007 16:55	2007	8	Aug	01.01	Water with bucket	Chemical	AAW.002		mmol/l		15.10	Alkalinity	139	139	138	28	W	Alkalinity in mmol/l
1093726	7.6	2007-08-31 12:00:00	31.08.2007 12:00				M	/Sio (rkm 1.0)	18.88387	46.34087	HU	Danube	1497.00	Hungary	JDS37	JDS2	2007-08-31 11:30:11	31.08.2007 11:30	2007	8	Aug	01.01	Water with bucket	Chemical	AAW.002		mmol/l		15.10	Alkalinity	139	139	138	28	W	Alkalinity in mmol/l
1093727	2.7	2007-08-31 15:00:00	31.08.2007 15:00				M	Baja	18.92419	46.19975	HU	Danube	1481.00	Hungary	JDS38	JDS2	2007-08-31 14:30:11	31.08.2007 14:30	2007	8	Aug	01.01	Water with bucket	Chemical	AAW.002		mmol/l		15.10	Alkalinity	139	139	138	28	W	Alkalinity in mmol/l
1093728	2.5	2007-08-31 23:50:00	31.08.2007 23:50				M	Szolnok	20.22000	47.17000	HU	/Tisza	334.00	Hungary	JDS-TI2	JDS2	2007-08-31 09:30:11	31.08.2007 09:30	2007	8	Aug	01.01	Water with bucket	Chemical	AAW.002		mmol/l		15.10	Alkalinity	139	139	138	28	W	Alkalinity in mmol/l
1093729	2.7	2007-08-31 23:50:00	31.08.2007 23:50				M	Szeged (HU border)	20.20000	46.26000	HU	/Tisza	160.00	Hungary	JDS-TI3	JDS2	2007-08-31 11:20:11	31.08.2007 11:20	2007	8	Aug	01.01	Water with bucket	Chemical	AAW.002		mmol/l		15.10	Alkalinity	139	139	138	28	W	Alkalinity in mmol/l
1093730	2.8	2007-09-01 15:00:00	01.09.2007 15:00				M	Hercegszanto	18.80843	45.91333	HU	Danube	1434.00	Hungary	JDS39	JDS2	2007-09-01 14:20:11	01.09.2007 14:20	2007	9	Sep	01.01	Water with bucket	Chemical	AAW.002		mmol/l		15.10	Alkalinity	139	139	138	28	W	Alkalinity in mmol/l
1093731	2.8	2007-09-01 18:00:00	01.09.2007 18:00				M	Batina	18.85680	45.84130	HR	Danube	1424.00	Croatia	JDS40	JDS2	2007-09-01 17:10:11	01.09.2007 17:10	2007	9	Sep	01.01	Water with bucket	Chemical	AAW.002		mmol/l		15.10	Alkalinity	139	139	138	28	W	Alkalinity in mmol/l
1093732	2.7	2007-09-02 16:00:00	02.09.2007 16:00				M	Upstream Drava	18.91701	45.55432	HR	Danube	1384.00	Croatia	JDS41	JDS2	2007-09-02 15:30:11	02.09.2007 15:30	2007	9	Sep	01.01	Water with bucket	Chemical	AAW.002		mmol/l		15.10	Alkalinity	139	139	138	28	W	Alkalinity in mmol/l
1093733	2.1	2007-09-02 17:00:00	02.09.2007 17:00				M	Drava D.Miholjac	26.33000	50.71000	HR	/Drava	77.00	Croatia	JDS-DR1	JDS2	2007-09-02 16:30:11	02.09.2007 16:30	2007	9	Sep	01.01	Water with bucket	Chemical	AAW.002		mmol/l		15.10	Alkalinity	139	139	138	28	W	Alkalinity in mmol/l
1093734	2.1	2007-09-02 17:30:00	02.09.2007 17:30				M	/Drava (rkm 1.4)	18.90664	45.54563	HR	Danube	1379.00	Croatia	JDS42	JDS2	2007-09-02 17:00:11	02.09.2007 17:00	2007	9	Sep	01.01	Water with bucket	Chemical	AAW.002		mmol/l		15.10	Alkalinity	139	139	138	28	W	Alkalinity in mmol/l
1093735	2.7	2007-09-02 08:00:00	02.09.2007 08:00				M	Downstream Drava (Erdut/Bogojevo)	19.07492	45.53030	HR	Danube	1367.00	Croatia	JDS43	JDS2	2007-09-03 07:30:11	03.09.2007 07:30	2007	9	Sep	01.01	Water with bucket	Chemical	AAW.002		mmol/l		15.10	Alkalinity	139	139	138	28	W	Alkalinity in mmol/l
1093736	2.7	2007-09-02 09:40:00	02.09.2007 09:40				M	Dalj	19.00992	45.49631	HR	Danube	1355.00	Croatia	JDS44	JDS2	2007-09-03 09:10:11	03.09.2007 09:10	2007	9	Sep	01.01	Water with bucket	Chemical	AAW.002		mmol/l		15.10	Alkalinity	139	139	138	28	W	Alkalinity in mmol/l
1093737	2.6	2007-09-02 14:50:00	02.09.2007 14:50				M	Ilok/Backa Palanka	19.36404	45.23156	HR	Danube	1300.00	Croatia	JDS45	JDS2	2007-09-03 14:30:11	03.09.2007 14:30	2007	9	Sep	01.01	Water with bucket	Chemical	AAW.002		mmol/l		15.10	Alkalinity	139	139	138	28	W	Alkalinity in mmol/l
1093738	2.7	2007-09-02 10:30:00	02.09.2007 10:30				M	Upstream Novi-Sad	19.80299	45.22167	RS	Danube	1262.00	Republic of Serbia	JDS46	JDS2	2007-09-04 10:00:11	04.09.2007 10:00	2007	9	Sep	01.01	Water with bucket	Chemical	AAW.002		mmol/l		15.10	Alkalinity	139	139	138	28	W	Alkalinity in mmol/l
1093739	2.6	2007-09-02 12:30:00	02.09.2007 12:30				M	Downstream Novi-Sad	19.88602	45.26037	RS	Danube	1252.00	Republic of Serbia	JDS47	JDS2	2007-09-04 12:00:11	04.09.2007 12:00	2007	9	Sep	01.01	Water with bucket	Chemical	AAW.002		mmol/l		15.10	Alkalinity	139	139	138	28	W	Alkalinity in mmol/l
1093740	2.3	2007-09-04 22:20:00	04.09.2007 22:20				M	Martono?	20.10000	46.13000	RS	/Tisza	152.00	Republic of Serbia	JDS-TI4	JDS2	2007-09-04 10:15:11	04.09.2007 10:15	2007	9	Sep	01.01	Water with bucket	Chemical	AAW.002		mmol/l		15.10	Alkalinity	139	139	138	28	W	Alkalinity in mmol/l
1093741	2.3	2007-09-04 22:20:00	04.09.2007 22:20				M	Novi Be?ej	20.13000	45.59000	RS	/Tisza	66.00	Republic of Serbia	JDS-TI5	JDS2	2007-09-04 09:15:11	04.09.2007 09:15	2007	9	Sep	01.01	Water with bucket	Chemical	AAW.002		mmol/l		15.10	Alkalinity	139	139	138	28	W	Alkalinity in mmol/l
1093742	2	2007-09-04 23:30:00	04.09.2007 23:30				M	Titel	20.31000	45.21000	RS	/Tisza	9.00	Republic of Serbia	JDS-TI6	JDS2	2007-09-04 09:30:11	04.09.2007 09:30	2007	9	Sep	01.01	Water with bucket	Chemical	AAW.002		mmol/l		15.10	Alkalinity	139	139	138	28	W	Alkalinity in mmol/l
1093743	2.3	2007-09-05 10:20:00	05.09.2007 10:20				M	Upstream Tisa (Stari Slankamen)	20.26334	45.14510	RS	Danube	1216.00	Republic of Serbia	JDS48	JDS2	2007-09-05 09:45:11	05.09.2007 09:45	2007	9	Sep	01.01	Water with bucket	Chemical	AAW.002		mmol/l		15.10	Alkalinity	139	139	138	28	W	Alkalinity in mmol/l
1093744	2	2007-09-05 12:30:00	05.09.2007 12:30				M	/Tisa (rkm 1.0)	20.27999	45.14359	RS	Danube	1215.00	Republic of Serbia	JDS49	JDS2	2007-09-05 12:15:11	05.09.2007 12:15	2007	9	Sep	01.01	Water with bucket	Chemical	AAW.002		mmol/l		15.10	Alkalinity	139	139	138	28	W	Alkalinity in mmol/l
1093745	2.7	2007-09-05 16:30:00	05.09.2007 16:30				M	Downstream Tisa/Upstream Sava (Belegis)	20.36542	45.02648	RS	Danube	1200.00	Republic of Serbia	JDS50	JDS2	2007-09-05 16:10:11	05.09.2007 16:10	2007	9	Sep	01.01	Water with bucket	Chemical	AAW.002		mmol/l		15.10	Alkalinity	139	139	138	28	W	Alkalinity in mmol/l
1093746	3	2007-09-07 09:30:00	07.09.2007 09:30				M	/Sava (rkm 7.0)	20.37459	44.78717	RS	Danube	1170.00	Republic of Serbia	JDS51	JDS2	2007-09-07 09:15:11	07.09.2007 09:15	2007	9	Sep	01.01	Water with bucket	Chemical	AAW.002		mmol/l		15.10	Alkalinity	139	139	138	28	W	Alkalinity in mmol/l
1093747	2.6	2007-09-07 13:30:00	07.09.2007 13:30				M	Upstream Pancevo/Downstream Sava	20.57587	44.84919	RS	Danube	1159.00	Republic of Serbia	JDS52	JDS2	2007-09-07 13:00:11	07.09.2007 13:00	2007	9	Sep	01.01	Water with bucket	Chemical	AAW.002		mmol/l		15.10	Alkalinity	139	139	138	28	W	Alkalinity in mmol/l
1093748	2.6	2007-09-07 16:30:00	07.09.2007 16:30				M	Downstream Pancevo	20.64532	44.81694	RS	Danube	1151.00	Republic of Serbia	JDS53	JDS2	2007-09-07 16:05:11	07.09.2007 16:05	2007	9	Sep	01.01	Water with bucket	Chemical	AAW.002		mmol/l		15.10	Alkalinity	139	139	138	28	W	Alkalinity in mmol/l
1093749	2.6	2007-09-08 09:30:00	08.09.2007 09:30				M	Grocka	20.72447	44.68132	RS	Danube	1132.00	Republic of Serbia	JDS54	JDS2	2007-09-08 09:15:11	08.09.2007 09:15	2007	9	Sep	01.01	Water with bucket	Chemical	AAW.002		mmol/l		15.10	Alkalinity	139	139	138	28	W	Alkalinity in mmol/l
1093750	2.6	2007-09-08 12:30:00	08.09.2007 12:30				M	Upstream Velika Morava	21.00772	44.71994	RS	Danube	1107.00	Republic of Serbia	JDS55	JDS2	2007-09-08 12:05:11	08.09.2007 12:05	2007	9	Sep	01.01	Water with bucket	Chemical	AAW.002		mmol/l		15.10	Alkalinity	139	139	138	28	W	Alkalinity in mmol/l
1093751	3.9	2007-09-08 16:00:00	08.09.2007 16:00				M	/Velika Morava	21.03536	44.70957	RS	Danube	1103.00	Republic of Serbia	JDS56	JDS2	2007-09-08 15:45:11	08.09.2007 15:45	2007	9	Sep	01.01	Water with bucket	Chemical	AAW.002		mmol/l		15.10	Alkalinity	139	139	138	28	W	Alkalinity in mmol/l
1093752	3.5	2007-09-08 17:00:00	08.09.2007 17:00				M	Bagrdan	21.20000	44.09000	RS	/Velika Morava	237.00	Republic of Serbia	JDS-VM1	JDS2	2007-09-08 09:00:11	08.09.2007 09:00	2007	9	Sep	01.01	Water with bucket	Chemical	AAW.002		mmol/l		15.10	Alkalinity	139	139	138	28	W	Alkalinity in mmol/l
1093753	3.6	2007-09-08 16:00:00	08.09.2007 16:00				M	Varvarin	21.38000	43.74000	RS	/Velika Morava	154.00	Republic of Serbia	JDS-VM2	JDS2	2007-09-08 09:05:11	08.09.2007 09:05	2007	9	Sep	01.01	Water with bucket	Chemical	AAW.002		mmol/l		15.10	Alkalinity	139	139	138	28	W	Alkalinity in mmol/l
1093754	3.7	2007-09-08 16:00:00	08.09.2007 16:00				M	Ljubi?evski Most	21.14000	44.58000	RS	/Velika Morava	35.00	Republic of Serbia	JDS-VM3	JDS2	2007-09-08 10:00:11	08.09.2007 10:00	2007	9	Sep	01.01	Water with bucket	Chemical	AAW.002		mmol/l		15.10	Alkalinity	139	139	138	28	W	Alkalinity in mmol/l
1093755	3.1	2007-09-07 17:00:00	07.09.2007 17:00				M	Sava downstream Zupanja	26.73000	49.90000	RS	/Sava	254.00	Republic of Serbia	JDS-SA1	JDS2	2007-09-07 07:00:11	07.09.2007 07:00	2007	9	Sep	01.01	Water with bucket	Chemical	AAW.002		mmol/l		15.10	Alkalinity	139	139	138	28	W	Alkalinity in mmol/l
1093756	3.2	2007-09-07 20:30:00	07.09.2007 20:30				M	Jamena	19.08000	44.88000	RS	/Sava	195.00	Republic of Serbia	JDS-SA2	JDS2	2007-09-07 09:00:11	07.09.2007 09:00	2007	9	Sep	01.01	Water with bucket	Chemical	AAW.002		mmol/l		15.10	Alkalinity	139	139	138	28	W	Alkalinity in mmol/l
1093757	3	2007-09-07 20:30:00	07.09.2007 20:30				M	Sremska Mitrovica	19.61000	44.96000	RS	/Sava	136.00	Republic of Serbia	JDS-SA3	JDS2	2007-09-07 09:00:11	07.09.2007 09:00	2007	9	Sep	01.01	Water with bucket	Chemical	AAW.002		mmol/l		15.10	Alkalinity	139	139	138	28	W	Alkalinity in mmol/l
1093758	3.2	2007-09-07 20:30:00	07.09.2007 20:30				M	U??e	19.99000	44.64000	RS	/Sava	62.00	Republic of Serbia	JDS-SA4	JDS2	2007-09-07 15:00:11	07.09.2007 15:00	2007	9	Sep	01.01	Water with bucket	Chemical	AAW.002		mmol/l		15.10	Alkalinity	139	139	138	28	W	Alkalinity in mmol/l
1093759	2.6	2007-09-09 09:00:00	09.09.2007 09:00				M	Downstream Velika Morava	21.12791	44.73405	RS	Danube	1097.00	Republic of Serbia	JDS57	JDS2	2007-09-09 08:40:11	09.09.2007 08:40	2007	9	Sep	01.01	Water with bucket	Chemical	AAW.002		mmol/l		15.10	Alkalinity	139	139	138	28	W	Alkalinity in mmol/l
1093760	2.7	2007-09-09 12:00:00	09.09.2007 12:00				M	Starapalanka - Ram	21.33391	44.82148	RS	Danube	1077.00	Republic of Serbia	JDS58	JDS2	2007-09-09 11:40:11	09.09.2007 11:40	2007	9	Sep	01.01	Water with bucket	Chemical	AAW.002		mmol/l		15.10	Alkalinity	139	139	138	28	W	Alkalinity in mmol/l
1093761	2.6	2007-09-09 16:00:00	09.09.2007 16:00				M	Banatska Palanka/Bazias	21.38822	44.79779	RS	Danube	1071.00	Republic of Serbia	JDS59	JDS2	2007-09-09 15:40:11	09.09.2007 15:40	2007	9	Sep	01.01	Water with bucket	Chemical	AAW.002		mmol/l		15.10	Alkalinity	139	139	138	28	W	Alkalinity in mmol/l
1093762	2.5	2007-09-10 11:20:00	10.09.2007 11:20				M	Irongate reservoir (Golubac/Koronin)	21.68741	44.66437	RS	Danube	1040.00	Republic of Serbia	JDS60	JDS2	2007-09-10 11:00:11	10.09.2007 11:00	2007	9	Sep	01.01	Water with bucket	Chemical	AAW.002		mmol/l		15.10	Alkalinity	139	139	138	28	W	Alkalinity in mmol/l
1093763	2.5	2007-09-10 15:20:00	10.09.2007 15:20				M	Donji Milanovac	22.14696	44.47190	RS	Danube	991.00	Republic of Serbia	JDS61	JDS2	2007-09-10 14:54:11	10.09.2007 14:54	2007	9	Sep	01.01	Water with bucket	Chemical	AAW.002		mmol/l		15.10	Alkalinity	139	139	138	28	W	Alkalinity in mmol/l
1093764	2.6	2007-09-11 09:20:00	11.09.2007 09:20				M	Irongate reservoir (Tekija/Orsova)	22.40761	44.69264	RS	Danube	954.00	Republic of Serbia	JDS62	JDS2	2007-09-11 09:00:11	11.09.2007 09:00	2007	9	Sep	01.01	Water with bucket	Chemical	AAW.002		mmol/l		15.10	Alkalinity	139	139	138	28	W	Alkalinity in mmol/l
1093765	2.5	2007-09-11 18:50:00	11.09.2007 18:50				M	Vrbica/Simijan	22.71458	44.59916	RS	Danube	926.00	Republic of Serbia	JDS63	JDS2	2007-09-11 18:30:11	11.09.2007 18:30	2007	9	Sep	01.01	Water with bucket	Chemical	AAW.002		mmol/l		15.10	Alkalinity	139	139	138	28	W	Alkalinity in mmol/l
1093766	2.5	2007-09-13 12:30:00	13.09.2007 12:30				M	Iron Gate II	22.54240	44.32657	RS	Danube	865.00	Republic of Serbia	JDS64	JDS2	2007-09-13 12:05:11	13.09.2007 12:05	2007	9	Sep	01.01	Water with bucket	Chemical	AAW.002		mmol/l		15.10	Alkalinity	139	139	138	28	W	Alkalinity in mmol/l
1093767	2.5	2007-09-13 17:00:00	13.09.2007 17:00				M	Upstream Timok (Rudujevac/Gruia)	22.68061	44.24283	RS	Danube	849.00	Republic of Serbia	JDS65	JDS2	2007-09-13 16:30:11	13.09.2007 16:30	2007	9	Sep	01.01	Water with bucket	Chemical	AAW.002		mmol/l		15.10	Alkalinity	139	139	138	28	W	Alkalinity in mmol/l
1093768	2.4	2007-09-13 20:00:00	13.09.2007 20:00				M	/Timok (rkm 0.2)	22.66839	44.20958	RS	Danube	845.00	Republic of Serbia	JDS66	JDS2	2007-09-13 19:30:11	13.09.2007 19:30	2007	9	Sep	01.01	Water with bucket	Chemical	AAW.002		mmol/l		15.10	Alkalinity	139	139	138	28	W	Alkalinity in mmol/l
1093769	2.5	2007-09-14 08:20:00	14.09.2007 08:20				M	Pristol/Novo Selo Harbour	22.78659	44.16878	RO	Danube	834.00	Romania	JDS67	JDS2	2007-09-14 08:00:11	14.09.2007 08:00	2007	9	Sep	01.01	Water with bucket	Chemical	AAW.002		mmol/l		15.10	Alkalinity	139	139	138	28	W	Alkalinity in mmol/l
1093770	2.6	2007-09-14 11:45:00	14.09.2007 11:45				M	Calafat	22.93472	44.00171	RO	Danube	795.00	Romania	JDS68	JDS2	2007-09-14 11:25:11	14.09.2007 11:25	2007	9	Sep	01.01	Water with bucket	Chemical	AAW.002		mmol/l		15.10	Alkalinity	139	139	138	28	W	Alkalinity in mmol/l
1093771	2.5	2007-09-15 12:00:00	15.09.2007 12:00				M	Downstream Kozloduy	23.88709	43.74861	BG	Danube	685.00	Bulgaria	JDS69	JDS2	2007-09-15 11:40:11	15.09.2007 11:40	2007	9	Sep	01.01	Water with bucket	Chemical	AAW.002		mmol/l		15.10	Alkalinity	139	139	138	28	W	Alkalinity in mmol/l
1093772	2.5	2007-09-15 16:10:00	15.09.2007 16:10				M	Upstream Iskar (Bajkal)	24.41912	43.72341	BG	Danube	640.00	Bulgaria	JDS70	JDS2	2007-09-15 15:50:11	15.09.2007 15:50	2007	9	Sep	01.01	Water with bucket	Chemical	AAW.002		mmol/l		15.10	Alkalinity	139	139	138	28	W	Alkalinity in mmol/l
1093773	2.7	2007-09-15 10:30:00	15.09.2007 10:30				M	Orechovitza	24.36000	43.59000	BG	/Iskar	18.00	Bulgaria	JDS-IS1	JDS2	2007-09-15 10:00:11	15.09.2007 10:00	2007	9	Sep	01.01	Water with bucket	Chemical	AAW.002		mmol/l		15.10	Alkalinity	139	139	138	28	W	Alkalinity in mmol/l
1093774	0.8	2007-09-15 15:30:00	15.09.2007 15:30				M	Before Reservoir Iskar	23.54000	42.44000	BG	/Iskar	320.00	Bulgaria	JDS-IS2	JDS2	2007-09-15 13:00:11	15.09.2007 13:00	2007	9	Sep	01.01	Water with bucket	Chemical	AAW.002		mmol/l		15.10	Alkalinity	139	139	138	28	W	Alkalinity in mmol/l
1093775	2.7	2007-09-15 18:10:00	15.09.2007 18:10				M	/Iskar (rkm 0.3)	24.45045	43.72665	BG	Danube	637.00	Bulgaria	JDS71	JDS2	2007-09-15 17:45:11	15.09.2007 17:45	2007	9	Sep	01.01	Water with bucket	Chemical	AAW.002		mmol/l		15.10	Alkalinity	139	139	138	28	W	Alkalinity in mmol/l
1093776	2.5	2007-09-16 09:00:00	16.09.2007 09:00				M	Downstream Iskar	24.55357	43.76446	BG	Danube	629.00	Bulgaria	JDS72	JDS2	2007-09-16 08:30:11	16.09.2007 08:30	2007	9	Sep	01.01	Water with bucket	Chemical	AAW.002		mmol/l		15.10	Alkalinity	139	139	138	28	W	Alkalinity in mmol/l
1093777	2.5	2007-09-16 12:55:00	16.09.2007 12:55				M	Upstream Olt	24.79064	43.70404	RO	Danube	606.00	Romania	JDS73	JDS2	2007-09-16 12:30:11	16.09.2007 12:30	2007	9	Sep	01.01	Water with bucket	Chemical	AAW.002		mmol/l		15.10	Alkalinity	139	139	138	28	W	Alkalinity in mmol/l
1093778	1.4	2007-09-16 16:30:00	16.09.2007 16:30				M	/Olt (rkm 0.4)	24.79120	43.72350	RO	Danube	605.00	Romania	JDS74	JDS2	2007-09-16 15:45:11	16.09.2007 15:45	2007	9	Sep	01.01	Water with bucket	Chemical	AAW.002		mmol/l		15.10	Alkalinity	139	139	138	28	W	Alkalinity in mmol/l
1093779	2.5	2007-09-16 18:00:00	16.09.2007 18:00				M	Downstream Olt	24.83429	43.71375	RO	Danube	602.00	Romania	JDS75	JDS2	2007-09-16 17:30:11	16.09.2007 17:30	2007	9	Sep	01.01	Water with bucket	Chemical	AAW.002		mmol/l		15.10	Alkalinity	139	139	138	28	W	Alkalinity in mmol/l
1093780	1.6	2007-09-16 18:00:00	16.09.2007 18:00				M	Upstream Rm. Valcea	26.27000	46.52000	RO	/Olt	163.00	Romania	JDS-OL1	JDS2	2007-09-16 08:10:11	16.09.2007 08:10	2007	9	Sep	01.01	Water with bucket	Chemical	AAW.002		mmol/l		15.10	Alkalinity	139	139	138	28	W	Alkalinity in mmol/l
1093781	1.5	2007-09-16 18:00:00	16.09.2007 18:00				M	Downstream Slatina	24.78000	43.74000	RO	/Olt	61.00	Romania	JDS-OL2	JDS2	2007-09-16 10:00:11	16.09.2007 10:00	2007	9	Sep	01.01	Water with bucket	Chemical	AAW.002		mmol/l		15.10	Alkalinity	139	139	138	28	W	Alkalinity in mmol/l
1093782	2.5	2007-09-17 10:10:00	17.09.2007 10:10				M	Downstream Turnu-Magurele/Nikopol	25.08387	43.68820	RO	Danube	579.00	Romania	JDS76	JDS2	2007-09-17 09:45:11	17.09.2007 09:45	2007	9	Sep	01.01	Water with bucket	Chemical	AAW.002		mmol/l		15.10	Alkalinity	139	139	138	28	W	Alkalinity in mmol/l
1093783	2.4	2007-09-17 14:00:00	17.09.2007 14:00				M	Downstream Zimnicea/Svishtov	25.39859	43.62004	RO	Danube	550.00	Romania	JDS77	JDS2	2007-09-17 13:45:11	17.09.2007 13:45	2007	9	Sep	01.01	Water with bucket	Chemical	AAW.002		mmol/l		15.10	Alkalinity	139	139	138	28	W	Alkalinity in mmol/l
1093784	3.2	2007-09-18 08:20:00	18.09.2007 08:20				M	Karantzi	25.67000	43.38000	BG	/Jantra	51.00	Bulgaria	JDS-JA1	JDS2	2007-09-18 08:00:11	18.09.2007 08:00	2007	9	Sep	01.01	Water with bucket	Chemical	AAW.002		mmol/l		15.10	Alkalinity	139	139	138	28	W	Alkalinity in mmol/l
1093785	3.3	2007-09-18 09:20:00	18.09.2007 09:20				M	Yabalka-Gabrovo	25.41000	42.77000	BG	/Jantra	132.00	Bulgaria	JDS-JA2	JDS2	2007-09-18 09:00:11	18.09.2007 09:00	2007	9	Sep	01.01	Water with bucket	Chemical	AAW.002		mmol/l		15.10	Alkalinity	139	139	138	28	W	Alkalinity in mmol/l
1093786	3.5	2007-09-18 10:10:00	18.09.2007 10:10				M	/Jantra (rkm 1.0)	25.56566	43.62871	BG	Danube	537.00	Bulgaria	JDS78	JDS2	2007-09-18 09:50:11	18.09.2007 09:50	2007	9	Sep	01.01	Water with bucket	Chemical	AAW.002		mmol/l		15.10	Alkalinity	139	139	138	28	W	Alkalinity in mmol/l
1093787	2.5	2007-09-18 12:20:00	18.09.2007 12:20				M	Downstream Jantra	25.61777	43.66886	RO	Danube	532.00	Romania	JDS79	JDS2	2007-09-18 12:00:11	18.09.2007 12:00	2007	9	Sep	01.01	Water with bucket	Chemical	AAW.002		mmol/l		15.10	Alkalinity	139	139	138	28	W	Alkalinity in mmol/l
1093788	2.5	2007-09-18 16:50:00	18.09.2007 16:50				M	Upstream Ruse	25.91547	43.82302	BG	Danube	500.00	Bulgaria	JDS80	JDS2	2007-09-18 16:20:11	18.09.2007 16:20	2007	9	Sep	01.01	Water with bucket	Chemical	AAW.002		mmol/l		15.10	Alkalinity	139	139	138	28	W	Alkalinity in mmol/l
1093789	7	2007-09-20 15:45:00	20.09.2007 15:45				M	Basarbovo	25.97000	43.76000	BG	/Russenski Lom	10.00	Bulgaria	JDS-RL1	JDS2	2007-09-20 09:15:11	20.09.2007 09:15	2007	9	Sep	01.01	Water with bucket	Chemical	AAW.002		mmol/l		15.10	Alkalinity	139	139	138	28	W	Alkalinity in mmol/l
1093790	7.2	2007-09-20 15:45:00	20.09.2007 15:45				M	Beli Lom, Pisanetz	26.17000	43.67000	BG	/Russenski Lom	37.00	Bulgaria	JDS-RL2	JDS2	2007-09-20 10:30:11	20.09.2007 10:30	2007	9	Sep	01.01	Water with bucket	Chemical	AAW.002		mmol/l		15.10	Alkalinity	139	139	138	28	W	Alkalinity in mmol/l
1093791	7.4	2007-09-20 12:00:00	20.09.2007 12:00				M	/Russenski Lom	25.93628	43.83426	BG	Danube	498.00	Bulgaria	JDS81	JDS2	2007-09-20 11:45:11	20.09.2007 11:45	2007	9	Sep	01.01	Water with bucket	Chemical	AAW.002		mmol/l		15.10	Alkalinity	139	139	138	28	W	Alkalinity in mmol/l
1093792	2.5	2007-09-20 13:45:00	20.09.2007 13:45				M	Downstream Ruse/Giurgiu	26.01467	43.88969	BG	Danube	488.00	Bulgaria	JDS82	JDS2	2007-09-20 13:15:11	20.09.2007 13:15	2007	9	Sep	01.01	Water with bucket	Chemical	AAW.002		mmol/l		15.10	Alkalinity	139	139	138	28	W	Alkalinity in mmol/l
1093793	2.7	2007-09-21 11:00:00	21.09.2007 11:00				M	Upstream Arges	26.60462	44.05374	RO	Danube	434.00	Romania	JDS83	JDS2	2007-09-21 10:30:11	21.09.2007 10:30	2007	9	Sep	01.01	Water with bucket	Chemical	AAW.002		mmol/l		15.10	Alkalinity	139	139	138	28	W	Alkalinity in mmol/l
1093794	2.7	2007-09-20 23:00:00	20.09.2007 23:00				M	Upstream Pitesti	24.65000	45.25000	RO	/Arges	234.00	Romania	JDS-AR1	JDS2	2007-09-20 11:30:11	20.09.2007 11:30	2007	9	Sep	01.01	Water with bucket	Chemical	AAW.002		mmol/l		15.10	Alkalinity	139	139	138	28	W	Alkalinity in mmol/l
1093795	4.2	2007-09-20 23:00:00	20.09.2007 23:00				M	Upstream Bucharest	26.52000	44.22000	RO	/Arges	121.00	Romania	JDS-AR2	JDS2	2007-09-20 14:00:11	20.09.2007 14:00	2007	9	Sep	01.01	Water with bucket	Chemical	AAW.002		mmol/l		15.10	Alkalinity	139	139	138	28	W	Alkalinity in mmol/l
1093796	4.2	2007-09-21 09:30:00	21.09.2007 09:30				M	/Arges	26.62256	44.06895	RO	Danube	432.00	Romania	JDS84	JDS2	2007-09-21 09:00:11	21.09.2007 09:00	2007	9	Sep	01.01	Water with bucket	Chemical	AAW.002		mmol/l		15.10	Alkalinity	139	139	138	28	W	Alkalinity in mmol/l
1093797	2.5	2007-09-21 12:30:00	21.09.2007 12:30				M	Downstream Arges, Oltenita	26.65550	44.06156	RO	Danube	429.00	Romania	JDS85	JDS2	2007-09-21 12:10:11	21.09.2007 12:10	2007	9	Sep	01.01	Water with bucket	Chemical	AAW.002		mmol/l		15.10	Alkalinity	139	139	138	28	W	Alkalinity in mmol/l
1093798	2.5	2007-09-21 18:10:00	21.09.2007 18:10				M	Chiciu/Silistra	27.21295	44.11649	RO	Danube	378.00	Romania	JDS86	JDS2	2007-09-21 17:45:11	21.09.2007 17:45	2007	9	Sep	01.01	Water with bucket	Chemical	AAW.002		mmol/l		15.10	Alkalinity	139	139	138	28	W	Alkalinity in mmol/l
1093799	2.5	2007-09-22 13:30:00	22.09.2007 13:30				M	Upstream Cernavoda	28.04296	44.38254	RO	Danube	295.00	Romania	JDS87	JDS2	2007-09-22 13:10:11	22.09.2007 13:10	2007	9	Sep	01.01	Water with bucket	Chemical	AAW.002		mmol/l		15.10	Alkalinity	139	139	138	28	W	Alkalinity in mmol/l
1093800	2.5	2007-09-23 09:00:00	23.09.2007 09:00				M	Giurgeni	27.85149	44.77681	RO	Danube	235.00	Romania	JDS88	JDS2	2007-09-23 08:30:11	23.09.2007 08:30	2007	9	Sep	01.01	Water with bucket	Chemical	AAW.002		mmol/l		15.10	Alkalinity	139	139	138	28	W	Alkalinity in mmol/l
1093801	2.8	2007-09-23 12:30:00	23.09.2007 12:30				M	Braila	27.99807	45.30175	RO	Danube	167.00	Romania	JDS89	JDS2	2007-09-23 12:10:11	23.09.2007 12:10	2007	9	Sep	01.01	Water with bucket	Chemical	AAW.002		mmol/l		15.10	Alkalinity	139	139	138	28	W	Alkalinity in mmol/l
1093802	3	2007-09-23 15:30:00	23.09.2007 15:30				M	/Siret (rkm 1.0)	28.01348	45.40095	RO	Danube	154.00	Romania	JDS90	JDS2	2007-09-23 15:00:11	23.09.2007 15:00	2007	9	Sep	01.01	Water with bucket	Chemical	AAW.002		mmol/l		15.10	Alkalinity	139	139	138	28	W	Alkalinity in mmol/l
1093803	2.5	2007-09-23 22:30:00	23.09.2007 22:30				M	Ungheni	26.52000	44.22000	RO	/Prut	404.00	Romania	JDS-PR1	JDS2	2007-09-23 12:00:11	23.09.2007 12:00	2007	9	Sep	01.01	Water with bucket	Chemical	AAW.002		mmol/l		15.10	Alkalinity	139	139	138	28	W	Alkalinity in mmol/l
1093804	2.9	2007-09-23 22:30:00	23.09.2007 22:30				M	Bumbata-Leova	28.23000	46.48000	RO	/Prut	220.00	Romania	JDS-PR2	JDS2	2007-09-23 14:00:11	23.09.2007 14:00	2007	9	Sep	01.01	Water with bucket	Chemical	AAW.002		mmol/l		15.10	Alkalinity	139	139	138	28	W	Alkalinity in mmol/l
1093805	2.8	2007-09-23 18:00:00	23.09.2007 18:00				M	/Prut (rkm 1.0)	28.20224	45.47034	RO	Danube	135.00	Romania	JDS91	JDS2	2007-09-23 17:40:11	23.09.2007 17:40	2007	9	Sep	01.01	Water with bucket	Chemical	AAW.002		mmol/l		15.10	Alkalinity	139	139	138	28	W	Alkalinity in mmol/l
1093806	2.8	2007-09-24 17:00:00	24.09.2007 17:00				M	Reni	28.36194	45.31661	RO	Danube	130.00	Romania	JDS92	JDS2	2007-09-24 16:30:11	24.09.2007 16:30	2007	9	Sep	01.01	Water with bucket	Chemical	AAW.002		mmol/l		15.10	Alkalinity	139	139	138	28	W	Alkalinity in mmol/l
1093807	2.5	2007-09-25 12:20:00	25.09.2007 12:20				M	Vilkova - Chilia arm/Kilia arm	29.58738	45.38978	RO	Danube	18.00	Romania	JDS93	JDS2	2007-09-25 11:50:11	25.09.2007 11:50	2007	9	Sep	01.01	Water with bucket	Chemical	AAW.002		mmol/l		15.10	Alkalinity	139	139	138	28	W	Alkalinity in mmol/l
1093808	2.5	2007-09-25 09:10:00	25.09.2007 09:10				M	/Bystroe canal	29.69330	45.34840	UA	Danube	8.00	Ukraine	JDS94	JDS2	2007-09-25 08:50:11	25.09.2007 08:50	2007	9	Sep	01.01	Water with bucket	Chemical	AAW.002		mmol/l		15.10	Alkalinity	139	139	138	28	W	Alkalinity in mmol/l
1093809	2.5	2007-09-26 13:00:00	26.09.2007 13:00				M	Sulina - Sulina arm	29.18605	45.18282	RO	Danube	0.00	Romania	JDS95	JDS2	2007-09-26 12:45:11	26.09.2007 12:45	2007	9	Sep	01.01	Water with bucket	Chemical	AAW.002		mmol/l		15.10	Alkalinity	139	139	138	28	W	Alkalinity in mmol/l
1093810	2.5	2007-09-26 17:00:00	26.09.2007 17:00				M	Sf.Gheorghe - Sf.Gheorghe arm	29.11200	45.07947	RO	Danube	0.00	Romania	JDS96	JDS2	2007-09-26 16:30:11	26.09.2007 16:30	2007	9	Sep	01.01	Water with bucket	Chemical	AAW.002		mmol/l		15.10	Alkalinity	139	139	138	28	W	Alkalinity in mmol/l
1083012	115	2007-08-28 00:00:00	28.08.2007 00:00			Whole water with no separation of liquid and SPM phases	M	Upstream Iller	9.86037	48.31073	DE	Danube	2600.00	Germany	JDS1	JDS2	2007-08-13 12:00:13	13.08.2007 12:00	2007	8	Aug	01.03	Water manually sampled into bottle	Chemical	AJW.903	ICP-OES	mg/l	0.01	15.30	Total hardness	115	53	114	28	W	Total hardness in mg/l
1083013	107	2007-08-28 00:00:00	28.08.2007 00:00			Whole water with no separation of liquid and SPM phases	M	Kelheim	11.86850	48.91502	DE	Danube	2415.00	Germany	JDS2	JDS2	2007-08-15 08:00:13	15.08.2007 08:00	2007	8	Aug	01.03	Water manually sampled into bottle	Chemical	AJW.903	ICP-OES	mg/l	0.01	15.30	Total hardness	115	53	114	28	W	Total hardness in mg/l
1083014	106	2007-08-28 00:00:00	28.08.2007 00:00			Whole water with no separation of liquid and SPM phases	M	Geisling power plant	12.35567	48.97589	DE	Danube	2354.00	Germany	JDS3	JDS2	2007-08-15 15:52:13	15.08.2007 15:52	2007	8	Aug	01.03	Water manually sampled into bottle	Chemical	AJW.903	ICP-OES	mg/l	0.01	15.30	Total hardness	115	53	114	28	W	Total hardness in mg/l
1083015	99	2007-08-28 00:00:00	28.08.2007 00:00			Whole water with no separation of liquid and SPM phases	M	Deggendorf	12.93476	48.83379	DE	Danube	2285.00	Germany	JDS4	JDS2	2007-08-16 11:30:13	16.08.2007 11:30	2007	8	Aug	01.03	Water manually sampled into bottle	Chemical	AJW.903	ICP-OES	mg/l	0.01	15.30	Total hardness	115	53	114	28	W	Total hardness in mg/l
1083016	97	2007-08-28 00:00:00	28.08.2007 00:00			Whole water with no separation of liquid and SPM phases	M	Niederalteich	13.00590	48.77990	DE	Danube	2278.00	Germany	JDS5	JDS2	2007-08-16 13:10:13	16.08.2007 13:10	2007	8	Aug	01.03	Water manually sampled into bottle	Chemical	AJW.903	ICP-OES	mg/l	0.01	15.30	Total hardness	115	53	114	28	W	Total hardness in mg/l
1083017	64	2007-08-28 00:00:00	28.08.2007 00:00			Whole water with no separation of liquid and SPM phases	M	/Inn, rkm 4.2	13.43699	48.55753	DE	Danube	2225.00	Germany	JDS6	JDS2	2007-08-16 20:00:13	16.08.2007 20:00	2007	8	Aug	01.03	Water manually sampled into bottle	Chemical	AJW.903	ICP-OES	mg/l	0.01	15.30	Total hardness	115	53	114	28	W	Total hardness in mg/l
1083018	74	2007-08-28 00:00:00	28.08.2007 00:00			Whole water with no separation of liquid and SPM phases	M	Jochenstein	13.69373	48.52488	DE	Danube	2204.00	Germany	JDS7	JDS2	2007-08-17 09:40:13	17.08.2007 09:40	2007	8	Aug	01.03	Water manually sampled into bottle	Chemical	AJW.903	ICP-OES	mg/l	0.01	15.30	Total hardness	115	53	114	28	W	Total hardness in mg/l
1083019	74	2007-08-28 00:00:00	28.08.2007 00:00			Whole water with no separation of liquid and SPM phases	M	Upstream dam Abwinden-Asten	14.41705	48.25501	AT	Danube	2120.00	Austria	JDS8	JDS2	2007-08-18 07:50:13	18.08.2007 07:50	2007	8	Aug	01.03	Water manually sampled into bottle	Chemical	AJW.903	ICP-OES	mg/l	0.01	15.30	Total hardness	115	53	114	28	W	Total hardness in mg/l
1083020	74	2007-08-28 00:00:00	28.08.2007 00:00			Whole water with no separation of liquid and SPM phases	M	Upstream dam Ybbs-Persenbeug	15.05291	48.19670	AT	Danube	2061.00	Austria	JDS9	JDS2	2007-08-18 12:55:13	18.08.2007 12:55	2007	8	Aug	01.03	Water manually sampled into bottle	Chemical	AJW.903	ICP-OES	mg/l	0.01	15.30	Total hardness	115	53	114	28	W	Total hardness in mg/l
1083021	72	2007-08-28 00:00:00	28.08.2007 00:00			Whole water with no separation of liquid and SPM phases	M	Oberloiben	15.53103	48.38371	AT	Danube	2008.00	Austria	JDS10	JDS2	2007-08-18 19:30:13	18.08.2007 19:30	2007	8	Aug	01.03	Water manually sampled into bottle	Chemical	AJW.903	ICP-OES	mg/l	0.01	15.30	Total hardness	115	53	114	28	W	Total hardness in mg/l
1083022	70	2007-08-28 00:00:00	28.08.2007 00:00			Whole water with no separation of liquid and SPM phases	M	Upstream dam Greifenstein	16.22459	48.35151	AT	Danube	1950.00	Austria	JDS11	JDS2	2007-08-19 11:45:13	19.08.2007 11:45	2007	8	Aug	01.03	Water manually sampled into bottle	Chemical	AJW.903	ICP-OES	mg/l	0.01	15.30	Total hardness	115	53	114	28	W	Total hardness in mg/l
1083023	74	2007-08-28 00:00:00	28.08.2007 00:00			Whole water with no separation of liquid and SPM phases	M	Klosterneuburg	16.32902	48.33078	AT	Danube	1942.00	Austria	JDS12	JDS2	2007-08-19 15:30:13	19.08.2007 15:30	2007	8	Aug	01.03	Water manually sampled into bottle	Chemical	AJW.903	ICP-OES	mg/l	0.01	15.30	Total hardness	115	53	114	28	W	Total hardness in mg/l
1083024	103	2007-08-28 00:00:00	28.08.2007 00:00			Whole water with no separation of liquid and SPM phases	M	Wildungsmauer	16.80328	48.11602	AT	Danube	1895.00	Austria	JDS13	JDS2	2007-08-21 10:20:13	21.08.2007 10:20	2007	8	Aug	01.03	Water manually sampled into bottle	Chemical	AJW.903	ICP-OES	mg/l	0.01	15.30	Total hardness	115	53	114	28	W	Total hardness in mg/l
1083025	106	2007-08-28 00:00:00	28.08.2007 00:00			Whole water with no separation of liquid and SPM phases	M	Upstream Morava (Hainburg)	16.96162	48.17270	AT	Danube	1881.00	Austria	JDS14	JDS2	2007-08-21 15:00:13	21.08.2007 15:00	2007	8	Aug	01.03	Water manually sampled into bottle	Chemical	AJW.903	ICP-OES	mg/l	0.01	15.30	Total hardness	115	53	114	28	W	Total hardness in mg/l
1083026	157	2007-08-28 00:00:00	28.08.2007 00:00			Whole water with no separation of liquid and SPM phases	M	/Morava (rkm 0.08)	16.97597	48.17864	AT	Danube	1880.00	Austria	JDS15	JDS2	2007-08-21 17:30:13	21.08.2007 17:30	2007	8	Aug	01.03	Water manually sampled into bottle	Chemical	AJW.903	ICP-OES	mg/l	0.01	15.30	Total hardness	115	53	114	28	W	Total hardness in mg/l
1083027	71	2007-08-28 00:00:00	28.08.2007 00:00			Whole water with no separation of liquid and SPM phases	M	Bratislava	17.14525	48.11834	SK	Danube	1869.00	Slovak Republic	JDS16	JDS2	2007-08-22 09:50:13	22.08.2007 09:50	2007	8	Aug	01.03	Water manually sampled into bottle	Chemical	AJW.903	ICP-OES	mg/l	0.01	15.30	Total hardness	115	53	114	28	W	Total hardness in mg/l
1083028	72	2007-08-28 00:00:00	28.08.2007 00:00			Whole water with no separation of liquid and SPM phases	M	Gabcikovo reservoir	17.23445	48.03577	SK	Danube	1852.00	Slovak Republic	JDS17	JDS2	2007-08-23 08:00:13	23.08.2007 08:00	2007	8	Aug	01.03	Water manually sampled into bottle	Chemical	AJW.903	ICP-OES	mg/l	0.01	15.30	Total hardness	115	53	114	28	W	Total hardness in mg/l
1083029	70	2007-08-28 00:00:00	28.08.2007 00:00			Whole water with no separation of liquid and SPM phases	M	Medvedov/Medve	17.66197	47.78877	SK	Danube	1806.00	Slovak Republic	JDS18	JDS2	2007-08-23 14:00:13	23.08.2007 14:00	2007	8	Aug	01.03	Water manually sampled into bottle	Chemical	AJW.903	ICP-OES	mg/l	0.01	15.30	Total hardness	115	53	114	28	W	Total hardness in mg/l
1083030	69	2007-08-28 00:00:00	28.08.2007 00:00			Whole water with no separation of liquid and SPM phases	M	/Moson Danube Arm - end (rkm 0.1)	17.77262	47.73496	HU	Danube	1794.00	Hungary	JDS19	JDS2	2007-08-23 17:00:13	23.08.2007 17:00	2007	8	Aug	01.03	Water manually sampled into bottle	Chemical	AJW.903	ICP-OES	mg/l	0.01	15.30	Total hardness	115	53	114	28	W	Total hardness in mg/l
1083031	105	2007-09-07 00:00:00	07.09.2007 00:00			Whole water with no separation of liquid and SPM phases	M	Komarno/Komarom	18.11678	47.75160	SK	Danube	1768.00	Slovak Republic	JDS20	JDS2	2007-08-24 11:30:13	24.08.2007 11:30	2007	8	Aug	01.03	Water manually sampled into bottle	Chemical	AJW.903	ICP-OES	mg/l	0.01	15.30	Total hardness	115	53	114	28	W	Total hardness in mg/l
1083032	99	2007-09-07 00:00:00	07.09.2007 00:00			Whole water with no separation of liquid and SPM phases	M	/Vah (rkm 0.8)	18.14311	47.75932	SK	Danube	1766.00	Slovak Republic	JDS21	JDS2	2007-08-24 08:15:13	24.08.2007 08:15	2007	8	Aug	01.03	Water manually sampled into bottle	Chemical	AJW.903	ICP-OES	mg/l	0.01	15.30	Total hardness	115	53	114	28	W	Total hardness in mg/l
1083033	107	2007-09-07 00:00:00	07.09.2007 00:00			Whole water with no separation of liquid and SPM phases	M	Iza/Szony	18.21113	47.74213	SK	Danube	1761.00	Slovak Republic	JDS22	JDS2	2007-08-24 16:20:13	24.08.2007 16:20	2007	8	Aug	01.03	Water manually sampled into bottle	Chemical	AJW.903	ICP-OES	mg/l	0.01	15.30	Total hardness	115	53	114	28	W	Total hardness in mg/l
1083034	94	2007-09-07 00:00:00	07.09.2007 00:00			Whole water with no separation of liquid and SPM phases	M	Sturovo/Esztergom	18.72863	47.79258	SK	Danube	1719.00	Slovak Republic	JDS23	JDS2	2007-08-25 08:15:13	25.08.2007 08:15	2007	8	Aug	01.03	Water manually sampled into bottle	Chemical	AJW.903	ICP-OES	mg/l	0.01	15.30	Total hardness	115	53	114	28	W	Total hardness in mg/l
1083035	100	2007-09-07 00:00:00	07.09.2007 00:00			Whole water with no separation of liquid and SPM phases	M	/Hron (rkm 0.5)	18.73507	47.82157	HU	Danube	1716.00	Hungary	JDS24	JDS2	2007-08-25 11:30:13	25.08.2007 11:30	2007	8	Aug	01.03	Water manually sampled into bottle	Chemical	AJW.903	ICP-OES	mg/l	0.01	15.30	Total hardness	115	53	114	28	W	Total hardness in mg/l
1083036	124	2007-09-07 00:00:00	07.09.2007 00:00			Whole water with no separation of liquid and SPM phases	M	/Ipoly (rkm 0.7)	18.85230	47.82279	SK	Danube	1708.00	Slovak Republic	JDS25	JDS2	2007-08-25 13:15:13	25.08.2007 13:15	2007	8	Aug	01.03	Water manually sampled into bottle	Chemical	AJW.903	ICP-OES	mg/l	0.01	15.30	Total hardness	115	53	114	28	W	Total hardness in mg/l
1083037	109	2007-09-07 00:00:00	07.09.2007 00:00			Whole water with no separation of liquid and SPM phases	M	Szob	18.86773	47.81255	HU	Danube	1707.00	Hungary	JDS26	JDS2	2007-08-25 15:30:13	25.08.2007 15:30	2007	8	Aug	01.03	Water manually sampled into bottle	Chemical	AJW.903	ICP-OES	mg/l	0.01	15.30	Total hardness	115	53	114	28	W	Total hardness in mg/l
1083038	106	2007-09-07 00:00:00	07.09.2007 00:00			Whole water with no separation of liquid and SPM phases	M	Upstream end of Szentendre Island	18.98542	47.80817	HU	Danube	1692.00	Hungary	JDS27	JDS2	2007-08-26 11:00:13	26.08.2007 11:00	2007	8	Aug	01.03	Water manually sampled into bottle	Chemical	AJW.903	ICP-OES	mg/l	0.01	15.30	Total hardness	115	53	114	28	W	Total hardness in mg/l
1083039	87	2007-09-07 00:00:00	07.09.2007 00:00			Whole water with no separation of liquid and SPM phases	M	/Upstream end of Szentendre Island (arm)	18.99248	47.80575	HU	Danube	1692.00	Hungary	JDS28	JDS2	2007-08-26 12:00:13	26.08.2007 12:00	2007	8	Aug	01.03	Water manually sampled into bottle	Chemical	AJW.903	ICP-OES	mg/l	0.01	15.30	Total hardness	115	53	114	28	W	Total hardness in mg/l
1083040	103	2007-09-07 00:00:00	07.09.2007 00:00			Whole water with no separation of liquid and SPM phases	M	Budapest upstream	19.08361	47.59890	HU	Danube	1659.00	Hungary	JDS29	JDS2	2007-08-27 11:00:13	27.08.2007 11:00	2007	8	Aug	01.03	Water manually sampled into bottle	Chemical	AJW.903	ICP-OES	mg/l	0.01	15.30	Total hardness	115	53	114	28	W	Total hardness in mg/l
1083041	104	2007-09-07 00:00:00	07.09.2007 00:00			Whole water with no separation of liquid and SPM phases	M	/Budapest (old Danube) end of S.arm	19.07139	47.59343	HU	Danube	1658.00	Hungary	JDS30	JDS2	2007-08-27 13:00:13	27.08.2007 13:00	2007	8	Aug	01.03	Water manually sampled into bottle	Chemical	AJW.903	ICP-OES	mg/l	0.01	15.30	Total hardness	115	53	114	28	W	Total hardness in mg/l
1083042	111	2007-09-07 00:00:00	07.09.2007 00:00			Whole water with no separation of liquid and SPM phases	M	/Rackeve-Soroksar Danube Arm - start	19.07127	47.46137	HU	Danube	1642.00	Hungary	JDS31	JDS2	2007-08-29 11:00:13	29.08.2007 11:00	2007	8	Aug	01.03	Water manually sampled into bottle	Chemical	AJW.903	ICP-OES	mg/l	0.01	15.30	Total hardness	115	53	114	28	W	Total hardness in mg/l
1083043	108	2007-09-07 00:00:00	07.09.2007 00:00			Whole water with no separation of liquid and SPM phases	M	Budapest downstream	19.01025	47.38863	HU	Danube	1632.00	Hungary	JDS32	JDS2	2007-08-29 13:00:13	29.08.2007 13:00	2007	8	Aug	01.03	Water manually sampled into bottle	Chemical	AJW.903	ICP-OES	mg/l	0.01	15.30	Total hardness	115	53	114	28	W	Total hardness in mg/l
1083044	110	2007-09-07 00:00:00	07.09.2007 00:00			Whole water with no separation of liquid and SPM phases	M	Adony/Lórév	18.88356	47.11526	HU	Danube	1605.00	Hungary	JDS33	JDS2	2007-08-29 18:10:13	29.08.2007 18:10	2007	8	Aug	01.03	Water manually sampled into bottle	Chemical	AJW.903	ICP-OES	mg/l	0.01	15.30	Total hardness	115	53	114	28	W	Total hardness in mg/l
1083045	113	2007-09-07 00:00:00	07.09.2007 00:00			Whole water with no separation of liquid and SPM phases	M	/Rackeve-Soroksar Danube Arm - end	18.97636	47.03629	HU	Danube	1586.00	Hungary	JDS34	JDS2	2007-08-30 09:50:13	30.08.2007 09:50	2007	8	Aug	01.03	Water manually sampled into bottle	Chemical	AJW.903	ICP-OES	mg/l	0.01	15.30	Total hardness	115	53	114	28	W	Total hardness in mg/l
1083046	112	2007-09-07 00:00:00	07.09.2007 00:00			Whole water with no separation of liquid and SPM phases	M	Dunafoldvar	18.94693	46.80475	HU	Danube	1560.00	Hungary	JDS35	JDS2	2007-08-30 12:20:13	30.08.2007 12:20	2007	8	Aug	01.03	Water manually sampled into bottle	Chemical	AJW.903	ICP-OES	mg/l	0.01	15.30	Total hardness	115	53	114	28	W	Total hardness in mg/l
1083047	114	2007-09-07 00:00:00	07.09.2007 00:00			Whole water with no separation of liquid and SPM phases	M	Paks	18.88171	46.63439	HU	Danube	1533.00	Hungary	JDS36	JDS2	2007-08-30 16:55:13	30.08.2007 16:55	2007	8	Aug	01.03	Water manually sampled into bottle	Chemical	AJW.903	ICP-OES	mg/l	0.01	15.30	Total hardness	115	53	114	28	W	Total hardness in mg/l
1083048	316	2007-09-07 00:00:00	07.09.2007 00:00			Whole water with no separation of liquid and SPM phases	M	/Sio (rkm 1.0)	18.88387	46.34087	HU	Danube	1497.00	Hungary	JDS37	JDS2	2007-08-31 11:30:13	31.08.2007 11:30	2007	8	Aug	01.03	Water manually sampled into bottle	Chemical	AJW.903	ICP-OES	mg/l	0.01	15.30	Total hardness	115	53	114	28	W	Total hardness in mg/l
1083049	115	2007-09-07 00:00:00	07.09.2007 00:00			Whole water with no separation of liquid and SPM phases	M	Baja	18.92419	46.19975	HU	Danube	1481.00	Hungary	JDS38	JDS2	2007-08-31 14:30:13	31.08.2007 14:30	2007	8	Aug	01.03	Water manually sampled into bottle	Chemical	AJW.903	ICP-OES	mg/l	0.01	15.30	Total hardness	115	53	114	28	W	Total hardness in mg/l
1083050	89	2007-09-07 00:00:00	07.09.2007 00:00			Whole water with no separation of liquid and SPM phases	M	Hercegszanto	18.80843	45.91333	HU	Danube	1434.00	Hungary	JDS39	JDS2	2007-09-01 14:20:13	01.09.2007 14:20	2007	9	Sep	01.03	Water manually sampled into bottle	Chemical	AJW.903	ICP-OES	mg/l	0.01	15.30	Total hardness	115	53	114	28	W	Total hardness in mg/l
1083051	91	2007-09-07 00:00:00	07.09.2007 00:00			Whole water with no separation of liquid and SPM phases	M	Batina	18.85680	45.84130	HR	Danube	1424.00	Croatia	JDS40	JDS2	2007-09-01 17:10:13	01.09.2007 17:10	2007	9	Sep	01.03	Water manually sampled into bottle	Chemical	AJW.903	ICP-OES	mg/l	0.01	15.30	Total hardness	115	53	114	28	W	Total hardness in mg/l
1083052	89	2007-09-07 00:00:00	07.09.2007 00:00			Whole water with no separation of liquid and SPM phases	M	Upstream Drava	18.91701	45.55432	HR	Danube	1384.00	Croatia	JDS41	JDS2	2007-09-02 15:30:13	02.09.2007 15:30	2007	9	Sep	01.03	Water manually sampled into bottle	Chemical	AJW.903	ICP-OES	mg/l	0.01	15.30	Total hardness	115	53	114	28	W	Total hardness in mg/l
1083053	69	2007-09-07 00:00:00	07.09.2007 00:00			Whole water with no separation of liquid and SPM phases	M	/Drava (rkm 1.4)	18.90664	45.54563	HR	Danube	1379.00	Croatia	JDS42	JDS2	2007-09-02 17:00:13	02.09.2007 17:00	2007	9	Sep	01.03	Water manually sampled into bottle	Chemical	AJW.903	ICP-OES	mg/l	0.01	15.30	Total hardness	115	53	114	28	W	Total hardness in mg/l
1083054	84	2007-09-07 00:00:00	07.09.2007 00:00			Whole water with no separation of liquid and SPM phases	M	Downstream Drava (Erdut/Bogojevo)	19.07492	45.53030	HR	Danube	1367.00	Croatia	JDS43	JDS2	2007-09-03 07:30:13	03.09.2007 07:30	2007	9	Sep	01.03	Water manually sampled into bottle	Chemical	AJW.903	ICP-OES	mg/l	0.01	15.30	Total hardness	115	53	114	28	W	Total hardness in mg/l
1083055	86	2007-09-07 00:00:00	07.09.2007 00:00			Whole water with no separation of liquid and SPM phases	M	Dalj	19.00992	45.49631	HR	Danube	1355.00	Croatia	JDS44	JDS2	2007-09-03 09:10:13	03.09.2007 09:10	2007	9	Sep	01.03	Water manually sampled into bottle	Chemical	AJW.903	ICP-OES	mg/l	0.01	15.30	Total hardness	115	53	114	28	W	Total hardness in mg/l
1083056	88	2007-09-07 00:00:00	07.09.2007 00:00			Whole water with no separation of liquid and SPM phases	M	Ilok/Backa Palanka	19.36404	45.23156	HR	Danube	1300.00	Croatia	JDS45	JDS2	2007-09-03 14:30:13	03.09.2007 14:30	2007	9	Sep	01.03	Water manually sampled into bottle	Chemical	AJW.903	ICP-OES	mg/l	0.01	15.30	Total hardness	115	53	114	28	W	Total hardness in mg/l
1083057	92	2007-09-07 00:00:00	07.09.2007 00:00			Whole water with no separation of liquid and SPM phases	M	Upstream Novi-Sad	19.80299	45.22167	RS	Danube	1262.00	Republic of Serbia	JDS46	JDS2	2007-09-04 10:00:13	04.09.2007 10:00	2007	9	Sep	01.03	Water manually sampled into bottle	Chemical	AJW.903	ICP-OES	mg/l	0.01	15.30	Total hardness	115	53	114	28	W	Total hardness in mg/l
1083058	90	2007-09-07 00:00:00	07.09.2007 00:00			Whole water with no separation of liquid and SPM phases	M	Downstream Novi-Sad	19.88602	45.26037	RS	Danube	1252.00	Republic of Serbia	JDS47	JDS2	2007-09-04 12:00:13	04.09.2007 12:00	2007	9	Sep	01.03	Water manually sampled into bottle	Chemical	AJW.903	ICP-OES	mg/l	0.01	15.30	Total hardness	115	53	114	28	W	Total hardness in mg/l
1083059	90	2007-09-07 00:00:00	07.09.2007 00:00			Whole water with no separation of liquid and SPM phases	M	Upstream Tisa (Stari Slankamen)	20.26334	45.14510	RS	Danube	1216.00	Republic of Serbia	JDS48	JDS2	2007-09-05 09:45:13	05.09.2007 09:45	2007	9	Sep	01.03	Water manually sampled into bottle	Chemical	AJW.903	ICP-OES	mg/l	0.01	15.30	Total hardness	115	53	114	28	W	Total hardness in mg/l
1083060	68	2007-09-07 00:00:00	07.09.2007 00:00			Whole water with no separation of liquid and SPM phases	M	/Tisa (rkm 1.0)	20.27999	45.14359	RS	Danube	1215.00	Republic of Serbia	JDS49	JDS2	2007-09-05 12:15:13	05.09.2007 12:15	2007	9	Sep	01.03	Water manually sampled into bottle	Chemical	AJW.903	ICP-OES	mg/l	0.01	15.30	Total hardness	115	53	114	28	W	Total hardness in mg/l
1083061	88	2007-09-07 00:00:00	07.09.2007 00:00			Whole water with no separation of liquid and SPM phases	M	Downstream Tisa/Upstream Sava (Belegis)	20.36542	45.02648	RS	Danube	1200.00	Republic of Serbia	JDS50	JDS2	2007-09-05 16:10:13	05.09.2007 16:10	2007	9	Sep	01.03	Water manually sampled into bottle	Chemical	AJW.903	ICP-OES	mg/l	0.01	15.30	Total hardness	115	53	114	28	W	Total hardness in mg/l
1083062	92	2007-09-07 00:00:00	07.09.2007 00:00			Whole water with no separation of liquid and SPM phases	M	/Sava (rkm 7.0)	20.37459	44.78717	RS	Danube	1170.00	Republic of Serbia	JDS51	JDS2	2007-09-07 09:15:13	07.09.2007 09:15	2007	9	Sep	01.03	Water manually sampled into bottle	Chemical	AJW.903	ICP-OES	mg/l	0.01	15.30	Total hardness	115	53	114	28	W	Total hardness in mg/l
1083063	87	2007-09-07 00:00:00	07.09.2007 00:00			Whole water with no separation of liquid and SPM phases	M	Upstream Pancevo/Downstream Sava	20.57587	44.84919	RS	Danube	1159.00	Republic of Serbia	JDS52	JDS2	2007-09-07 13:00:13	07.09.2007 13:00	2007	9	Sep	01.03	Water manually sampled into bottle	Chemical	AJW.903	ICP-OES	mg/l	0.01	15.30	Total hardness	115	53	114	28	W	Total hardness in mg/l
1083064	91	2007-09-07 00:00:00	07.09.2007 00:00			Whole water with no separation of liquid and SPM phases	M	Downstream Pancevo	20.64532	44.81694	RS	Danube	1151.00	Republic of Serbia	JDS53	JDS2	2007-09-07 16:05:13	07.09.2007 16:05	2007	9	Sep	01.03	Water manually sampled into bottle	Chemical	AJW.903	ICP-OES	mg/l	0.01	15.30	Total hardness	115	53	114	28	W	Total hardness in mg/l
1083065	91	2007-09-07 00:00:00	07.09.2007 00:00			Whole water with no separation of liquid and SPM phases	M	Grocka	20.72447	44.68132	RS	Danube	1132.00	Republic of Serbia	JDS54	JDS2	2007-09-08 09:15:13	08.09.2007 09:15	2007	9	Sep	01.03	Water manually sampled into bottle	Chemical	AJW.903	ICP-OES	mg/l	0.01	15.30	Total hardness	115	53	114	28	W	Total hardness in mg/l
1083066	89	2007-09-07 00:00:00	07.09.2007 00:00			Whole water with no separation of liquid and SPM phases	M	Upstream Velika Morava	21.00772	44.71994	RS	Danube	1107.00	Republic of Serbia	JDS55	JDS2	2007-09-08 12:05:13	08.09.2007 12:05	2007	9	Sep	01.03	Water manually sampled into bottle	Chemical	AJW.903	ICP-OES	mg/l	0.01	15.30	Total hardness	115	53	114	28	W	Total hardness in mg/l
1083067	132	2007-09-07 00:00:00	07.09.2007 00:00			Whole water with no separation of liquid and SPM phases	M	/Velika Morava	21.03536	44.70957	RS	Danube	1103.00	Republic of Serbia	JDS56	JDS2	2007-09-08 15:45:13	08.09.2007 15:45	2007	9	Sep	01.03	Water manually sampled into bottle	Chemical	AJW.903	ICP-OES	mg/l	0.01	15.30	Total hardness	115	53	114	28	W	Total hardness in mg/l
1083068	87	2007-09-07 00:00:00	07.09.2007 00:00			Whole water with no separation of liquid and SPM phases	M	Downstream Velika Morava	21.12791	44.73405	RS	Danube	1097.00	Republic of Serbia	JDS57	JDS2	2007-09-09 08:40:13	09.09.2007 08:40	2007	9	Sep	01.03	Water manually sampled into bottle	Chemical	AJW.903	ICP-OES	mg/l	0.01	15.30	Total hardness	115	53	114	28	W	Total hardness in mg/l
1083069	91	2007-09-07 00:00:00	07.09.2007 00:00			Whole water with no separation of liquid and SPM phases	M	Starapalanka - Ram	21.33391	44.82148	RS	Danube	1077.00	Republic of Serbia	JDS58	JDS2	2007-09-09 11:40:13	09.09.2007 11:40	2007	9	Sep	01.03	Water manually sampled into bottle	Chemical	AJW.903	ICP-OES	mg/l	0.01	15.30	Total hardness	115	53	114	28	W	Total hardness in mg/l
1083070	88	2007-09-07 00:00:00	07.09.2007 00:00			Whole water with no separation of liquid and SPM phases	M	Banatska Palanka/Bazias	21.38822	44.79779	RS	Danube	1071.00	Republic of Serbia	JDS59	JDS2	2007-09-09 15:40:13	09.09.2007 15:40	2007	9	Sep	01.03	Water manually sampled into bottle	Chemical	AJW.903	ICP-OES	mg/l	0.01	15.30	Total hardness	115	53	114	28	W	Total hardness in mg/l
1083071	92	2007-09-07 00:00:00	07.09.2007 00:00			Whole water with no separation of liquid and SPM phases	M	Irongate reservoir (Golubac/Koronin)	21.68741	44.66437	RS	Danube	1040.00	Republic of Serbia	JDS60	JDS2	2007-09-10 11:00:13	10.09.2007 11:00	2007	9	Sep	01.03	Water manually sampled into bottle	Chemical	AJW.903	ICP-OES	mg/l	0.01	15.30	Total hardness	115	53	114	28	W	Total hardness in mg/l
1083072	92	2007-09-13 00:00:00	13.09.2007 00:00			Whole water with no separation of liquid and SPM phases	M	Donji Milanovac	22.14696	44.47190	RS	Danube	991.00	Republic of Serbia	JDS61	JDS2	2007-09-10 14:54:13	10.09.2007 14:54	2007	9	Sep	01.03	Water manually sampled into bottle	Chemical	AJW.903	ICP-OES	mg/l	0.01	15.30	Total hardness	115	53	114	28	W	Total hardness in mg/l
1083073	96	2007-09-13 00:00:00	13.09.2007 00:00			Whole water with no separation of liquid and SPM phases	M	Irongate reservoir (Tekija/Orsova)	22.40761	44.69264	RS	Danube	954.00	Republic of Serbia	JDS62	JDS2	2007-09-11 09:00:13	11.09.2007 09:00	2007	9	Sep	01.03	Water manually sampled into bottle	Chemical	AJW.903	ICP-OES	mg/l	0.01	15.30	Total hardness	115	53	114	28	W	Total hardness in mg/l
1083074	92	2007-09-13 00:00:00	13.09.2007 00:00			Whole water with no separation of liquid and SPM phases	M	Vrbica/Simijan	22.71458	44.59916	RS	Danube	926.00	Republic of Serbia	JDS63	JDS2	2007-09-11 18:30:13	11.09.2007 18:30	2007	9	Sep	01.03	Water manually sampled into bottle	Chemical	AJW.903	ICP-OES	mg/l	0.01	15.30	Total hardness	115	53	114	28	W	Total hardness in mg/l
1083075	98	2007-09-13 00:00:00	13.09.2007 00:00			Whole water with no separation of liquid and SPM phases	M	Iron Gate II	22.54240	44.32657	RS	Danube	865.00	Republic of Serbia	JDS64	JDS2	2007-09-13 12:05:13	13.09.2007 12:05	2007	9	Sep	01.03	Water manually sampled into bottle	Chemical	AJW.903	ICP-OES	mg/l	0.01	15.30	Total hardness	115	53	114	28	W	Total hardness in mg/l
1083076	98	2007-09-13 00:00:00	13.09.2007 00:00			Whole water with no separation of liquid and SPM phases	M	Upstream Timok (Rudujevac/Gruia)	22.68061	44.24283	RS	Danube	849.00	Republic of Serbia	JDS65	JDS2	2007-09-13 16:30:13	13.09.2007 16:30	2007	9	Sep	01.03	Water manually sampled into bottle	Chemical	AJW.903	ICP-OES	mg/l	0.01	15.30	Total hardness	115	53	114	28	W	Total hardness in mg/l
1083077	311	2007-09-13 00:00:00	13.09.2007 00:00			Whole water with no separation of liquid and SPM phases	M	/Timok (rkm 0.2)	22.66839	44.20958	RS	Danube	845.00	Republic of Serbia	JDS66	JDS2	2007-09-13 19:30:13	13.09.2007 19:30	2007	9	Sep	01.03	Water manually sampled into bottle	Chemical	AJW.903	ICP-OES	mg/l	0.01	15.30	Total hardness	115	53	114	28	W	Total hardness in mg/l
1083078	105	2007-09-13 00:00:00	13.09.2007 00:00			Whole water with no separation of liquid and SPM phases	M	Pristol/Novo Selo Harbour	22.78659	44.16878	RO	Danube	834.00	Romania	JDS67	JDS2	2007-09-14 08:00:13	14.09.2007 08:00	2007	9	Sep	01.03	Water manually sampled into bottle	Chemical	AJW.903	ICP-OES	mg/l	0.01	15.30	Total hardness	115	53	114	28	W	Total hardness in mg/l
1083079	102	2007-09-13 00:00:00	13.09.2007 00:00			Whole water with no separation of liquid and SPM phases	M	Calafat	22.93472	44.00171	RO	Danube	795.00	Romania	JDS68	JDS2	2007-09-14 11:25:13	14.09.2007 11:25	2007	9	Sep	01.03	Water manually sampled into bottle	Chemical	AJW.903	ICP-OES	mg/l	0.01	15.30	Total hardness	115	53	114	28	W	Total hardness in mg/l
1083080	100	2007-09-13 00:00:00	13.09.2007 00:00			Whole water with no separation of liquid and SPM phases	M	Downstream Kozloduy	23.88709	43.74861	BG	Danube	685.00	Bulgaria	JDS69	JDS2	2007-09-15 11:40:13	15.09.2007 11:40	2007	9	Sep	01.03	Water manually sampled into bottle	Chemical	AJW.903	ICP-OES	mg/l	0.01	15.30	Total hardness	115	53	114	28	W	Total hardness in mg/l
1083081	98	2007-09-13 00:00:00	13.09.2007 00:00			Whole water with no separation of liquid and SPM phases	M	Upstream Iskar (Bajkal)	24.41912	43.72341	BG	Danube	640.00	Bulgaria	JDS70	JDS2	2007-09-15 15:50:13	15.09.2007 15:50	2007	9	Sep	01.03	Water manually sampled into bottle	Chemical	AJW.903	ICP-OES	mg/l	0.01	15.30	Total hardness	115	53	114	28	W	Total hardness in mg/l
1083082	108	2007-09-13 00:00:00	13.09.2007 00:00			Whole water with no separation of liquid and SPM phases	M	/Iskar (rkm 0.3)	24.45045	43.72665	BG	Danube	637.00	Bulgaria	JDS71	JDS2	2007-09-15 17:45:13	15.09.2007 17:45	2007	9	Sep	01.03	Water manually sampled into bottle	Chemical	AJW.903	ICP-OES	mg/l	0.01	15.30	Total hardness	115	53	114	28	W	Total hardness in mg/l
1083083	99	2007-09-13 00:00:00	13.09.2007 00:00			Whole water with no separation of liquid and SPM phases	M	Downstream Iskar	24.55357	43.76446	BG	Danube	629.00	Bulgaria	JDS72	JDS2	2007-09-16 08:30:13	16.09.2007 08:30	2007	9	Sep	01.03	Water manually sampled into bottle	Chemical	AJW.903	ICP-OES	mg/l	0.01	15.30	Total hardness	115	53	114	28	W	Total hardness in mg/l
1083084	99	2007-09-13 00:00:00	13.09.2007 00:00			Whole water with no separation of liquid and SPM phases	M	Upstream Olt	24.79064	43.70404	RO	Danube	606.00	Romania	JDS73	JDS2	2007-09-16 12:30:13	16.09.2007 12:30	2007	9	Sep	01.03	Water manually sampled into bottle	Chemical	AJW.903	ICP-OES	mg/l	0.01	15.30	Total hardness	115	53	114	28	W	Total hardness in mg/l
1083085	130	2007-09-13 00:00:00	13.09.2007 00:00			Whole water with no separation of liquid and SPM phases	M	/Olt (rkm 0.4)	24.79120	43.72350	RO	Danube	605.00	Romania	JDS74	JDS2	2007-09-16 15:45:13	16.09.2007 15:45	2007	9	Sep	01.03	Water manually sampled into bottle	Chemical	AJW.903	ICP-OES	mg/l	0.01	15.30	Total hardness	115	53	114	28	W	Total hardness in mg/l
1083086	105	2007-09-13 00:00:00	13.09.2007 00:00			Whole water with no separation of liquid and SPM phases	M	Downstream Olt	24.83429	43.71375	RO	Danube	602.00	Romania	JDS75	JDS2	2007-09-16 17:30:13	16.09.2007 17:30	2007	9	Sep	01.03	Water manually sampled into bottle	Chemical	AJW.903	ICP-OES	mg/l	0.01	15.30	Total hardness	115	53	114	28	W	Total hardness in mg/l
1083087	99	2007-09-13 00:00:00	13.09.2007 00:00			Whole water with no separation of liquid and SPM phases	M	Downstream Turnu-Magurele/Nikopol	25.08387	43.68820	RO	Danube	579.00	Romania	JDS76	JDS2	2007-09-17 09:45:13	17.09.2007 09:45	2007	9	Sep	01.03	Water manually sampled into bottle	Chemical	AJW.903	ICP-OES	mg/l	0.01	15.30	Total hardness	115	53	114	28	W	Total hardness in mg/l
1083088	102	2007-09-13 00:00:00	13.09.2007 00:00			Whole water with no separation of liquid and SPM phases	M	Downstream Zimnicea/Svishtov	25.39859	43.62004	RO	Danube	550.00	Romania	JDS77	JDS2	2007-09-17 13:45:13	17.09.2007 13:45	2007	9	Sep	01.03	Water manually sampled into bottle	Chemical	AJW.903	ICP-OES	mg/l	0.01	15.30	Total hardness	115	53	114	28	W	Total hardness in mg/l
1083089	118	2007-09-25 00:00:00	25.09.2007 00:00			Whole water with no separation of liquid and SPM phases	M	/Jantra (rkm 1.0)	25.56566	43.62871	BG	Danube	537.00	Bulgaria	JDS78	JDS2	2007-09-18 09:50:13	18.09.2007 09:50	2007	9	Sep	01.03	Water manually sampled into bottle	Chemical	AJW.903	ICP-OES	mg/l	0.01	15.30	Total hardness	115	53	114	28	W	Total hardness in mg/l
1083090	95	2007-09-25 00:00:00	25.09.2007 00:00			Whole water with no separation of liquid and SPM phases	M	Downstream Jantra	25.61777	43.66886	RO	Danube	532.00	Romania	JDS79	JDS2	2007-09-18 12:00:13	18.09.2007 12:00	2007	9	Sep	01.03	Water manually sampled into bottle	Chemical	AJW.903	ICP-OES	mg/l	0.01	15.30	Total hardness	115	53	114	28	W	Total hardness in mg/l
1083091	105	2007-09-25 00:00:00	25.09.2007 00:00			Whole water with no separation of liquid and SPM phases	M	Upstream Ruse	25.91547	43.82302	BG	Danube	500.00	Bulgaria	JDS80	JDS2	2007-09-18 16:20:13	18.09.2007 16:20	2007	9	Sep	01.03	Water manually sampled into bottle	Chemical	AJW.903	ICP-OES	mg/l	0.01	15.30	Total hardness	115	53	114	28	W	Total hardness in mg/l
1083092	226	2007-09-25 00:00:00	25.09.2007 00:00			Whole water with no separation of liquid and SPM phases	M	/Russenski Lom	25.93628	43.83426	BG	Danube	498.00	Bulgaria	JDS81	JDS2	2007-09-20 11:45:13	20.09.2007 11:45	2007	9	Sep	01.03	Water manually sampled into bottle	Chemical	AJW.903	ICP-OES	mg/l	0.01	15.30	Total hardness	115	53	114	28	W	Total hardness in mg/l
1083093	92	2007-09-25 00:00:00	25.09.2007 00:00			Whole water with no separation of liquid and SPM phases	M	Downstream Ruse/Giurgiu	26.01467	43.88969	BG	Danube	488.00	Bulgaria	JDS82	JDS2	2007-09-20 13:15:13	20.09.2007 13:15	2007	9	Sep	01.03	Water manually sampled into bottle	Chemical	AJW.903	ICP-OES	mg/l	0.01	15.30	Total hardness	115	53	114	28	W	Total hardness in mg/l
1083094	99	2007-09-25 00:00:00	25.09.2007 00:00			Whole water with no separation of liquid and SPM phases	M	Upstream Arges	26.60462	44.05374	RO	Danube	434.00	Romania	JDS83	JDS2	2007-09-21 10:30:13	21.09.2007 10:30	2007	9	Sep	01.03	Water manually sampled into bottle	Chemical	AJW.903	ICP-OES	mg/l	0.01	15.30	Total hardness	115	53	114	28	W	Total hardness in mg/l
1083095	114	2007-09-25 00:00:00	25.09.2007 00:00			Whole water with no separation of liquid and SPM phases	M	/Arges	26.62256	44.06895	RO	Danube	432.00	Romania	JDS84	JDS2	2007-09-21 09:00:13	21.09.2007 09:00	2007	9	Sep	01.03	Water manually sampled into bottle	Chemical	AJW.903	ICP-OES	mg/l	0.01	15.30	Total hardness	115	53	114	28	W	Total hardness in mg/l
1083096	101	2007-09-25 00:00:00	25.09.2007 00:00			Whole water with no separation of liquid and SPM phases	M	Downstream Arges, Oltenita	26.65550	44.06156	RO	Danube	429.00	Romania	JDS85	JDS2	2007-09-21 12:10:13	21.09.2007 12:10	2007	9	Sep	01.03	Water manually sampled into bottle	Chemical	AJW.903	ICP-OES	mg/l	0.01	15.30	Total hardness	115	53	114	28	W	Total hardness in mg/l
1083097	92	2007-09-25 00:00:00	25.09.2007 00:00			Whole water with no separation of liquid and SPM phases	M	Chiciu/Silistra	27.21295	44.11649	RO	Danube	378.00	Romania	JDS86	JDS2	2007-09-21 17:45:13	21.09.2007 17:45	2007	9	Sep	01.03	Water manually sampled into bottle	Chemical	AJW.903	ICP-OES	mg/l	0.01	15.30	Total hardness	115	53	114	28	W	Total hardness in mg/l
1083098	91	2007-09-25 00:00:00	25.09.2007 00:00			Whole water with no separation of liquid and SPM phases	M	Upstream Cernavoda	28.04296	44.38254	RO	Danube	295.00	Romania	JDS87	JDS2	2007-09-22 13:10:13	22.09.2007 13:10	2007	9	Sep	01.03	Water manually sampled into bottle	Chemical	AJW.903	ICP-OES	mg/l	0.01	15.30	Total hardness	115	53	114	28	W	Total hardness in mg/l
1083099	100	2007-09-25 00:00:00	25.09.2007 00:00			Whole water with no separation of liquid and SPM phases	M	Giurgeni	27.85149	44.77681	RO	Danube	235.00	Romania	JDS88	JDS2	2007-09-23 08:30:13	23.09.2007 08:30	2007	9	Sep	01.03	Water manually sampled into bottle	Chemical	AJW.903	ICP-OES	mg/l	0.01	15.30	Total hardness	115	53	114	28	W	Total hardness in mg/l
1083100	92	2007-09-25 00:00:00	25.09.2007 00:00			Whole water with no separation of liquid and SPM phases	M	Braila	27.99807	45.30175	RO	Danube	167.00	Romania	JDS89	JDS2	2007-09-23 12:10:13	23.09.2007 12:10	2007	9	Sep	01.03	Water manually sampled into bottle	Chemical	AJW.903	ICP-OES	mg/l	0.01	15.30	Total hardness	115	53	114	28	W	Total hardness in mg/l
1083101	102	2007-09-25 00:00:00	25.09.2007 00:00			Whole water with no separation of liquid and SPM phases	M	/Siret (rkm 1.0)	28.01348	45.40095	RO	Danube	154.00	Romania	JDS90	JDS2	2007-09-23 15:00:13	23.09.2007 15:00	2007	9	Sep	01.03	Water manually sampled into bottle	Chemical	AJW.903	ICP-OES	mg/l	0.01	15.30	Total hardness	115	53	114	28	W	Total hardness in mg/l
1083102	108	2007-09-25 00:00:00	25.09.2007 00:00			Whole water with no separation of liquid and SPM phases	M	/Prut (rkm 1.0)	28.20224	45.47034	RO	Danube	135.00	Romania	JDS91	JDS2	2007-09-23 17:40:13	23.09.2007 17:40	2007	9	Sep	01.03	Water manually sampled into bottle	Chemical	AJW.903	ICP-OES	mg/l	0.01	15.30	Total hardness	115	53	114	28	W	Total hardness in mg/l
1083103	94	2007-09-25 00:00:00	25.09.2007 00:00			Whole water with no separation of liquid and SPM phases	M	Reni	28.36194	45.31661	RO	Danube	130.00	Romania	JDS92	JDS2	2007-09-24 16:30:13	24.09.2007 16:30	2007	9	Sep	01.03	Water manually sampled into bottle	Chemical	AJW.903	ICP-OES	mg/l	0.01	15.30	Total hardness	115	53	114	28	W	Total hardness in mg/l
1083104	98	2007-09-25 00:00:00	25.09.2007 00:00			Whole water with no separation of liquid and SPM phases	M	Vilkova - Chilia arm/Kilia arm	29.58738	45.38978	RO	Danube	18.00	Romania	JDS93	JDS2	2007-09-25 11:50:13	25.09.2007 11:50	2007	9	Sep	01.03	Water manually sampled into bottle	Chemical	AJW.903	ICP-OES	mg/l	0.01	15.30	Total hardness	115	53	114	28	W	Total hardness in mg/l
1083105	99	2007-09-25 00:00:00	25.09.2007 00:00			Whole water with no separation of liquid and SPM phases	M	/Bystroe canal	29.69330	45.34840	UA	Danube	8.00	Ukraine	JDS94	JDS2	2007-09-25 08:50:13	25.09.2007 08:50	2007	9	Sep	01.03	Water manually sampled into bottle	Chemical	AJW.903	ICP-OES	mg/l	0.01	15.30	Total hardness	115	53	114	28	W	Total hardness in mg/l
1083106	100	2007-09-25 00:00:00	25.09.2007 00:00			Whole water with no separation of liquid and SPM phases	M	Sulina - Sulina arm	29.18605	45.18282	RO	Danube	0.00	Romania	JDS95	JDS2	2007-09-26 12:45:13	26.09.2007 12:45	2007	9	Sep	01.03	Water manually sampled into bottle	Chemical	AJW.903	ICP-OES	mg/l	0.01	15.30	Total hardness	115	53	114	28	W	Total hardness in mg/l
1083107	102	2007-09-25 00:00:00	25.09.2007 00:00			Whole water with no separation of liquid and SPM phases	M	Sf.Gheorghe - Sf.Gheorghe arm	29.11200	45.07947	RO	Danube	0.00	Romania	JDS96	JDS2	2007-09-26 16:30:13	26.09.2007 16:30	2007	9	Sep	01.03	Water manually sampled into bottle	Chemical	AJW.903	ICP-OES	mg/l	0.01	15.30	Total hardness	115	53	114	28	W	Total hardness in mg/l
1083108	230	2007-10-12 00:00:00	12.10.2007 00:00			Whole water with no separation of liquid and SPM phases	M	Upstream Pitesti	24.65000	45.25000	RO	/Arges	234.00	Romania	JDS-AR1	JDS2	2007-09-20 11:30:13	20.09.2007 11:30	2007	9	Sep	01.03	Water manually sampled into bottle	Chemical	AJW.903	ICP-OES	mg/l	0.01	15.30	Total hardness	115	53	114	28	W	Total hardness in mg/l
1083109	117	2007-10-12 00:00:00	12.10.2007 00:00			Whole water with no separation of liquid and SPM phases	M	Upstream Bucharest	26.52000	44.22000	RO	/Arges	121.00	Romania	JDS-AR2	JDS2	2007-09-20 14:00:13	20.09.2007 14:00	2007	9	Sep	01.03	Water manually sampled into bottle	Chemical	AJW.903	ICP-OES	mg/l	0.01	15.30	Total hardness	115	53	114	28	W	Total hardness in mg/l
1083110	83	2007-10-12 00:00:00	12.10.2007 00:00			Whole water with no separation of liquid and SPM phases	M	Drava D.Miholjac	26.33000	50.71000	HR	/Drava	77.00	Croatia	JDS-DR1	JDS2	2007-09-02 16:30:13	02.09.2007 16:30	2007	9	Sep	01.03	Water manually sampled into bottle	Chemical	AJW.903	ICP-OES	mg/l	0.01	15.30	Total hardness	115	53	114	28	W	Total hardness in mg/l
1083111	30	2007-10-12 00:00:00	12.10.2007 00:00			Whole water with no separation of liquid and SPM phases	M	Orechovitza	24.36000	43.59000	BG	/Iskar	18.00	Bulgaria	JDS-IS1	JDS2	2007-09-15 10:00:13	15.09.2007 10:00	2007	9	Sep	01.03	Water manually sampled into bottle	Chemical	AJW.903	ICP-OES	mg/l	0.01	15.30	Total hardness	115	53	114	28	W	Total hardness in mg/l
1083112	100	2007-10-12 00:00:00	12.10.2007 00:00			Whole water with no separation of liquid and SPM phases	M	Before Reservoir Iskar	23.54000	42.44000	BG	/Iskar	320.00	Bulgaria	JDS-IS2	JDS2	2007-09-15 13:00:13	15.09.2007 13:00	2007	9	Sep	01.03	Water manually sampled into bottle	Chemical	AJW.903	ICP-OES	mg/l	0.01	15.30	Total hardness	115	53	114	28	W	Total hardness in mg/l
1083113	105	2007-10-12 00:00:00	12.10.2007 00:00			Whole water with no separation of liquid and SPM phases	M	Karantzi	25.67000	43.38000	BG	/Jantra	51.00	Bulgaria	JDS-JA1	JDS2	2007-09-18 08:00:13	18.09.2007 08:00	2007	9	Sep	01.03	Water manually sampled into bottle	Chemical	AJW.903	ICP-OES	mg/l	0.01	15.30	Total hardness	115	53	114	28	W	Total hardness in mg/l
1083114	112	2007-10-12 00:00:00	12.10.2007 00:00			Whole water with no separation of liquid and SPM phases	M	Yabalka-Gabrovo	25.41000	42.77000	BG	/Jantra	132.00	Bulgaria	JDS-JA2	JDS2	2007-09-18 09:00:13	18.09.2007 09:00	2007	9	Sep	01.03	Water manually sampled into bottle	Chemical	AJW.903	ICP-OES	mg/l	0.01	15.30	Total hardness	115	53	114	28	W	Total hardness in mg/l
1083115	138	2007-09-25 00:00:00	25.09.2007 00:00			Whole water with no separation of liquid and SPM phases	M	Morava, Lanzhot	16.99000	48.69000	CZ	/Morava	79.00	Czech Republic	JDS-MO1	JDS2	2007-08-21 13:00:13	21.08.2007 13:00	2007	8	Aug	01.03	Water manually sampled into bottle	Chemical	AJW.903	ICP-OES	mg/l	0.01	15.30	Total hardness	115	53	114	28	W	Total hardness in mg/l
1083116	160	2007-09-25 00:00:00	25.09.2007 00:00			Whole water with no separation of liquid and SPM phases	M	Dyje, Pohansko	16.86000	48.80000	CZ	/Morava	17.00	Czech Republic	JDS-MO2	JDS2	2007-08-21 09:30:13	21.08.2007 09:30	2007	8	Aug	01.03	Water manually sampled into bottle	Chemical	AJW.903	ICP-OES	mg/l	0.01	15.30	Total hardness	115	53	114	28	W	Total hardness in mg/l
1083117	57	2007-10-12 00:00:00	12.10.2007 00:00			Whole water with no separation of liquid and SPM phases	M	Upstream Rm. Valcea	26.27000	46.52000	RO	/Olt	163.00	Romania	JDS-OL1	JDS2	2007-09-16 08:10:13	16.09.2007 08:10	2007	9	Sep	01.03	Water manually sampled into bottle	Chemical	AJW.903	ICP-OES	mg/l	0.01	15.30	Total hardness	115	53	114	28	W	Total hardness in mg/l
1083118	118	2007-10-12 00:00:00	12.10.2007 00:00			Whole water with no separation of liquid and SPM phases	M	Downstream Slatina	24.78000	43.74000	RO	/Olt	61.00	Romania	JDS-OL2	JDS2	2007-09-16 10:00:13	16.09.2007 10:00	2007	9	Sep	01.03	Water manually sampled into bottle	Chemical	AJW.903	ICP-OES	mg/l	0.01	15.30	Total hardness	115	53	114	28	W	Total hardness in mg/l
1083119	95	2007-10-12 00:00:00	12.10.2007 00:00			Whole water with no separation of liquid and SPM phases	M	Ungheni	26.52000	44.22000	RO	/Prut	404.00	Romania	JDS-PR1	JDS2	2007-09-23 12:00:13	23.09.2007 12:00	2007	9	Sep	01.03	Water manually sampled into bottle	Chemical	AJW.903	ICP-OES	mg/l	0.01	15.30	Total hardness	115	53	114	28	W	Total hardness in mg/l
1083120	106	2007-10-12 00:00:00	12.10.2007 00:00			Whole water with no separation of liquid and SPM phases	M	Bumbata-Leova	28.23000	46.48000	RO	/Prut	220.00	Romania	JDS-PR2	JDS2	2007-09-23 14:00:13	23.09.2007 14:00	2007	9	Sep	01.03	Water manually sampled into bottle	Chemical	AJW.903	ICP-OES	mg/l	0.01	15.30	Total hardness	115	53	114	28	W	Total hardness in mg/l
1083121	248	2007-10-12 00:00:00	12.10.2007 00:00			Whole water with no separation of liquid and SPM phases	M	Basarbovo	25.97000	43.76000	BG	/Russenski Lom	10.00	Bulgaria	JDS-RL1	JDS2	2007-09-20 09:15:13	20.09.2007 09:15	2007	9	Sep	01.03	Water manually sampled into bottle	Chemical	AJW.903	ICP-OES	mg/l	0.01	15.30	Total hardness	115	53	114	28	W	Total hardness in mg/l
1083122	223	2007-10-12 00:00:00	12.10.2007 00:00			Whole water with no separation of liquid and SPM phases	M	Beli Lom, Pisanetz	26.17000	43.67000	BG	/Russenski Lom	37.00	Bulgaria	JDS-RL2	JDS2	2007-09-20 10:30:13	20.09.2007 10:30	2007	9	Sep	01.03	Water manually sampled into bottle	Chemical	AJW.903	ICP-OES	mg/l	0.01	15.30	Total hardness	115	53	114	28	W	Total hardness in mg/l
1083123	119	2007-10-12 00:00:00	12.10.2007 00:00			Whole water with no separation of liquid and SPM phases	M	Sava downstream Zupanja	26.73000	49.90000	RS	/Sava	254.00	Republic of Serbia	JDS-SA1	JDS2	2007-09-07 07:00:13	07.09.2007 07:00	2007	9	Sep	01.03	Water manually sampled into bottle	Chemical	AJW.903	ICP-OES	mg/l	0.01	15.30	Total hardness	115	53	114	28	W	Total hardness in mg/l
1083124	119	2007-10-12 00:00:00	12.10.2007 00:00			Whole water with no separation of liquid and SPM phases	M	Jamena	19.08000	44.88000	RS	/Sava	195.00	Republic of Serbia	JDS-SA2	JDS2	2007-09-07 09:00:13	07.09.2007 09:00	2007	9	Sep	01.03	Water manually sampled into bottle	Chemical	AJW.903	ICP-OES	mg/l	0.01	15.30	Total hardness	115	53	114	28	W	Total hardness in mg/l
1083125	116	2007-10-12 00:00:00	12.10.2007 00:00			Whole water with no separation of liquid and SPM phases	M	Sremska Mitrovica	19.61000	44.96000	RS	/Sava	136.00	Republic of Serbia	JDS-SA3	JDS2	2007-09-07 09:00:13	07.09.2007 09:00	2007	9	Sep	01.03	Water manually sampled into bottle	Chemical	AJW.903	ICP-OES	mg/l	0.01	15.30	Total hardness	115	53	114	28	W	Total hardness in mg/l
1083126	116	2007-10-12 00:00:00	12.10.2007 00:00			Whole water with no separation of liquid and SPM phases	M	U??e	19.99000	44.64000	RS	/Sava	62.00	Republic of Serbia	JDS-SA4	JDS2	2007-09-07 15:00:13	07.09.2007 15:00	2007	9	Sep	01.03	Water manually sampled into bottle	Chemical	AJW.903	ICP-OES	mg/l	0.01	15.30	Total hardness	115	53	114	28	W	Total hardness in mg/l
1083127	82	2007-10-12 00:00:00	12.10.2007 00:00			Whole water with no separation of liquid and SPM phases	M	Tiszabecs	22.83000	48.10000	HU	/Tisza	744.00	Hungary	JDS-TI1	JDS2	2007-08-27 10:00:13	27.08.2007 10:00	2007	8	Aug	01.03	Water manually sampled into bottle	Chemical	AJW.903	ICP-OES	mg/l	0.01	15.30	Total hardness	115	53	114	28	W	Total hardness in mg/l
1083128	105	2007-10-12 00:00:00	12.10.2007 00:00			Whole water with no separation of liquid and SPM phases	M	Szolnok	20.22000	47.17000	HU	/Tisza	334.00	Hungary	JDS-TI2	JDS2	2007-08-31 09:30:13	31.08.2007 09:30	2007	8	Aug	01.03	Water manually sampled into bottle	Chemical	AJW.903	ICP-OES	mg/l	0.01	15.30	Total hardness	115	53	114	28	W	Total hardness in mg/l
1083129	105	2007-10-12 00:00:00	12.10.2007 00:00			Whole water with no separation of liquid and SPM phases	M	Szeged (HU border)	20.20000	46.26000	HU	/Tisza	160.00	Hungary	JDS-TI3	JDS2	2007-08-31 11:20:13	31.08.2007 11:20	2007	8	Aug	01.03	Water manually sampled into bottle	Chemical	AJW.903	ICP-OES	mg/l	0.01	15.30	Total hardness	115	53	114	28	W	Total hardness in mg/l
1083130	99	2007-10-12 00:00:00	12.10.2007 00:00			Whole water with no separation of liquid and SPM phases	M	Martono?	20.10000	46.13000	RS	/Tisza	152.00	Republic of Serbia	JDS-TI4	JDS2	2007-09-04 10:15:13	04.09.2007 10:15	2007	9	Sep	01.03	Water manually sampled into bottle	Chemical	AJW.903	ICP-OES	mg/l	0.01	15.30	Total hardness	115	53	114	28	W	Total hardness in mg/l
1083131	92	2007-10-12 00:00:00	12.10.2007 00:00			Whole water with no separation of liquid and SPM phases	M	Novi Be?ej	20.13000	45.59000	RS	/Tisza	66.00	Republic of Serbia	JDS-TI5	JDS2	2007-09-04 09:15:13	04.09.2007 09:15	2007	9	Sep	01.03	Water manually sampled into bottle	Chemical	AJW.903	ICP-OES	mg/l	0.01	15.30	Total hardness	115	53	114	28	W	Total hardness in mg/l
1083132	82	2007-10-12 00:00:00	12.10.2007 00:00			Whole water with no separation of liquid and SPM phases	M	Titel	20.31000	45.21000	RS	/Tisza	9.00	Republic of Serbia	JDS-TI6	JDS2	2007-09-04 09:30:13	04.09.2007 09:30	2007	9	Sep	01.03	Water manually sampled into bottle	Chemical	AJW.903	ICP-OES	mg/l	0.01	15.30	Total hardness	115	53	114	28	W	Total hardness in mg/l
1083133	137	2007-09-25 00:00:00	25.09.2007 00:00			Whole water with no separation of liquid and SPM phases	M	Bagrdan	21.20000	44.09000	RS	/Velika Morava	237.00	Republic of Serbia	JDS-VM1	JDS2	2007-09-08 09:00:13	08.09.2007 09:00	2007	9	Sep	01.03	Water manually sampled into bottle	Chemical	AJW.903	ICP-OES	mg/l	0.01	15.30	Total hardness	115	53	114	28	W	Total hardness in mg/l
1083134	141	2007-09-25 00:00:00	25.09.2007 00:00			Whole water with no separation of liquid and SPM phases	M	Varvarin	21.38000	43.74000	RS	/Velika Morava	154.00	Republic of Serbia	JDS-VM2	JDS2	2007-09-08 09:05:13	08.09.2007 09:05	2007	9	Sep	01.03	Water manually sampled into bottle	Chemical	AJW.903	ICP-OES	mg/l	0.01	15.30	Total hardness	115	53	114	28	W	Total hardness in mg/l
1083135	128	2007-09-25 00:00:00	25.09.2007 00:00			Whole water with no separation of liquid and SPM phases	M	Ljubi?evski Most	21.14000	44.58000	RS	/Velika Morava	35.00	Republic of Serbia	JDS-VM3	JDS2	2007-09-08 10:00:13	08.09.2007 10:00	2007	9	Sep	01.03	Water manually sampled into bottle	Chemical	AJW.903	ICP-OES	mg/l	0.01	15.30	Total hardness	115	53	114	28	W	Total hardness in mg/l
1093811	7.8	2007-08-14 17:00:00	14.08.2007 17:00				M	Upstream Iller	9.86037	48.31073	DE	Danube	2600.00	Germany	JDS1	JDS2	2007-08-13 12:00:11	13.08.2007 12:00	2007	8	Aug	01.01	Water with bucket	Chemical	AAW.002		-		16.10	pH	139	139	138	28	W	pH
1093812	7.7	2007-08-15 08:30:00	15.08.2007 08:30				M	Kelheim	11.86850	48.91502	DE	Danube	2415.00	Germany	JDS2	JDS2	2007-08-15 08:00:11	15.08.2007 08:00	2007	8	Aug	01.01	Water with bucket	Chemical	AAW.002		-		16.10	pH	139	139	138	28	W	pH
1093813	7.8	2007-08-15 16:15:00	15.08.2007 16:15				M	Geisling power plant	12.35567	48.97589	DE	Danube	2354.00	Germany	JDS3	JDS2	2007-08-15 15:52:11	15.08.2007 15:52	2007	8	Aug	01.01	Water with bucket	Chemical	AAW.002		-		16.10	pH	139	139	138	28	W	pH
1093814	7.8	2007-08-16 12:00:00	16.08.2007 12:00				M	Deggendorf	12.93476	48.83379	DE	Danube	2285.00	Germany	JDS4	JDS2	2007-08-16 11:30:11	16.08.2007 11:30	2007	8	Aug	01.01	Water with bucket	Chemical	AAW.002		-		16.10	pH	139	139	138	28	W	pH
1093815	7.8	2007-08-16 13:30:00	16.08.2007 13:30				M	Niederalteich	13.00590	48.77990	DE	Danube	2278.00	Germany	JDS5	JDS2	2007-08-16 13:10:11	16.08.2007 13:10	2007	8	Aug	01.01	Water with bucket	Chemical	AAW.002		-		16.10	pH	139	139	138	28	W	pH
1093816	8	2007-08-16 20:30:00	16.08.2007 20:30				M	/Inn, rkm 4.2	13.43699	48.55753	DE	Danube	2225.00	Germany	JDS6	JDS2	2007-08-16 20:00:11	16.08.2007 20:00	2007	8	Aug	01.01	Water with bucket	Chemical	AAW.002		-		16.10	pH	139	139	138	28	W	pH
1093817	7.82	2007-08-17 10:10:00	17.08.2007 10:10				M	Jochenstein	13.69373	48.52488	DE	Danube	2204.00	Germany	JDS7	JDS2	2007-08-17 09:40:11	17.08.2007 09:40	2007	8	Aug	01.01	Water with bucket	Chemical	AAW.002		-		16.10	pH	139	139	138	28	W	pH
1093818	7.9	2007-08-18 08:00:00	18.08.2007 08:00				M	Upstream dam Abwinden-Asten	14.41705	48.25501	AT	Danube	2120.00	Austria	JDS8	JDS2	2007-08-18 07:50:11	18.08.2007 07:50	2007	8	Aug	01.01	Water with bucket	Chemical	AAW.002		-		16.10	pH	139	139	138	28	W	pH
1093819	7.83	2007-08-18 14:00:00	18.08.2007 14:00				M	Upstream dam Ybbs-Persenbeug	15.05291	48.19670	AT	Danube	2061.00	Austria	JDS9	JDS2	2007-08-18 12:55:11	18.08.2007 12:55	2007	8	Aug	01.01	Water with bucket	Chemical	AAW.002		-		16.10	pH	139	139	138	28	W	pH
1093820	8.01	2007-08-18 21:00:00	18.08.2007 21:00				M	Oberloiben	15.53103	48.38371	AT	Danube	2008.00	Austria	JDS10	JDS2	2007-08-18 19:30:11	18.08.2007 19:30	2007	8	Aug	01.01	Water with bucket	Chemical	AAW.002		-		16.10	pH	139	139	138	28	W	pH
1093821	8.89	2007-08-19 12:15:00	19.08.2007 12:15				M	Upstream dam Greifenstein	16.22459	48.35151	AT	Danube	1950.00	Austria	JDS11	JDS2	2007-08-19 11:45:11	19.08.2007 11:45	2007	8	Aug	01.01	Water with bucket	Chemical	AAW.002		-		16.10	pH	139	139	138	28	W	pH
1093822	7.93	2007-08-19 16:00:00	19.08.2007 16:00				M	Klosterneuburg	16.32902	48.33078	AT	Danube	1942.00	Austria	JDS12	JDS2	2007-08-19 15:30:11	19.08.2007 15:30	2007	8	Aug	01.01	Water with bucket	Chemical	AAW.002		-		16.10	pH	139	139	138	28	W	pH
1093823	7.86	2007-08-21 10:50:00	21.08.2007 10:50				M	Wildungsmauer	16.80328	48.11602	AT	Danube	1895.00	Austria	JDS13	JDS2	2007-08-21 10:20:11	21.08.2007 10:20	2007	8	Aug	01.01	Water with bucket	Chemical	AAW.002		-		16.10	pH	139	139	138	28	W	pH
1093824	7.97	2007-08-21 15:30:00	21.08.2007 15:30				M	Upstream Morava (Hainburg)	16.96162	48.17270	AT	Danube	1881.00	Austria	JDS14	JDS2	2007-08-21 15:00:11	21.08.2007 15:00	2007	8	Aug	01.01	Water with bucket	Chemical	AAW.002		-		16.10	pH	139	139	138	28	W	pH
1093825	7.97	2007-08-21 18:00:00	21.08.2007 18:00				M	/Morava (rkm 0.08)	16.97597	48.17864	AT	Danube	1880.00	Austria	JDS15	JDS2	2007-08-21 17:30:11	21.08.2007 17:30	2007	8	Aug	01.01	Water with bucket	Chemical	AAW.002		-		16.10	pH	139	139	138	28	W	pH
1093826	8	2007-08-21 18:00:00	21.08.2007 18:00				M	Morava, Lanzhot	16.99000	48.69000	CZ	/Morava	79.00	Czech Republic	JDS-MO1	JDS2	2007-08-21 13:00:11	21.08.2007 13:00	2007	8	Aug	01.01	Water with bucket	Chemical	AAW.002		-		16.10	pH	139	139	138	28	W	pH
1093827	8.23	2007-08-21 18:00:00	21.08.2007 18:00				M	Dyje, Pohansko	16.86000	48.80000	CZ	/Morava	17.00	Czech Republic	JDS-MO2	JDS2	2007-08-21 09:30:11	21.08.2007 09:30	2007	8	Aug	01.01	Water with bucket	Chemical	AAW.002		-		16.10	pH	139	139	138	28	W	pH
1093828	7.79	2007-08-22 10:30:00	22.08.2007 10:30				M	Bratislava	17.14525	48.11834	SK	Danube	1869.00	Slovak Republic	JDS16	JDS2	2007-08-22 09:50:11	22.08.2007 09:50	2007	8	Aug	01.01	Water with bucket	Chemical	AAW.002		-		16.10	pH	139	139	138	28	W	pH
1093829	7.97	2007-08-23 08:30:00	23.08.2007 08:30				M	Gabcikovo reservoir	17.23445	48.03577	SK	Danube	1852.00	Slovak Republic	JDS17	JDS2	2007-08-23 08:00:11	23.08.2007 08:00	2007	8	Aug	01.01	Water with bucket	Chemical	AAW.002		-		16.10	pH	139	139	138	28	W	pH
1093830	7.95	2007-08-23 15:00:00	23.08.2007 15:00				M	Medvedov/Medve	17.66197	47.78877	SK	Danube	1806.00	Slovak Republic	JDS18	JDS2	2007-08-23 14:00:11	23.08.2007 14:00	2007	8	Aug	01.01	Water with bucket	Chemical	AAW.002		-		16.10	pH	139	139	138	28	W	pH
1093831	7.9	2007-08-23 18:00:00	23.08.2007 18:00				M	/Moson Danube Arm - end (rkm 0.1)	17.77262	47.73496	HU	Danube	1794.00	Hungary	JDS19	JDS2	2007-08-23 17:00:11	23.08.2007 17:00	2007	8	Aug	01.01	Water with bucket	Chemical	AAW.002		-		16.10	pH	139	139	138	28	W	pH
1093832	7.88	2007-08-24 12:00:00	24.08.2007 12:00				M	Komarno/Komarom	18.11678	47.75160	SK	Danube	1768.00	Slovak Republic	JDS20	JDS2	2007-08-24 11:30:11	24.08.2007 11:30	2007	8	Aug	01.01	Water with bucket	Chemical	AAW.002		-		16.10	pH	139	139	138	28	W	pH
1093833	7.89	2007-08-24 08:30:00	24.08.2007 08:30				M	/Vah (rkm 0.8)	18.14311	47.75932	SK	Danube	1766.00	Slovak Republic	JDS21	JDS2	2007-08-24 08:15:11	24.08.2007 08:15	2007	8	Aug	01.01	Water with bucket	Chemical	AAW.002		-		16.10	pH	139	139	138	28	W	pH
1093834	7.68	2007-08-24 17:00:00	24.08.2007 17:00				M	Iza/Szony	18.21113	47.74213	SK	Danube	1761.00	Slovak Republic	JDS22	JDS2	2007-08-24 16:20:11	24.08.2007 16:20	2007	8	Aug	01.01	Water with bucket	Chemical	AAW.002		-		16.10	pH	139	139	138	28	W	pH
1093835	7.89	2007-08-25 08:30:00	25.08.2007 08:30				M	Sturovo/Esztergom	18.72863	47.79258	SK	Danube	1719.00	Slovak Republic	JDS23	JDS2	2007-08-25 08:15:11	25.08.2007 08:15	2007	8	Aug	01.01	Water with bucket	Chemical	AAW.002		-		16.10	pH	139	139	138	28	W	pH
1093836	8.27	2007-08-25 12:00:00	25.08.2007 12:00				M	/Hron (rkm 0.5)	18.73507	47.82157	HU	Danube	1716.00	Hungary	JDS24	JDS2	2007-08-25 11:30:11	25.08.2007 11:30	2007	8	Aug	01.01	Water with bucket	Chemical	AAW.002		-		16.10	pH	139	139	138	28	W	pH
1093837	8.22	2007-08-25 14:00:00	25.08.2007 14:00				M	/Ipoly (rkm 0.7)	18.85230	47.82279	SK	Danube	1708.00	Slovak Republic	JDS25	JDS2	2007-08-25 13:15:11	25.08.2007 13:15	2007	8	Aug	01.01	Water with bucket	Chemical	AAW.002		-		16.10	pH	139	139	138	28	W	pH
1093838	7.92	2007-08-25 16:00:00	25.08.2007 16:00				M	Szob	18.86773	47.81255	HU	Danube	1707.00	Hungary	JDS26	JDS2	2007-08-25 15:30:11	25.08.2007 15:30	2007	8	Aug	01.01	Water with bucket	Chemical	AAW.002		-		16.10	pH	139	139	138	28	W	pH
1093839	7.87	2007-08-26 11:30:00	26.08.2007 11:30				M	Upstream end of Szentendre Island	18.98542	47.80817	HU	Danube	1692.00	Hungary	JDS27	JDS2	2007-08-26 11:00:11	26.08.2007 11:00	2007	8	Aug	01.01	Water with bucket	Chemical	AAW.002		-		16.10	pH	139	139	138	28	W	pH
1093840	7.85	2007-08-26 12:30:00	26.08.2007 12:30				M	/Upstream end of Szentendre Island (arm)	18.99248	47.80575	HU	Danube	1692.00	Hungary	JDS28	JDS2	2007-08-26 12:00:11	26.08.2007 12:00	2007	8	Aug	01.01	Water with bucket	Chemical	AAW.002		-		16.10	pH	139	139	138	28	W	pH
1093841	7.96	2007-08-27 11:30:00	27.08.2007 11:30				M	Budapest upstream	19.08361	47.59890	HU	Danube	1659.00	Hungary	JDS29	JDS2	2007-08-27 11:00:11	27.08.2007 11:00	2007	8	Aug	01.01	Water with bucket	Chemical	AAW.002		-		16.10	pH	139	139	138	28	W	pH
1093842	7.91	2007-08-27 13:30:00	27.08.2007 13:30				M	/Budapest (old Danube) end of S.arm	19.07139	47.59343	HU	Danube	1658.00	Hungary	JDS30	JDS2	2007-08-27 13:00:11	27.08.2007 13:00	2007	8	Aug	01.01	Water with bucket	Chemical	AAW.002		-		16.10	pH	139	139	138	28	W	pH
1093843	8.05	2007-08-28 11:30:00	28.08.2007 11:30				M	Tiszabecs	22.83000	48.10000	HU	/Tisza	744.00	Hungary	JDS-TI1	JDS2	2007-08-27 10:00:11	27.08.2007 10:00	2007	8	Aug	01.01	Water with bucket	Chemical	AAW.002		-		16.10	pH	139	139	138	28	W	pH
1093844	7.66	2007-08-29 11:30:00	29.08.2007 11:30				M	/Rackeve-Soroksar Danube Arm - start	19.07127	47.46137	HU	Danube	1642.00	Hungary	JDS31	JDS2	2007-08-29 11:00:11	29.08.2007 11:00	2007	8	Aug	01.01	Water with bucket	Chemical	AAW.002		-		16.10	pH	139	139	138	28	W	pH
1093845	7.95	2007-08-29 13:30:00	29.08.2007 13:30				M	Budapest downstream	19.01025	47.38863	HU	Danube	1632.00	Hungary	JDS32	JDS2	2007-08-29 13:00:11	29.08.2007 13:00	2007	8	Aug	01.01	Water with bucket	Chemical	AAW.002		-		16.10	pH	139	139	138	28	W	pH
1093846	7.97	2007-08-29 18:30:00	29.08.2007 18:30				M	Adony/Lórév	18.88356	47.11526	HU	Danube	1605.00	Hungary	JDS33	JDS2	2007-08-29 18:10:11	29.08.2007 18:10	2007	8	Aug	01.01	Water with bucket	Chemical	AAW.002		-		16.10	pH	139	139	138	28	W	pH
1093847	7.6	2007-08-30 10:00:00	30.08.2007 10:00				M	/Rackeve-Soroksar Danube Arm - end	18.97636	47.03629	HU	Danube	1586.00	Hungary	JDS34	JDS2	2007-08-30 09:50:11	30.08.2007 09:50	2007	8	Aug	01.01	Water with bucket	Chemical	AAW.002		-		16.10	pH	139	139	138	28	W	pH
1093848	7.78	2007-08-30 13:00:00	30.08.2007 13:00				M	Dunafoldvar	18.94693	46.80475	HU	Danube	1560.00	Hungary	JDS35	JDS2	2007-08-30 12:20:11	30.08.2007 12:20	2007	8	Aug	01.01	Water with bucket	Chemical	AAW.002		-		16.10	pH	139	139	138	28	W	pH
1093849	7.89	2007-08-30 17:40:00	30.08.2007 17:40				M	Paks	18.88171	46.63439	HU	Danube	1533.00	Hungary	JDS36	JDS2	2007-08-30 16:55:11	30.08.2007 16:55	2007	8	Aug	01.01	Water with bucket	Chemical	AAW.002		-		16.10	pH	139	139	138	28	W	pH
1093850	7.96	2007-08-31 12:00:00	31.08.2007 12:00				M	/Sio (rkm 1.0)	18.88387	46.34087	HU	Danube	1497.00	Hungary	JDS37	JDS2	2007-08-31 11:30:11	31.08.2007 11:30	2007	8	Aug	01.01	Water with bucket	Chemical	AAW.002		-		16.10	pH	139	139	138	28	W	pH
1093851	8.01	2007-08-31 15:00:00	31.08.2007 15:00				M	Baja	18.92419	46.19975	HU	Danube	1481.00	Hungary	JDS38	JDS2	2007-08-31 14:30:11	31.08.2007 14:30	2007	8	Aug	01.01	Water with bucket	Chemical	AAW.002		-		16.10	pH	139	139	138	28	W	pH
1093852	7.9	2007-08-31 23:50:00	31.08.2007 23:50				M	Szolnok	20.22000	47.17000	HU	/Tisza	334.00	Hungary	JDS-TI2	JDS2	2007-08-31 09:30:11	31.08.2007 09:30	2007	8	Aug	01.01	Water with bucket	Chemical	AAW.002		-		16.10	pH	139	139	138	28	W	pH
1093853	8	2007-08-31 23:50:00	31.08.2007 23:50				M	Szeged (HU border)	20.20000	46.26000	HU	/Tisza	160.00	Hungary	JDS-TI3	JDS2	2007-08-31 11:20:11	31.08.2007 11:20	2007	8	Aug	01.01	Water with bucket	Chemical	AAW.002		-		16.10	pH	139	139	138	28	W	pH
1093854	7.89	2007-09-01 15:00:00	01.09.2007 15:00				M	Hercegszanto	18.80843	45.91333	HU	Danube	1434.00	Hungary	JDS39	JDS2	2007-09-01 14:20:11	01.09.2007 14:20	2007	9	Sep	01.01	Water with bucket	Chemical	AAW.002		-		16.10	pH	139	139	138	28	W	pH
1093855	7.92	2007-09-01 18:00:00	01.09.2007 18:00				M	Batina	18.85680	45.84130	HR	Danube	1424.00	Croatia	JDS40	JDS2	2007-09-01 17:10:11	01.09.2007 17:10	2007	9	Sep	01.01	Water with bucket	Chemical	AAW.002		-		16.10	pH	139	139	138	28	W	pH
1093856	8.01	2007-09-02 16:00:00	02.09.2007 16:00				M	Upstream Drava	18.91701	45.55432	HR	Danube	1384.00	Croatia	JDS41	JDS2	2007-09-02 15:30:11	02.09.2007 15:30	2007	9	Sep	01.01	Water with bucket	Chemical	AAW.002		-		16.10	pH	139	139	138	28	W	pH
1093857	8.02	2007-09-02 17:00:00	02.09.2007 17:00				M	Drava D.Miholjac	26.33000	50.71000	HR	/Drava	77.00	Croatia	JDS-DR1	JDS2	2007-09-02 16:30:11	02.09.2007 16:30	2007	9	Sep	01.01	Water with bucket	Chemical	AAW.002		-		16.10	pH	139	139	138	28	W	pH
1093858	7.65	2007-09-02 17:30:00	02.09.2007 17:30				M	/Drava (rkm 1.4)	18.90664	45.54563	HR	Danube	1379.00	Croatia	JDS42	JDS2	2007-09-02 17:00:11	02.09.2007 17:00	2007	9	Sep	01.01	Water with bucket	Chemical	AAW.002		-		16.10	pH	139	139	138	28	W	pH
1093859	7.82	2007-09-02 08:00:00	02.09.2007 08:00				M	Downstream Drava (Erdut/Bogojevo)	19.07492	45.53030	HR	Danube	1367.00	Croatia	JDS43	JDS2	2007-09-03 07:30:11	03.09.2007 07:30	2007	9	Sep	01.01	Water with bucket	Chemical	AAW.002		-		16.10	pH	139	139	138	28	W	pH
1093860	7.85	2007-09-02 09:40:00	02.09.2007 09:40				M	Dalj	19.00992	45.49631	HR	Danube	1355.00	Croatia	JDS44	JDS2	2007-09-03 09:10:11	03.09.2007 09:10	2007	9	Sep	01.01	Water with bucket	Chemical	AAW.002		-		16.10	pH	139	139	138	28	W	pH
1093861	8.1	2007-09-02 14:50:00	02.09.2007 14:50				M	Ilok/Backa Palanka	19.36404	45.23156	HR	Danube	1300.00	Croatia	JDS45	JDS2	2007-09-03 14:30:11	03.09.2007 14:30	2007	9	Sep	01.01	Water with bucket	Chemical	AAW.002		-		16.10	pH	139	139	138	28	W	pH
1093862	7.9	2007-09-02 10:30:00	02.09.2007 10:30				M	Upstream Novi-Sad	19.80299	45.22167	RS	Danube	1262.00	Republic of Serbia	JDS46	JDS2	2007-09-04 10:00:11	04.09.2007 10:00	2007	9	Sep	01.01	Water with bucket	Chemical	AAW.002		-		16.10	pH	139	139	138	28	W	pH
1093863	7.92	2007-09-02 12:30:00	02.09.2007 12:30				M	Downstream Novi-Sad	19.88602	45.26037	RS	Danube	1252.00	Republic of Serbia	JDS47	JDS2	2007-09-04 12:00:11	04.09.2007 12:00	2007	9	Sep	01.01	Water with bucket	Chemical	AAW.002		-		16.10	pH	139	139	138	28	W	pH
1093864	7.9	2007-09-04 22:20:00	04.09.2007 22:20				M	Martono?	20.10000	46.13000	RS	/Tisza	152.00	Republic of Serbia	JDS-TI4	JDS2	2007-09-04 10:15:11	04.09.2007 10:15	2007	9	Sep	01.01	Water with bucket	Chemical	AAW.002		-		16.10	pH	139	139	138	28	W	pH
1093865	7.2	2007-09-04 22:20:00	04.09.2007 22:20				M	Novi Be?ej	20.13000	45.59000	RS	/Tisza	66.00	Republic of Serbia	JDS-TI5	JDS2	2007-09-04 09:15:11	04.09.2007 09:15	2007	9	Sep	01.01	Water with bucket	Chemical	AAW.002		-		16.10	pH	139	139	138	28	W	pH
1093866	7.44	2007-09-04 23:30:00	04.09.2007 23:30				M	Titel	20.31000	45.21000	RS	/Tisza	9.00	Republic of Serbia	JDS-TI6	JDS2	2007-09-04 09:30:11	04.09.2007 09:30	2007	9	Sep	01.01	Water with bucket	Chemical	AAW.002		-		16.10	pH	139	139	138	28	W	pH
1093867	7.87	2007-09-05 10:20:00	05.09.2007 10:20				M	Upstream Tisa (Stari Slankamen)	20.26334	45.14510	RS	Danube	1216.00	Republic of Serbia	JDS48	JDS2	2007-09-05 09:45:11	05.09.2007 09:45	2007	9	Sep	01.01	Water with bucket	Chemical	AAW.002		-		16.10	pH	139	139	138	28	W	pH
1093868	7.26	2007-09-05 12:30:00	05.09.2007 12:30				M	/Tisa (rkm 1.0)	20.27999	45.14359	RS	Danube	1215.00	Republic of Serbia	JDS49	JDS2	2007-09-05 12:15:11	05.09.2007 12:15	2007	9	Sep	01.01	Water with bucket	Chemical	AAW.002		-		16.10	pH	139	139	138	28	W	pH
1093869	7.32	2007-09-05 16:30:00	05.09.2007 16:30				M	Downstream Tisa/Upstream Sava (Belegis)	20.36542	45.02648	RS	Danube	1200.00	Republic of Serbia	JDS50	JDS2	2007-09-05 16:10:11	05.09.2007 16:10	2007	9	Sep	01.01	Water with bucket	Chemical	AAW.002		-		16.10	pH	139	139	138	28	W	pH
1093870	7.72	2007-09-07 09:30:00	07.09.2007 09:30				M	/Sava (rkm 7.0)	20.37459	44.78717	RS	Danube	1170.00	Republic of Serbia	JDS51	JDS2	2007-09-07 09:15:11	07.09.2007 09:15	2007	9	Sep	01.01	Water with bucket	Chemical	AAW.002		-		16.10	pH	139	139	138	28	W	pH
1093871	7.83	2007-09-07 13:30:00	07.09.2007 13:30				M	Upstream Pancevo/Downstream Sava	20.57587	44.84919	RS	Danube	1159.00	Republic of Serbia	JDS52	JDS2	2007-09-07 13:00:11	07.09.2007 13:00	2007	9	Sep	01.01	Water with bucket	Chemical	AAW.002		-		16.10	pH	139	139	138	28	W	pH
1093872	7.82	2007-09-07 16:30:00	07.09.2007 16:30				M	Downstream Pancevo	20.64532	44.81694	RS	Danube	1151.00	Republic of Serbia	JDS53	JDS2	2007-09-07 16:05:11	07.09.2007 16:05	2007	9	Sep	01.01	Water with bucket	Chemical	AAW.002		-		16.10	pH	139	139	138	28	W	pH
1093873	7.56	2007-09-08 09:30:00	08.09.2007 09:30				M	Grocka	20.72447	44.68132	RS	Danube	1132.00	Republic of Serbia	JDS54	JDS2	2007-09-08 09:15:11	08.09.2007 09:15	2007	9	Sep	01.01	Water with bucket	Chemical	AAW.002		-		16.10	pH	139	139	138	28	W	pH
1093874	7.58	2007-09-08 12:30:00	08.09.2007 12:30				M	Upstream Velika Morava	21.00772	44.71994	RS	Danube	1107.00	Republic of Serbia	JDS55	JDS2	2007-09-08 12:05:11	08.09.2007 12:05	2007	9	Sep	01.01	Water with bucket	Chemical	AAW.002		-		16.10	pH	139	139	138	28	W	pH
1093875	7.74	2007-09-08 16:00:00	08.09.2007 16:00				M	/Velika Morava	21.03536	44.70957	RS	Danube	1103.00	Republic of Serbia	JDS56	JDS2	2007-09-08 15:45:11	08.09.2007 15:45	2007	9	Sep	01.01	Water with bucket	Chemical	AAW.002		-		16.10	pH	139	139	138	28	W	pH
1093876	8	2007-09-08 17:00:00	08.09.2007 17:00				M	Bagrdan	21.20000	44.09000	RS	/Velika Morava	237.00	Republic of Serbia	JDS-VM1	JDS2	2007-09-08 09:00:11	08.09.2007 09:00	2007	9	Sep	01.01	Water with bucket	Chemical	AAW.002		-		16.10	pH	139	139	138	28	W	pH
1093877	8.59	2007-09-08 16:00:00	08.09.2007 16:00				M	Varvarin	21.38000	43.74000	RS	/Velika Morava	154.00	Republic of Serbia	JDS-VM2	JDS2	2007-09-08 09:05:11	08.09.2007 09:05	2007	9	Sep	01.01	Water with bucket	Chemical	AAW.002		-		16.10	pH	139	139	138	28	W	pH
1093878	7.79	2007-09-07 17:00:00	07.09.2007 17:00				M	Sava downstream Zupanja	26.73000	49.90000	RS	/Sava	254.00	Republic of Serbia	JDS-SA1	JDS2	2007-09-07 07:00:11	07.09.2007 07:00	2007	9	Sep	01.01	Water with bucket	Chemical	AAW.002		-		16.10	pH	139	139	138	28	W	pH
1093879	7.72	2007-09-07 20:30:00	07.09.2007 20:30				M	Jamena	19.08000	44.88000	RS	/Sava	195.00	Republic of Serbia	JDS-SA2	JDS2	2007-09-07 09:00:11	07.09.2007 09:00	2007	9	Sep	01.01	Water with bucket	Chemical	AAW.002		-		16.10	pH	139	139	138	28	W	pH
1093880	7.75	2007-09-07 20:30:00	07.09.2007 20:30				M	Sremska Mitrovica	19.61000	44.96000	RS	/Sava	136.00	Republic of Serbia	JDS-SA3	JDS2	2007-09-07 09:00:11	07.09.2007 09:00	2007	9	Sep	01.01	Water with bucket	Chemical	AAW.002		-		16.10	pH	139	139	138	28	W	pH
1093881	7.8	2007-09-07 20:30:00	07.09.2007 20:30				M	U??e	19.99000	44.64000	RS	/Sava	62.00	Republic of Serbia	JDS-SA4	JDS2	2007-09-07 15:00:11	07.09.2007 15:00	2007	9	Sep	01.01	Water with bucket	Chemical	AAW.002		-		16.10	pH	139	139	138	28	W	pH
1093882	7.51	2007-09-09 09:00:00	09.09.2007 09:00				M	Downstream Velika Morava	21.12791	44.73405	RS	Danube	1097.00	Republic of Serbia	JDS57	JDS2	2007-09-09 08:40:11	09.09.2007 08:40	2007	9	Sep	01.01	Water with bucket	Chemical	AAW.002		-		16.10	pH	139	139	138	28	W	pH
1093883	7.48	2007-09-09 12:00:00	09.09.2007 12:00				M	Starapalanka - Ram	21.33391	44.82148	RS	Danube	1077.00	Republic of Serbia	JDS58	JDS2	2007-09-09 11:40:11	09.09.2007 11:40	2007	9	Sep	01.01	Water with bucket	Chemical	AAW.002		-		16.10	pH	139	139	138	28	W	pH
1093884	7.64	2007-09-09 16:00:00	09.09.2007 16:00				M	Banatska Palanka/Bazias	21.38822	44.79779	RS	Danube	1071.00	Republic of Serbia	JDS59	JDS2	2007-09-09 15:40:11	09.09.2007 15:40	2007	9	Sep	01.01	Water with bucket	Chemical	AAW.002		-		16.10	pH	139	139	138	28	W	pH
1093885	7.44	2007-09-10 11:20:00	10.09.2007 11:20				M	Irongate reservoir (Golubac/Koronin)	21.68741	44.66437	RS	Danube	1040.00	Republic of Serbia	JDS60	JDS2	2007-09-10 11:00:11	10.09.2007 11:00	2007	9	Sep	01.01	Water with bucket	Chemical	AAW.002		-		16.10	pH	139	139	138	28	W	pH
1093886	7.66	2007-09-10 15:20:00	10.09.2007 15:20				M	Donji Milanovac	22.14696	44.47190	RS	Danube	991.00	Republic of Serbia	JDS61	JDS2	2007-09-10 14:54:11	10.09.2007 14:54	2007	9	Sep	01.01	Water with bucket	Chemical	AAW.002		-		16.10	pH	139	139	138	28	W	pH
1093887	7.58	2007-09-11 09:20:00	11.09.2007 09:20				M	Irongate reservoir (Tekija/Orsova)	22.40761	44.69264	RS	Danube	954.00	Republic of Serbia	JDS62	JDS2	2007-09-11 09:00:11	11.09.2007 09:00	2007	9	Sep	01.01	Water with bucket	Chemical	AAW.002		-		16.10	pH	139	139	138	28	W	pH
1093888	7.53	2007-09-11 18:50:00	11.09.2007 18:50				M	Vrbica/Simijan	22.71458	44.59916	RS	Danube	926.00	Republic of Serbia	JDS63	JDS2	2007-09-11 18:30:11	11.09.2007 18:30	2007	9	Sep	01.01	Water with bucket	Chemical	AAW.002		-		16.10	pH	139	139	138	28	W	pH
1093889	7.64	2007-09-13 12:30:00	13.09.2007 12:30				M	Iron Gate II	22.54240	44.32657	RS	Danube	865.00	Republic of Serbia	JDS64	JDS2	2007-09-13 12:05:11	13.09.2007 12:05	2007	9	Sep	01.01	Water with bucket	Chemical	AAW.002		-		16.10	pH	139	139	138	28	W	pH
1093890	7.7	2007-09-13 17:00:00	13.09.2007 17:00				M	Upstream Timok (Rudujevac/Gruia)	22.68061	44.24283	RS	Danube	849.00	Republic of Serbia	JDS65	JDS2	2007-09-13 16:30:11	13.09.2007 16:30	2007	9	Sep	01.01	Water with bucket	Chemical	AAW.002		-		16.10	pH	139	139	138	28	W	pH
1093891	7.78	2007-09-13 20:00:00	13.09.2007 20:00				M	/Timok (rkm 0.2)	22.66839	44.20958	RS	Danube	845.00	Republic of Serbia	JDS66	JDS2	2007-09-13 19:30:11	13.09.2007 19:30	2007	9	Sep	01.01	Water with bucket	Chemical	AAW.002		-		16.10	pH	139	139	138	28	W	pH
1093892	7.54	2007-09-14 08:20:00	14.09.2007 08:20				M	Pristol/Novo Selo Harbour	22.78659	44.16878	RO	Danube	834.00	Romania	JDS67	JDS2	2007-09-14 08:00:11	14.09.2007 08:00	2007	9	Sep	01.01	Water with bucket	Chemical	AAW.002		-		16.10	pH	139	139	138	28	W	pH
1093893	7.7	2007-09-14 11:45:00	14.09.2007 11:45				M	Calafat	22.93472	44.00171	RO	Danube	795.00	Romania	JDS68	JDS2	2007-09-14 11:25:11	14.09.2007 11:25	2007	9	Sep	01.01	Water with bucket	Chemical	AAW.002		-		16.10	pH	139	139	138	28	W	pH
1093894	7.66	2007-09-15 12:00:00	15.09.2007 12:00				M	Downstream Kozloduy	23.88709	43.74861	BG	Danube	685.00	Bulgaria	JDS69	JDS2	2007-09-15 11:40:11	15.09.2007 11:40	2007	9	Sep	01.01	Water with bucket	Chemical	AAW.002		-		16.10	pH	139	139	138	28	W	pH
1093895	7.65	2007-09-15 16:10:00	15.09.2007 16:10				M	Upstream Iskar (Bajkal)	24.41912	43.72341	BG	Danube	640.00	Bulgaria	JDS70	JDS2	2007-09-15 15:50:11	15.09.2007 15:50	2007	9	Sep	01.01	Water with bucket	Chemical	AAW.002		-		16.10	pH	139	139	138	28	W	pH
1093896	8.33	2007-09-15 10:30:00	15.09.2007 10:30				M	Orechovitza	24.36000	43.59000	BG	/Iskar	18.00	Bulgaria	JDS-IS1	JDS2	2007-09-15 10:00:11	15.09.2007 10:00	2007	9	Sep	01.01	Water with bucket	Chemical	AAW.002		-		16.10	pH	139	139	138	28	W	pH
1093897	8.22	2007-09-15 15:30:00	15.09.2007 15:30				M	Before Reservoir Iskar	23.54000	42.44000	BG	/Iskar	320.00	Bulgaria	JDS-IS2	JDS2	2007-09-15 13:00:11	15.09.2007 13:00	2007	9	Sep	01.01	Water with bucket	Chemical	AAW.002		-		16.10	pH	139	139	138	28	W	pH
1093898	7.95	2007-09-15 18:10:00	15.09.2007 18:10				M	/Iskar (rkm 0.3)	24.45045	43.72665	BG	Danube	637.00	Bulgaria	JDS71	JDS2	2007-09-15 17:45:11	15.09.2007 17:45	2007	9	Sep	01.01	Water with bucket	Chemical	AAW.002		-		16.10	pH	139	139	138	28	W	pH
1093899	7.71	2007-09-16 09:00:00	16.09.2007 09:00				M	Downstream Iskar	24.55357	43.76446	BG	Danube	629.00	Bulgaria	JDS72	JDS2	2007-09-16 08:30:11	16.09.2007 08:30	2007	9	Sep	01.01	Water with bucket	Chemical	AAW.002		-		16.10	pH	139	139	138	28	W	pH
1093900	7.82	2007-09-16 12:55:00	16.09.2007 12:55				M	Upstream Olt	24.79064	43.70404	RO	Danube	606.00	Romania	JDS73	JDS2	2007-09-16 12:30:11	16.09.2007 12:30	2007	9	Sep	01.01	Water with bucket	Chemical	AAW.002		-		16.10	pH	139	139	138	28	W	pH
1093901	7.7	2007-09-16 16:30:00	16.09.2007 16:30				M	/Olt (rkm 0.4)	24.79120	43.72350	RO	Danube	605.00	Romania	JDS74	JDS2	2007-09-16 15:45:11	16.09.2007 15:45	2007	9	Sep	01.01	Water with bucket	Chemical	AAW.002		-		16.10	pH	139	139	138	28	W	pH
1093902	7.84	2007-09-16 18:00:00	16.09.2007 18:00				M	Downstream Olt	24.83429	43.71375	RO	Danube	602.00	Romania	JDS75	JDS2	2007-09-16 17:30:11	16.09.2007 17:30	2007	9	Sep	01.01	Water with bucket	Chemical	AAW.002		-		16.10	pH	139	139	138	28	W	pH
1093903	7.49	2007-09-16 18:00:00	16.09.2007 18:00				M	Upstream Rm. Valcea	26.27000	46.52000	RO	/Olt	163.00	Romania	JDS-OL1	JDS2	2007-09-16 08:10:11	16.09.2007 08:10	2007	9	Sep	01.01	Water with bucket	Chemical	AAW.002		-		16.10	pH	139	139	138	28	W	pH
1093904	8.22	2007-09-16 18:00:00	16.09.2007 18:00				M	Downstream Slatina	24.78000	43.74000	RO	/Olt	61.00	Romania	JDS-OL2	JDS2	2007-09-16 10:00:11	16.09.2007 10:00	2007	9	Sep	01.01	Water with bucket	Chemical	AAW.002		-		16.10	pH	139	139	138	28	W	pH
1093905	7.64	2007-09-17 10:10:00	17.09.2007 10:10				M	Downstream Turnu-Magurele/Nikopol	25.08387	43.68820	RO	Danube	579.00	Romania	JDS76	JDS2	2007-09-17 09:45:11	17.09.2007 09:45	2007	9	Sep	01.01	Water with bucket	Chemical	AAW.002		-		16.10	pH	139	139	138	28	W	pH
1093906	7.78	2007-09-17 14:00:00	17.09.2007 14:00				M	Downstream Zimnicea/Svishtov	25.39859	43.62004	RO	Danube	550.00	Romania	JDS77	JDS2	2007-09-17 13:45:11	17.09.2007 13:45	2007	9	Sep	01.01	Water with bucket	Chemical	AAW.002		-		16.10	pH	139	139	138	28	W	pH
1093907	8.22	2007-09-18 08:20:00	18.09.2007 08:20				M	Karantzi	25.67000	43.38000	BG	/Jantra	51.00	Bulgaria	JDS-JA1	JDS2	2007-09-18 08:00:11	18.09.2007 08:00	2007	9	Sep	01.01	Water with bucket	Chemical	AAW.002		-		16.10	pH	139	139	138	28	W	pH
1093908	8.44	2007-09-18 09:20:00	18.09.2007 09:20				M	Yabalka-Gabrovo	25.41000	42.77000	BG	/Jantra	132.00	Bulgaria	JDS-JA2	JDS2	2007-09-18 09:00:11	18.09.2007 09:00	2007	9	Sep	01.01	Water with bucket	Chemical	AAW.002		-		16.10	pH	139	139	138	28	W	pH
1093909	7.87	2007-09-18 10:10:00	18.09.2007 10:10				M	/Jantra (rkm 1.0)	25.56566	43.62871	BG	Danube	537.00	Bulgaria	JDS78	JDS2	2007-09-18 09:50:11	18.09.2007 09:50	2007	9	Sep	01.01	Water with bucket	Chemical	AAW.002		-		16.10	pH	139	139	138	28	W	pH
1093910	7.63	2007-09-18 12:20:00	18.09.2007 12:20				M	Downstream Jantra	25.61777	43.66886	RO	Danube	532.00	Romania	JDS79	JDS2	2007-09-18 12:00:11	18.09.2007 12:00	2007	9	Sep	01.01	Water with bucket	Chemical	AAW.002		-		16.10	pH	139	139	138	28	W	pH
1093911	7.71	2007-09-18 16:50:00	18.09.2007 16:50				M	Upstream Ruse	25.91547	43.82302	BG	Danube	500.00	Bulgaria	JDS80	JDS2	2007-09-18 16:20:11	18.09.2007 16:20	2007	9	Sep	01.01	Water with bucket	Chemical	AAW.002		-		16.10	pH	139	139	138	28	W	pH
1093912	8.34	2007-09-20 15:45:00	20.09.2007 15:45				M	Basarbovo	25.97000	43.76000	BG	/Russenski Lom	10.00	Bulgaria	JDS-RL1	JDS2	2007-09-20 09:15:11	20.09.2007 09:15	2007	9	Sep	01.01	Water with bucket	Chemical	AAW.002		-		16.10	pH	139	139	138	28	W	pH
1093913	8.15	2007-09-20 15:45:00	20.09.2007 15:45				M	Beli Lom, Pisanetz	26.17000	43.67000	BG	/Russenski Lom	37.00	Bulgaria	JDS-RL2	JDS2	2007-09-20 10:30:11	20.09.2007 10:30	2007	9	Sep	01.01	Water with bucket	Chemical	AAW.002		-		16.10	pH	139	139	138	28	W	pH
1093914	7.98	2007-09-20 12:00:00	20.09.2007 12:00				M	/Russenski Lom	25.93628	43.83426	BG	Danube	498.00	Bulgaria	JDS81	JDS2	2007-09-20 11:45:11	20.09.2007 11:45	2007	9	Sep	01.01	Water with bucket	Chemical	AAW.002		-		16.10	pH	139	139	138	28	W	pH
1093915	7.59	2007-09-20 13:45:00	20.09.2007 13:45				M	Downstream Ruse/Giurgiu	26.01467	43.88969	BG	Danube	488.00	Bulgaria	JDS82	JDS2	2007-09-20 13:15:11	20.09.2007 13:15	2007	9	Sep	01.01	Water with bucket	Chemical	AAW.002		-		16.10	pH	139	139	138	28	W	pH
1093916	7.66	2007-09-21 11:00:00	21.09.2007 11:00				M	Upstream Arges	26.60462	44.05374	RO	Danube	434.00	Romania	JDS83	JDS2	2007-09-21 10:30:11	21.09.2007 10:30	2007	9	Sep	01.01	Water with bucket	Chemical	AAW.002		-		16.10	pH	139	139	138	28	W	pH
1093917	8.1	2007-09-20 23:00:00	20.09.2007 23:00				M	Upstream Pitesti	24.65000	45.25000	RO	/Arges	234.00	Romania	JDS-AR1	JDS2	2007-09-20 11:30:11	20.09.2007 11:30	2007	9	Sep	01.01	Water with bucket	Chemical	AAW.002		-		16.10	pH	139	139	138	28	W	pH
1093918	8.18	2007-09-20 23:00:00	20.09.2007 23:00				M	Upstream Bucharest	26.52000	44.22000	RO	/Arges	121.00	Romania	JDS-AR2	JDS2	2007-09-20 14:00:11	20.09.2007 14:00	2007	9	Sep	01.01	Water with bucket	Chemical	AAW.002		-		16.10	pH	139	139	138	28	W	pH
1093919	7.35	2007-09-21 09:30:00	21.09.2007 09:30				M	/Arges	26.62256	44.06895	RO	Danube	432.00	Romania	JDS84	JDS2	2007-09-21 09:00:11	21.09.2007 09:00	2007	9	Sep	01.01	Water with bucket	Chemical	AAW.002		-		16.10	pH	139	139	138	28	W	pH
1093920	7.6	2007-09-21 12:30:00	21.09.2007 12:30				M	Downstream Arges, Oltenita	26.65550	44.06156	RO	Danube	429.00	Romania	JDS85	JDS2	2007-09-21 12:10:11	21.09.2007 12:10	2007	9	Sep	01.01	Water with bucket	Chemical	AAW.002		-		16.10	pH	139	139	138	28	W	pH
1093921	7.72	2007-09-21 18:10:00	21.09.2007 18:10				M	Chiciu/Silistra	27.21295	44.11649	RO	Danube	378.00	Romania	JDS86	JDS2	2007-09-21 17:45:11	21.09.2007 17:45	2007	9	Sep	01.01	Water with bucket	Chemical	AAW.002		-		16.10	pH	139	139	138	28	W	pH
1093922	7.72	2007-09-22 13:30:00	22.09.2007 13:30				M	Upstream Cernavoda	28.04296	44.38254	RO	Danube	295.00	Romania	JDS87	JDS2	2007-09-22 13:10:11	22.09.2007 13:10	2007	9	Sep	01.01	Water with bucket	Chemical	AAW.002		-		16.10	pH	139	139	138	28	W	pH
1093923	7.59	2007-09-23 09:00:00	23.09.2007 09:00				M	Giurgeni	27.85149	44.77681	RO	Danube	235.00	Romania	JDS88	JDS2	2007-09-23 08:30:11	23.09.2007 08:30	2007	9	Sep	01.01	Water with bucket	Chemical	AAW.002		-		16.10	pH	139	139	138	28	W	pH
1093924	7.61	2007-09-23 12:30:00	23.09.2007 12:30				M	Braila	27.99807	45.30175	RO	Danube	167.00	Romania	JDS89	JDS2	2007-09-23 12:10:11	23.09.2007 12:10	2007	9	Sep	01.01	Water with bucket	Chemical	AAW.002		-		16.10	pH	139	139	138	28	W	pH
1093925	7.93	2007-09-23 15:30:00	23.09.2007 15:30				M	/Siret (rkm 1.0)	28.01348	45.40095	RO	Danube	154.00	Romania	JDS90	JDS2	2007-09-23 15:00:11	23.09.2007 15:00	2007	9	Sep	01.01	Water with bucket	Chemical	AAW.002		-		16.10	pH	139	139	138	28	W	pH
1093926	8.06	2007-09-23 22:30:00	23.09.2007 22:30				M	Ungheni	26.52000	44.22000	RO	/Prut	404.00	Romania	JDS-PR1	JDS2	2007-09-23 12:00:11	23.09.2007 12:00	2007	9	Sep	01.01	Water with bucket	Chemical	AAW.002		-		16.10	pH	139	139	138	28	W	pH
1093927	8.24	2007-09-23 22:30:00	23.09.2007 22:30				M	Bumbata-Leova	28.23000	46.48000	RO	/Prut	220.00	Romania	JDS-PR2	JDS2	2007-09-23 14:00:11	23.09.2007 14:00	2007	9	Sep	01.01	Water with bucket	Chemical	AAW.002		-		16.10	pH	139	139	138	28	W	pH
1093928	7.77	2007-09-23 18:00:00	23.09.2007 18:00				M	/Prut (rkm 1.0)	28.20224	45.47034	RO	Danube	135.00	Romania	JDS91	JDS2	2007-09-23 17:40:11	23.09.2007 17:40	2007	9	Sep	01.01	Water with bucket	Chemical	AAW.002		-		16.10	pH	139	139	138	28	W	pH
1093929	7.64	2007-09-24 17:00:00	24.09.2007 17:00				M	Reni	28.36194	45.31661	RO	Danube	130.00	Romania	JDS92	JDS2	2007-09-24 16:30:11	24.09.2007 16:30	2007	9	Sep	01.01	Water with bucket	Chemical	AAW.002		-		16.10	pH	139	139	138	28	W	pH
1093930	7.71	2007-09-25 12:20:00	25.09.2007 12:20				M	Vilkova - Chilia arm/Kilia arm	29.58738	45.38978	RO	Danube	18.00	Romania	JDS93	JDS2	2007-09-25 11:50:11	25.09.2007 11:50	2007	9	Sep	01.01	Water with bucket	Chemical	AAW.002		-		16.10	pH	139	139	138	28	W	pH
1093931	7.61	2007-09-25 09:10:00	25.09.2007 09:10				M	/Bystroe canal	29.69330	45.34840	UA	Danube	8.00	Ukraine	JDS94	JDS2	2007-09-25 08:50:11	25.09.2007 08:50	2007	9	Sep	01.01	Water with bucket	Chemical	AAW.002		-		16.10	pH	139	139	138	28	W	pH
1093932	7.6	2007-09-26 13:00:00	26.09.2007 13:00				M	Sulina - Sulina arm	29.18605	45.18282	RO	Danube	0.00	Romania	JDS95	JDS2	2007-09-26 12:45:11	26.09.2007 12:45	2007	9	Sep	01.01	Water with bucket	Chemical	AAW.002		-		16.10	pH	139	139	138	28	W	pH
1093933	7.63	2007-09-26 17:00:00	26.09.2007 17:00				M	Sf.Gheorghe - Sf.Gheorghe arm	29.11200	45.07947	RO	Danube	0.00	Romania	JDS96	JDS2	2007-09-26 16:30:11	26.09.2007 16:30	2007	9	Sep	01.01	Water with bucket	Chemical	AAW.002		-		16.10	pH	139	139	138	28	W	pH
1093934	498	2007-08-14 17:00:00	14.08.2007 17:00				M	Upstream Iller	9.86037	48.31073	DE	Danube	2600.00	Germany	JDS1	JDS2	2007-08-13 12:00:11	13.08.2007 12:00	2007	8	Aug	01.01	Water with bucket	Chemical	AAW.002		µS/cm		16.20	Conductivity	139	139	138	28	W	Conductivity in µS/cm
1093935	419	2007-08-15 08:30:00	15.08.2007 08:30				M	Kelheim	11.86850	48.91502	DE	Danube	2415.00	Germany	JDS2	JDS2	2007-08-15 08:00:11	15.08.2007 08:00	2007	8	Aug	01.01	Water with bucket	Chemical	AAW.002		µS/cm		16.20	Conductivity	139	139	138	28	W	Conductivity in µS/cm
1093936	452	2007-08-15 16:15:00	15.08.2007 16:15				M	Geisling power plant	12.35567	48.97589	DE	Danube	2354.00	Germany	JDS3	JDS2	2007-08-15 15:52:11	15.08.2007 15:52	2007	8	Aug	01.01	Water with bucket	Chemical	AAW.002		µS/cm		16.20	Conductivity	139	139	138	28	W	Conductivity in µS/cm
1093937	453	2007-08-16 12:00:00	16.08.2007 12:00				M	Deggendorf	12.93476	48.83379	DE	Danube	2285.00	Germany	JDS4	JDS2	2007-08-16 11:30:11	16.08.2007 11:30	2007	8	Aug	01.01	Water with bucket	Chemical	AAW.002		µS/cm		16.20	Conductivity	139	139	138	28	W	Conductivity in µS/cm
1093938	457	2007-08-16 13:30:00	16.08.2007 13:30				M	Niederalteich	13.00590	48.77990	DE	Danube	2278.00	Germany	JDS5	JDS2	2007-08-16 13:10:11	16.08.2007 13:10	2007	8	Aug	01.01	Water with bucket	Chemical	AAW.002		µS/cm		16.20	Conductivity	139	139	138	28	W	Conductivity in µS/cm
1093939	280	2007-08-16 20:30:00	16.08.2007 20:30				M	/Inn, rkm 4.2	13.43699	48.55753	DE	Danube	2225.00	Germany	JDS6	JDS2	2007-08-16 20:00:11	16.08.2007 20:00	2007	8	Aug	01.01	Water with bucket	Chemical	AAW.002		µS/cm		16.20	Conductivity	139	139	138	28	W	Conductivity in µS/cm
1093940	363	2007-08-17 10:10:00	17.08.2007 10:10				M	Jochenstein	13.69373	48.52488	DE	Danube	2204.00	Germany	JDS7	JDS2	2007-08-17 09:40:11	17.08.2007 09:40	2007	8	Aug	01.01	Water with bucket	Chemical	AAW.002		µS/cm		16.20	Conductivity	139	139	138	28	W	Conductivity in µS/cm
1093941	369	2007-08-18 08:00:00	18.08.2007 08:00				M	Upstream dam Abwinden-Asten	14.41705	48.25501	AT	Danube	2120.00	Austria	JDS8	JDS2	2007-08-18 07:50:11	18.08.2007 07:50	2007	8	Aug	01.01	Water with bucket	Chemical	AAW.002		µS/cm		16.20	Conductivity	139	139	138	28	W	Conductivity in µS/cm
1093942	363	2007-08-18 14:00:00	18.08.2007 14:00				M	Upstream dam Ybbs-Persenbeug	15.05291	48.19670	AT	Danube	2061.00	Austria	JDS9	JDS2	2007-08-18 12:55:11	18.08.2007 12:55	2007	8	Aug	01.01	Water with bucket	Chemical	AAW.002		µS/cm		16.20	Conductivity	139	139	138	28	W	Conductivity in µS/cm
1093943	356	2007-08-18 21:00:00	18.08.2007 21:00				M	Oberloiben	15.53103	48.38371	AT	Danube	2008.00	Austria	JDS10	JDS2	2007-08-18 19:30:11	18.08.2007 19:30	2007	8	Aug	01.01	Water with bucket	Chemical	AAW.002		µS/cm		16.20	Conductivity	139	139	138	28	W	Conductivity in µS/cm
1093944	363	2007-08-19 12:15:00	19.08.2007 12:15				M	Upstream dam Greifenstein	16.22459	48.35151	AT	Danube	1950.00	Austria	JDS11	JDS2	2007-08-19 11:45:11	19.08.2007 11:45	2007	8	Aug	01.01	Water with bucket	Chemical	AAW.002		µS/cm		16.20	Conductivity	139	139	138	28	W	Conductivity in µS/cm
1093945	362	2007-08-19 16:00:00	19.08.2007 16:00				M	Klosterneuburg	16.32902	48.33078	AT	Danube	1942.00	Austria	JDS12	JDS2	2007-08-19 15:30:11	19.08.2007 15:30	2007	8	Aug	01.01	Water with bucket	Chemical	AAW.002		µS/cm		16.20	Conductivity	139	139	138	28	W	Conductivity in µS/cm
1093946	369	2007-08-21 10:50:00	21.08.2007 10:50				M	Wildungsmauer	16.80328	48.11602	AT	Danube	1895.00	Austria	JDS13	JDS2	2007-08-21 10:20:11	21.08.2007 10:20	2007	8	Aug	01.01	Water with bucket	Chemical	AAW.002		µS/cm		16.20	Conductivity	139	139	138	28	W	Conductivity in µS/cm
1093947	370	2007-08-21 15:30:00	21.08.2007 15:30				M	Upstream Morava (Hainburg)	16.96162	48.17270	AT	Danube	1881.00	Austria	JDS14	JDS2	2007-08-21 15:00:11	21.08.2007 15:00	2007	8	Aug	01.01	Water with bucket	Chemical	AAW.002		µS/cm		16.20	Conductivity	139	139	138	28	W	Conductivity in µS/cm
1093948	371	2007-08-21 18:00:00	21.08.2007 18:00				M	/Morava (rkm 0.08)	16.97597	48.17864	AT	Danube	1880.00	Austria	JDS15	JDS2	2007-08-21 17:30:11	21.08.2007 17:30	2007	8	Aug	01.01	Water with bucket	Chemical	AAW.002		µS/cm		16.20	Conductivity	139	139	138	28	W	Conductivity in µS/cm
1093949	541	2007-08-21 18:00:00	21.08.2007 18:00				M	Morava, Lanzhot	16.99000	48.69000	CZ	/Morava	79.00	Czech Republic	JDS-MO1	JDS2	2007-08-21 13:00:11	21.08.2007 13:00	2007	8	Aug	01.01	Water with bucket	Chemical	AAW.002		µS/cm		16.20	Conductivity	139	139	138	28	W	Conductivity in µS/cm
1093950	666	2007-08-21 18:00:00	21.08.2007 18:00				M	Dyje, Pohansko	16.86000	48.80000	CZ	/Morava	17.00	Czech Republic	JDS-MO2	JDS2	2007-08-21 09:30:11	21.08.2007 09:30	2007	8	Aug	01.01	Water with bucket	Chemical	AAW.002		µS/cm		16.20	Conductivity	139	139	138	28	W	Conductivity in µS/cm
1093951	373	2007-08-22 10:30:00	22.08.2007 10:30				M	Bratislava	17.14525	48.11834	SK	Danube	1869.00	Slovak Republic	JDS16	JDS2	2007-08-22 09:50:11	22.08.2007 09:50	2007	8	Aug	01.01	Water with bucket	Chemical	AAW.002		µS/cm		16.20	Conductivity	139	139	138	28	W	Conductivity in µS/cm
1093952	370	2007-08-23 08:30:00	23.08.2007 08:30				M	Gabcikovo reservoir	17.23445	48.03577	SK	Danube	1852.00	Slovak Republic	JDS17	JDS2	2007-08-23 08:00:11	23.08.2007 08:00	2007	8	Aug	01.01	Water with bucket	Chemical	AAW.002		µS/cm		16.20	Conductivity	139	139	138	28	W	Conductivity in µS/cm
1093953	348	2007-08-23 15:00:00	23.08.2007 15:00				M	Medvedov/Medve	17.66197	47.78877	SK	Danube	1806.00	Slovak Republic	JDS18	JDS2	2007-08-23 14:00:11	23.08.2007 14:00	2007	8	Aug	01.01	Water with bucket	Chemical	AAW.002		µS/cm		16.20	Conductivity	139	139	138	28	W	Conductivity in µS/cm
1093954	361	2007-08-23 18:00:00	23.08.2007 18:00				M	/Moson Danube Arm - end (rkm 0.1)	17.77262	47.73496	HU	Danube	1794.00	Hungary	JDS19	JDS2	2007-08-23 17:00:11	23.08.2007 17:00	2007	8	Aug	01.01	Water with bucket	Chemical	AAW.002		µS/cm		16.20	Conductivity	139	139	138	28	W	Conductivity in µS/cm
1093955	374	2007-08-24 12:00:00	24.08.2007 12:00				M	Komarno/Komarom	18.11678	47.75160	SK	Danube	1768.00	Slovak Republic	JDS20	JDS2	2007-08-24 11:30:11	24.08.2007 11:30	2007	8	Aug	01.01	Water with bucket	Chemical	AAW.002		µS/cm		16.20	Conductivity	139	139	138	28	W	Conductivity in µS/cm
1093956	391	2007-08-24 08:30:00	24.08.2007 08:30				M	/Vah (rkm 0.8)	18.14311	47.75932	SK	Danube	1766.00	Slovak Republic	JDS21	JDS2	2007-08-24 08:15:11	24.08.2007 08:15	2007	8	Aug	01.01	Water with bucket	Chemical	AAW.002		µS/cm		16.20	Conductivity	139	139	138	28	W	Conductivity in µS/cm
1093957	393	2007-08-24 17:00:00	24.08.2007 17:00				M	Iza/Szony	18.21113	47.74213	SK	Danube	1761.00	Slovak Republic	JDS22	JDS2	2007-08-24 16:20:11	24.08.2007 16:20	2007	8	Aug	01.01	Water with bucket	Chemical	AAW.002		µS/cm		16.20	Conductivity	139	139	138	28	W	Conductivity in µS/cm
1093958	381	2007-08-25 08:30:00	25.08.2007 08:30				M	Sturovo/Esztergom	18.72863	47.79258	SK	Danube	1719.00	Slovak Republic	JDS23	JDS2	2007-08-25 08:15:11	25.08.2007 08:15	2007	8	Aug	01.01	Water with bucket	Chemical	AAW.002		µS/cm		16.20	Conductivity	139	139	138	28	W	Conductivity in µS/cm
1093959	384	2007-08-25 12:00:00	25.08.2007 12:00				M	/Hron (rkm 0.5)	18.73507	47.82157	HU	Danube	1716.00	Hungary	JDS24	JDS2	2007-08-25 11:30:11	25.08.2007 11:30	2007	8	Aug	01.01	Water with bucket	Chemical	AAW.002		µS/cm		16.20	Conductivity	139	139	138	28	W	Conductivity in µS/cm
1093960	646	2007-08-25 14:00:00	25.08.2007 14:00				M	/Ipoly (rkm 0.7)	18.85230	47.82279	SK	Danube	1708.00	Slovak Republic	JDS25	JDS2	2007-08-25 13:15:11	25.08.2007 13:15	2007	8	Aug	01.01	Water with bucket	Chemical	AAW.002		µS/cm		16.20	Conductivity	139	139	138	28	W	Conductivity in µS/cm
1093961	384	2007-08-25 16:00:00	25.08.2007 16:00				M	Szob	18.86773	47.81255	HU	Danube	1707.00	Hungary	JDS26	JDS2	2007-08-25 15:30:11	25.08.2007 15:30	2007	8	Aug	01.01	Water with bucket	Chemical	AAW.002		µS/cm		16.20	Conductivity	139	139	138	28	W	Conductivity in µS/cm
1093962	380	2007-08-26 11:30:00	26.08.2007 11:30				M	Upstream end of Szentendre Island	18.98542	47.80817	HU	Danube	1692.00	Hungary	JDS27	JDS2	2007-08-26 11:00:11	26.08.2007 11:00	2007	8	Aug	01.01	Water with bucket	Chemical	AAW.002		µS/cm		16.20	Conductivity	139	139	138	28	W	Conductivity in µS/cm
1093963	380	2007-08-26 12:30:00	26.08.2007 12:30				M	/Upstream end of Szentendre Island (arm)	18.99248	47.80575	HU	Danube	1692.00	Hungary	JDS28	JDS2	2007-08-26 12:00:11	26.08.2007 12:00	2007	8	Aug	01.01	Water with bucket	Chemical	AAW.002		µS/cm		16.20	Conductivity	139	139	138	28	W	Conductivity in µS/cm
1093964	378	2007-08-27 11:30:00	27.08.2007 11:30				M	Budapest upstream	19.08361	47.59890	HU	Danube	1659.00	Hungary	JDS29	JDS2	2007-08-27 11:00:11	27.08.2007 11:00	2007	8	Aug	01.01	Water with bucket	Chemical	AAW.002		µS/cm		16.20	Conductivity	139	139	138	28	W	Conductivity in µS/cm
1093965	378	2007-08-27 13:30:00	27.08.2007 13:30				M	/Budapest (old Danube) end of S.arm	19.07139	47.59343	HU	Danube	1658.00	Hungary	JDS30	JDS2	2007-08-27 13:00:11	27.08.2007 13:00	2007	8	Aug	01.01	Water with bucket	Chemical	AAW.002		µS/cm		16.20	Conductivity	139	139	138	28	W	Conductivity in µS/cm
1093966	476	2007-08-28 11:30:00	28.08.2007 11:30				M	Tiszabecs	22.83000	48.10000	HU	/Tisza	744.00	Hungary	JDS-TI1	JDS2	2007-08-27 10:00:11	27.08.2007 10:00	2007	8	Aug	01.01	Water with bucket	Chemical	AAW.002		µS/cm		16.20	Conductivity	139	139	138	28	W	Conductivity in µS/cm
1093967	397	2007-08-29 11:30:00	29.08.2007 11:30				M	/Rackeve-Soroksar Danube Arm - start	19.07127	47.46137	HU	Danube	1642.00	Hungary	JDS31	JDS2	2007-08-29 11:00:11	29.08.2007 11:00	2007	8	Aug	01.01	Water with bucket	Chemical	AAW.002		µS/cm		16.20	Conductivity	139	139	138	28	W	Conductivity in µS/cm
1093968	377	2007-08-29 13:30:00	29.08.2007 13:30				M	Budapest downstream	19.01025	47.38863	HU	Danube	1632.00	Hungary	JDS32	JDS2	2007-08-29 13:00:11	29.08.2007 13:00	2007	8	Aug	01.01	Water with bucket	Chemical	AAW.002		µS/cm		16.20	Conductivity	139	139	138	28	W	Conductivity in µS/cm
1093969	377	2007-08-29 18:30:00	29.08.2007 18:30				M	Adony/Lórév	18.88356	47.11526	HU	Danube	1605.00	Hungary	JDS33	JDS2	2007-08-29 18:10:11	29.08.2007 18:10	2007	8	Aug	01.01	Water with bucket	Chemical	AAW.002		µS/cm		16.20	Conductivity	139	139	138	28	W	Conductivity in µS/cm
1093970	393	2007-08-30 10:00:00	30.08.2007 10:00				M	/Rackeve-Soroksar Danube Arm - end	18.97636	47.03629	HU	Danube	1586.00	Hungary	JDS34	JDS2	2007-08-30 09:50:11	30.08.2007 09:50	2007	8	Aug	01.01	Water with bucket	Chemical	AAW.002		µS/cm		16.20	Conductivity	139	139	138	28	W	Conductivity in µS/cm
1093971	380	2007-08-30 13:00:00	30.08.2007 13:00				M	Dunafoldvar	18.94693	46.80475	HU	Danube	1560.00	Hungary	JDS35	JDS2	2007-08-30 12:20:11	30.08.2007 12:20	2007	8	Aug	01.01	Water with bucket	Chemical	AAW.002		µS/cm		16.20	Conductivity	139	139	138	28	W	Conductivity in µS/cm
1093972	380	2007-08-30 17:40:00	30.08.2007 17:40				M	Paks	18.88171	46.63439	HU	Danube	1533.00	Hungary	JDS36	JDS2	2007-08-30 16:55:11	30.08.2007 16:55	2007	8	Aug	01.01	Water with bucket	Chemical	AAW.002		µS/cm		16.20	Conductivity	139	139	138	28	W	Conductivity in µS/cm
1093973	979	2007-08-31 12:00:00	31.08.2007 12:00				M	/Sio (rkm 1.0)	18.88387	46.34087	HU	Danube	1497.00	Hungary	JDS37	JDS2	2007-08-31 11:30:11	31.08.2007 11:30	2007	8	Aug	01.01	Water with bucket	Chemical	AAW.002		µS/cm		16.20	Conductivity	139	139	138	28	W	Conductivity in µS/cm
1093974	374	2007-08-31 15:00:00	31.08.2007 15:00				M	Baja	18.92419	46.19975	HU	Danube	1481.00	Hungary	JDS38	JDS2	2007-08-31 14:30:11	31.08.2007 14:30	2007	8	Aug	01.01	Water with bucket	Chemical	AAW.002		µS/cm		16.20	Conductivity	139	139	138	28	W	Conductivity in µS/cm
1093975	526	2007-08-31 23:50:00	31.08.2007 23:50				M	Szolnok	20.22000	47.17000	HU	/Tisza	334.00	Hungary	JDS-TI2	JDS2	2007-08-31 09:30:11	31.08.2007 09:30	2007	8	Aug	01.01	Water with bucket	Chemical	AAW.002		µS/cm		16.20	Conductivity	139	139	138	28	W	Conductivity in µS/cm
1093976	543	2007-08-31 23:50:00	31.08.2007 23:50				M	Szeged (HU border)	20.20000	46.26000	HU	/Tisza	160.00	Hungary	JDS-TI3	JDS2	2007-08-31 11:20:11	31.08.2007 11:20	2007	8	Aug	01.01	Water with bucket	Chemical	AAW.002		µS/cm		16.20	Conductivity	139	139	138	28	W	Conductivity in µS/cm
1093977	385	2007-09-01 15:00:00	01.09.2007 15:00				M	Hercegszanto	18.80843	45.91333	HU	Danube	1434.00	Hungary	JDS39	JDS2	2007-09-01 14:20:11	01.09.2007 14:20	2007	9	Sep	01.01	Water with bucket	Chemical	AAW.002		µS/cm		16.20	Conductivity	139	139	138	28	W	Conductivity in µS/cm
1093978	384	2007-09-01 18:00:00	01.09.2007 18:00				M	Batina	18.85680	45.84130	HR	Danube	1424.00	Croatia	JDS40	JDS2	2007-09-01 17:10:11	01.09.2007 17:10	2007	9	Sep	01.01	Water with bucket	Chemical	AAW.002		µS/cm		16.20	Conductivity	139	139	138	28	W	Conductivity in µS/cm
1093979	384	2007-09-02 16:00:00	02.09.2007 16:00				M	Upstream Drava	18.91701	45.55432	HR	Danube	1384.00	Croatia	JDS41	JDS2	2007-09-02 15:30:11	02.09.2007 15:30	2007	9	Sep	01.01	Water with bucket	Chemical	AAW.002		µS/cm		16.20	Conductivity	139	139	138	28	W	Conductivity in µS/cm
1093980	295	2007-09-02 17:00:00	02.09.2007 17:00				M	Drava D.Miholjac	26.33000	50.71000	HR	/Drava	77.00	Croatia	JDS-DR1	JDS2	2007-09-02 16:30:11	02.09.2007 16:30	2007	9	Sep	01.01	Water with bucket	Chemical	AAW.002		µS/cm		16.20	Conductivity	139	139	138	28	W	Conductivity in µS/cm
1093981	300	2007-09-02 17:30:00	02.09.2007 17:30				M	/Drava (rkm 1.4)	18.90664	45.54563	HR	Danube	1379.00	Croatia	JDS42	JDS2	2007-09-02 17:00:11	02.09.2007 17:00	2007	9	Sep	01.01	Water with bucket	Chemical	AAW.002		µS/cm		16.20	Conductivity	139	139	138	28	W	Conductivity in µS/cm
1093982	355	2007-09-02 08:00:00	02.09.2007 08:00				M	Downstream Drava (Erdut/Bogojevo)	19.07492	45.53030	HR	Danube	1367.00	Croatia	JDS43	JDS2	2007-09-03 07:30:11	03.09.2007 07:30	2007	9	Sep	01.01	Water with bucket	Chemical	AAW.002		µS/cm		16.20	Conductivity	139	139	138	28	W	Conductivity in µS/cm
1093983	367	2007-09-02 09:40:00	02.09.2007 09:40				M	Dalj	19.00992	45.49631	HR	Danube	1355.00	Croatia	JDS44	JDS2	2007-09-03 09:10:11	03.09.2007 09:10	2007	9	Sep	01.01	Water with bucket	Chemical	AAW.002		µS/cm		16.20	Conductivity	139	139	138	28	W	Conductivity in µS/cm
1093984	358	2007-09-02 14:50:00	02.09.2007 14:50				M	Ilok/Backa Palanka	19.36404	45.23156	HR	Danube	1300.00	Croatia	JDS45	JDS2	2007-09-03 14:30:11	03.09.2007 14:30	2007	9	Sep	01.01	Water with bucket	Chemical	AAW.002		µS/cm		16.20	Conductivity	139	139	138	28	W	Conductivity in µS/cm
1093985	360	2007-09-02 10:30:00	02.09.2007 10:30				M	Upstream Novi-Sad	19.80299	45.22167	RS	Danube	1262.00	Republic of Serbia	JDS46	JDS2	2007-09-04 10:00:11	04.09.2007 10:00	2007	9	Sep	01.01	Water with bucket	Chemical	AAW.002		µS/cm		16.20	Conductivity	139	139	138	28	W	Conductivity in µS/cm
1093986	360	2007-09-02 12:30:00	02.09.2007 12:30				M	Downstream Novi-Sad	19.88602	45.26037	RS	Danube	1252.00	Republic of Serbia	JDS47	JDS2	2007-09-04 12:00:11	04.09.2007 12:00	2007	9	Sep	01.01	Water with bucket	Chemical	AAW.002		µS/cm		16.20	Conductivity	139	139	138	28	W	Conductivity in µS/cm
1093987	519	2007-09-04 22:20:00	04.09.2007 22:20				M	Martono?	20.10000	46.13000	RS	/Tisza	152.00	Republic of Serbia	JDS-TI4	JDS2	2007-09-04 10:15:11	04.09.2007 10:15	2007	9	Sep	01.01	Water with bucket	Chemical	AAW.002		µS/cm		16.20	Conductivity	139	139	138	28	W	Conductivity in µS/cm
1093988	551	2007-09-04 22:20:00	04.09.2007 22:20				M	Novi Be?ej	20.13000	45.59000	RS	/Tisza	66.00	Republic of Serbia	JDS-TI5	JDS2	2007-09-04 09:15:11	04.09.2007 09:15	2007	9	Sep	01.01	Water with bucket	Chemical	AAW.002		µS/cm		16.20	Conductivity	139	139	138	28	W	Conductivity in µS/cm
1093989	461	2007-09-04 23:30:00	04.09.2007 23:30				M	Titel	20.31000	45.21000	RS	/Tisza	9.00	Republic of Serbia	JDS-TI6	JDS2	2007-09-04 09:30:11	04.09.2007 09:30	2007	9	Sep	01.01	Water with bucket	Chemical	AAW.002		µS/cm		16.20	Conductivity	139	139	138	28	W	Conductivity in µS/cm
1093990	460	2007-09-05 10:20:00	05.09.2007 10:20				M	Upstream Tisa (Stari Slankamen)	20.26334	45.14510	RS	Danube	1216.00	Republic of Serbia	JDS48	JDS2	2007-09-05 09:45:11	05.09.2007 09:45	2007	9	Sep	01.01	Water with bucket	Chemical	AAW.002		µS/cm		16.20	Conductivity	139	139	138	28	W	Conductivity in µS/cm
1093991	470	2007-09-05 12:30:00	05.09.2007 12:30				M	/Tisa (rkm 1.0)	20.27999	45.14359	RS	Danube	1215.00	Republic of Serbia	JDS49	JDS2	2007-09-05 12:15:11	05.09.2007 12:15	2007	9	Sep	01.01	Water with bucket	Chemical	AAW.002		µS/cm		16.20	Conductivity	139	139	138	28	W	Conductivity in µS/cm
1093992	474	2007-09-05 16:30:00	05.09.2007 16:30				M	Downstream Tisa/Upstream Sava (Belegis)	20.36542	45.02648	RS	Danube	1200.00	Republic of Serbia	JDS50	JDS2	2007-09-05 16:10:11	05.09.2007 16:10	2007	9	Sep	01.01	Water with bucket	Chemical	AAW.002		µS/cm		16.20	Conductivity	139	139	138	28	W	Conductivity in µS/cm
1093993	389	2007-09-07 09:30:00	07.09.2007 09:30				M	/Sava (rkm 7.0)	20.37459	44.78717	RS	Danube	1170.00	Republic of Serbia	JDS51	JDS2	2007-09-07 09:15:11	07.09.2007 09:15	2007	9	Sep	01.01	Water with bucket	Chemical	AAW.002		µS/cm		16.20	Conductivity	139	139	138	28	W	Conductivity in µS/cm
1093994	376	2007-09-07 13:30:00	07.09.2007 13:30				M	Upstream Pancevo/Downstream Sava	20.57587	44.84919	RS	Danube	1159.00	Republic of Serbia	JDS52	JDS2	2007-09-07 13:00:11	07.09.2007 13:00	2007	9	Sep	01.01	Water with bucket	Chemical	AAW.002		µS/cm		16.20	Conductivity	139	139	138	28	W	Conductivity in µS/cm
1093995	417	2007-09-07 16:30:00	07.09.2007 16:30				M	Downstream Pancevo	20.64532	44.81694	RS	Danube	1151.00	Republic of Serbia	JDS53	JDS2	2007-09-07 16:05:11	07.09.2007 16:05	2007	9	Sep	01.01	Water with bucket	Chemical	AAW.002		µS/cm		16.20	Conductivity	139	139	138	28	W	Conductivity in µS/cm
1093996	374	2007-09-08 09:30:00	08.09.2007 09:30				M	Grocka	20.72447	44.68132	RS	Danube	1132.00	Republic of Serbia	JDS54	JDS2	2007-09-08 09:15:11	08.09.2007 09:15	2007	9	Sep	01.01	Water with bucket	Chemical	AAW.002		µS/cm		16.20	Conductivity	139	139	138	28	W	Conductivity in µS/cm
1093997	372	2007-09-08 12:30:00	08.09.2007 12:30				M	Upstream Velika Morava	21.00772	44.71994	RS	Danube	1107.00	Republic of Serbia	JDS55	JDS2	2007-09-08 12:05:11	08.09.2007 12:05	2007	9	Sep	01.01	Water with bucket	Chemical	AAW.002		µS/cm		16.20	Conductivity	139	139	138	28	W	Conductivity in µS/cm
1093998	489	2007-09-08 16:00:00	08.09.2007 16:00				M	/Velika Morava	21.03536	44.70957	RS	Danube	1103.00	Republic of Serbia	JDS56	JDS2	2007-09-08 15:45:11	08.09.2007 15:45	2007	9	Sep	01.01	Water with bucket	Chemical	AAW.002		µS/cm		16.20	Conductivity	139	139	138	28	W	Conductivity in µS/cm
1093999	405	2007-09-08 17:00:00	08.09.2007 17:00				M	Bagrdan	21.20000	44.09000	RS	/Velika Morava	237.00	Republic of Serbia	JDS-VM1	JDS2	2007-09-08 09:00:11	08.09.2007 09:00	2007	9	Sep	01.01	Water with bucket	Chemical	AAW.002		µS/cm		16.20	Conductivity	139	139	138	28	W	Conductivity in µS/cm
1094000	438	2007-09-08 16:00:00	08.09.2007 16:00				M	Varvarin	21.38000	43.74000	RS	/Velika Morava	154.00	Republic of Serbia	JDS-VM2	JDS2	2007-09-08 09:05:11	08.09.2007 09:05	2007	9	Sep	01.01	Water with bucket	Chemical	AAW.002		µS/cm		16.20	Conductivity	139	139	138	28	W	Conductivity in µS/cm
1094001	457	2007-09-07 17:00:00	07.09.2007 17:00				M	Sava downstream Zupanja	26.73000	49.90000	RS	/Sava	254.00	Republic of Serbia	JDS-SA1	JDS2	2007-09-07 07:00:11	07.09.2007 07:00	2007	9	Sep	01.01	Water with bucket	Chemical	AAW.002		µS/cm		16.20	Conductivity	139	139	138	28	W	Conductivity in µS/cm
1094002	450	2007-09-07 20:30:00	07.09.2007 20:30				M	Jamena	19.08000	44.88000	RS	/Sava	195.00	Republic of Serbia	JDS-SA2	JDS2	2007-09-07 09:00:11	07.09.2007 09:00	2007	9	Sep	01.01	Water with bucket	Chemical	AAW.002		µS/cm		16.20	Conductivity	139	139	138	28	W	Conductivity in µS/cm
1094003	367	2007-09-07 20:30:00	07.09.2007 20:30				M	Sremska Mitrovica	19.61000	44.96000	RS	/Sava	136.00	Republic of Serbia	JDS-SA3	JDS2	2007-09-07 09:00:11	07.09.2007 09:00	2007	9	Sep	01.01	Water with bucket	Chemical	AAW.002		µS/cm		16.20	Conductivity	139	139	138	28	W	Conductivity in µS/cm
1094004	410	2007-09-07 20:30:00	07.09.2007 20:30				M	U??e	19.99000	44.64000	RS	/Sava	62.00	Republic of Serbia	JDS-SA4	JDS2	2007-09-07 15:00:11	07.09.2007 15:00	2007	9	Sep	01.01	Water with bucket	Chemical	AAW.002		µS/cm		16.20	Conductivity	139	139	138	28	W	Conductivity in µS/cm
1094005	374	2007-09-09 09:00:00	09.09.2007 09:00				M	Downstream Velika Morava	21.12791	44.73405	RS	Danube	1097.00	Republic of Serbia	JDS57	JDS2	2007-09-09 08:40:11	09.09.2007 08:40	2007	9	Sep	01.01	Water with bucket	Chemical	AAW.002		µS/cm		16.20	Conductivity	139	139	138	28	W	Conductivity in µS/cm
1094006	371	2007-09-09 12:00:00	09.09.2007 12:00				M	Starapalanka - Ram	21.33391	44.82148	RS	Danube	1077.00	Republic of Serbia	JDS58	JDS2	2007-09-09 11:40:11	09.09.2007 11:40	2007	9	Sep	01.01	Water with bucket	Chemical	AAW.002		µS/cm		16.20	Conductivity	139	139	138	28	W	Conductivity in µS/cm
1094007	373	2007-09-09 16:00:00	09.09.2007 16:00				M	Banatska Palanka/Bazias	21.38822	44.79779	RS	Danube	1071.00	Republic of Serbia	JDS59	JDS2	2007-09-09 15:40:11	09.09.2007 15:40	2007	9	Sep	01.01	Water with bucket	Chemical	AAW.002		µS/cm		16.20	Conductivity	139	139	138	28	W	Conductivity in µS/cm
1094008	372	2007-09-10 11:20:00	10.09.2007 11:20				M	Irongate reservoir (Golubac/Koronin)	21.68741	44.66437	RS	Danube	1040.00	Republic of Serbia	JDS60	JDS2	2007-09-10 11:00:11	10.09.2007 11:00	2007	9	Sep	01.01	Water with bucket	Chemical	AAW.002		µS/cm		16.20	Conductivity	139	139	138	28	W	Conductivity in µS/cm
1094009	376	2007-09-10 15:20:00	10.09.2007 15:20				M	Donji Milanovac	22.14696	44.47190	RS	Danube	991.00	Republic of Serbia	JDS61	JDS2	2007-09-10 14:54:11	10.09.2007 14:54	2007	9	Sep	01.01	Water with bucket	Chemical	AAW.002		µS/cm		16.20	Conductivity	139	139	138	28	W	Conductivity in µS/cm
1094010	378	2007-09-11 09:20:00	11.09.2007 09:20				M	Irongate reservoir (Tekija/Orsova)	22.40761	44.69264	RS	Danube	954.00	Republic of Serbia	JDS62	JDS2	2007-09-11 09:00:11	11.09.2007 09:00	2007	9	Sep	01.01	Water with bucket	Chemical	AAW.002		µS/cm		16.20	Conductivity	139	139	138	28	W	Conductivity in µS/cm
1094011	371	2007-09-11 18:50:00	11.09.2007 18:50				M	Vrbica/Simijan	22.71458	44.59916	RS	Danube	926.00	Republic of Serbia	JDS63	JDS2	2007-09-11 18:30:11	11.09.2007 18:30	2007	9	Sep	01.01	Water with bucket	Chemical	AAW.002		µS/cm		16.20	Conductivity	139	139	138	28	W	Conductivity in µS/cm
1094012	373	2007-09-13 12:30:00	13.09.2007 12:30				M	Iron Gate II	22.54240	44.32657	RS	Danube	865.00	Republic of Serbia	JDS64	JDS2	2007-09-13 12:05:11	13.09.2007 12:05	2007	9	Sep	01.01	Water with bucket	Chemical	AAW.002		µS/cm		16.20	Conductivity	139	139	138	28	W	Conductivity in µS/cm
1094013	369	2007-09-13 17:00:00	13.09.2007 17:00				M	Upstream Timok (Rudujevac/Gruia)	22.68061	44.24283	RS	Danube	849.00	Republic of Serbia	JDS65	JDS2	2007-09-13 16:30:11	13.09.2007 16:30	2007	9	Sep	01.01	Water with bucket	Chemical	AAW.002		µS/cm		16.20	Conductivity	139	139	138	28	W	Conductivity in µS/cm
1094014	1061	2007-09-13 20:00:00	13.09.2007 20:00				M	/Timok (rkm 0.2)	22.66839	44.20958	RS	Danube	845.00	Republic of Serbia	JDS66	JDS2	2007-09-13 19:30:11	13.09.2007 19:30	2007	9	Sep	01.01	Water with bucket	Chemical	AAW.002		µS/cm		16.20	Conductivity	139	139	138	28	W	Conductivity in µS/cm
1094015	377	2007-09-14 08:20:00	14.09.2007 08:20				M	Pristol/Novo Selo Harbour	22.78659	44.16878	RO	Danube	834.00	Romania	JDS67	JDS2	2007-09-14 08:00:11	14.09.2007 08:00	2007	9	Sep	01.01	Water with bucket	Chemical	AAW.002		µS/cm		16.20	Conductivity	139	139	138	28	W	Conductivity in µS/cm
1094016	375	2007-09-14 11:45:00	14.09.2007 11:45				M	Calafat	22.93472	44.00171	RO	Danube	795.00	Romania	JDS68	JDS2	2007-09-14 11:25:11	14.09.2007 11:25	2007	9	Sep	01.01	Water with bucket	Chemical	AAW.002		µS/cm		16.20	Conductivity	139	139	138	28	W	Conductivity in µS/cm
1094017	346	2007-09-15 12:00:00	15.09.2007 12:00				M	Downstream Kozloduy	23.88709	43.74861	BG	Danube	685.00	Bulgaria	JDS69	JDS2	2007-09-15 11:40:11	15.09.2007 11:40	2007	9	Sep	01.01	Water with bucket	Chemical	AAW.002		µS/cm		16.20	Conductivity	139	139	138	28	W	Conductivity in µS/cm
1094018	367	2007-09-15 16:10:00	15.09.2007 16:10				M	Upstream Iskar (Bajkal)	24.41912	43.72341	BG	Danube	640.00	Bulgaria	JDS70	JDS2	2007-09-15 15:50:11	15.09.2007 15:50	2007	9	Sep	01.01	Water with bucket	Chemical	AAW.002		µS/cm		16.20	Conductivity	139	139	138	28	W	Conductivity in µS/cm
1094019	136	2007-09-15 10:30:00	15.09.2007 10:30				M	Orechovitza	24.36000	43.59000	BG	/Iskar	18.00	Bulgaria	JDS-IS1	JDS2	2007-09-15 10:00:11	15.09.2007 10:00	2007	9	Sep	01.01	Water with bucket	Chemical	AAW.002		µS/cm		16.20	Conductivity	139	139	138	28	W	Conductivity in µS/cm
1094020	404	2007-09-15 15:30:00	15.09.2007 15:30				M	Before Reservoir Iskar	23.54000	42.44000	BG	/Iskar	320.00	Bulgaria	JDS-IS2	JDS2	2007-09-15 13:00:11	15.09.2007 13:00	2007	9	Sep	01.01	Water with bucket	Chemical	AAW.002		µS/cm		16.20	Conductivity	139	139	138	28	W	Conductivity in µS/cm
1094021	440	2007-09-15 18:10:00	15.09.2007 18:10				M	/Iskar (rkm 0.3)	24.45045	43.72665	BG	Danube	637.00	Bulgaria	JDS71	JDS2	2007-09-15 17:45:11	15.09.2007 17:45	2007	9	Sep	01.01	Water with bucket	Chemical	AAW.002		µS/cm		16.20	Conductivity	139	139	138	28	W	Conductivity in µS/cm
1094022	375	2007-09-16 09:00:00	16.09.2007 09:00				M	Downstream Iskar	24.55357	43.76446	BG	Danube	629.00	Bulgaria	JDS72	JDS2	2007-09-16 08:30:11	16.09.2007 08:30	2007	9	Sep	01.01	Water with bucket	Chemical	AAW.002		µS/cm		16.20	Conductivity	139	139	138	28	W	Conductivity in µS/cm
1094023	371	2007-09-16 12:55:00	16.09.2007 12:55				M	Upstream Olt	24.79064	43.70404	RO	Danube	606.00	Romania	JDS73	JDS2	2007-09-16 12:30:11	16.09.2007 12:30	2007	9	Sep	01.01	Water with bucket	Chemical	AAW.002		µS/cm		16.20	Conductivity	139	139	138	28	W	Conductivity in µS/cm
1094024	705	2007-09-16 16:30:00	16.09.2007 16:30				M	/Olt (rkm 0.4)	24.79120	43.72350	RO	Danube	605.00	Romania	JDS74	JDS2	2007-09-16 15:45:11	16.09.2007 15:45	2007	9	Sep	01.01	Water with bucket	Chemical	AAW.002		µS/cm		16.20	Conductivity	139	139	138	28	W	Conductivity in µS/cm
1094025	577	2007-09-16 18:00:00	16.09.2007 18:00				M	Downstream Olt	24.83429	43.71375	RO	Danube	602.00	Romania	JDS75	JDS2	2007-09-16 17:30:11	16.09.2007 17:30	2007	9	Sep	01.01	Water with bucket	Chemical	AAW.002		µS/cm		16.20	Conductivity	139	139	138	28	W	Conductivity in µS/cm
1094026	230	2007-09-16 18:00:00	16.09.2007 18:00				M	Upstream Rm. Valcea	26.27000	46.52000	RO	/Olt	163.00	Romania	JDS-OL1	JDS2	2007-09-16 08:10:11	16.09.2007 08:10	2007	9	Sep	01.01	Water with bucket	Chemical	AAW.002		µS/cm		16.20	Conductivity	139	139	138	28	W	Conductivity in µS/cm
1094027	710	2007-09-16 18:00:00	16.09.2007 18:00				M	Downstream Slatina	24.78000	43.74000	RO	/Olt	61.00	Romania	JDS-OL2	JDS2	2007-09-16 10:00:11	16.09.2007 10:00	2007	9	Sep	01.01	Water with bucket	Chemical	AAW.002		µS/cm		16.20	Conductivity	139	139	138	28	W	Conductivity in µS/cm
1094028	410	2007-09-17 10:10:00	17.09.2007 10:10				M	Downstream Turnu-Magurele/Nikopol	25.08387	43.68820	RO	Danube	579.00	Romania	JDS76	JDS2	2007-09-17 09:45:11	17.09.2007 09:45	2007	9	Sep	01.01	Water with bucket	Chemical	AAW.002		µS/cm		16.20	Conductivity	139	139	138	28	W	Conductivity in µS/cm
1094029	394	2007-09-17 14:00:00	17.09.2007 14:00				M	Downstream Zimnicea/Svishtov	25.39859	43.62004	RO	Danube	550.00	Romania	JDS77	JDS2	2007-09-17 13:45:11	17.09.2007 13:45	2007	9	Sep	01.01	Water with bucket	Chemical	AAW.002		µS/cm		16.20	Conductivity	139	139	138	28	W	Conductivity in µS/cm
1094030	411	2007-09-18 08:20:00	18.09.2007 08:20				M	Karantzi	25.67000	43.38000	BG	/Jantra	51.00	Bulgaria	JDS-JA1	JDS2	2007-09-18 08:00:11	18.09.2007 08:00	2007	9	Sep	01.01	Water with bucket	Chemical	AAW.002		µS/cm		16.20	Conductivity	139	139	138	28	W	Conductivity in µS/cm
1094031	351	2007-09-18 09:20:00	18.09.2007 09:20				M	Yabalka-Gabrovo	25.41000	42.77000	BG	/Jantra	132.00	Bulgaria	JDS-JA2	JDS2	2007-09-18 09:00:11	18.09.2007 09:00	2007	9	Sep	01.01	Water with bucket	Chemical	AAW.002		µS/cm		16.20	Conductivity	139	139	138	28	W	Conductivity in µS/cm
1094032	448	2007-09-18 10:10:00	18.09.2007 10:10				M	/Jantra (rkm 1.0)	25.56566	43.62871	BG	Danube	537.00	Bulgaria	JDS78	JDS2	2007-09-18 09:50:11	18.09.2007 09:50	2007	9	Sep	01.01	Water with bucket	Chemical	AAW.002		µS/cm		16.20	Conductivity	139	139	138	28	W	Conductivity in µS/cm
1094033	379	2007-09-18 12:20:00	18.09.2007 12:20				M	Downstream Jantra	25.61777	43.66886	RO	Danube	532.00	Romania	JDS79	JDS2	2007-09-18 12:00:11	18.09.2007 12:00	2007	9	Sep	01.01	Water with bucket	Chemical	AAW.002		µS/cm		16.20	Conductivity	139	139	138	28	W	Conductivity in µS/cm
1094034	386	2007-09-18 16:50:00	18.09.2007 16:50				M	Upstream Ruse	25.91547	43.82302	BG	Danube	500.00	Bulgaria	JDS80	JDS2	2007-09-18 16:20:11	18.09.2007 16:20	2007	9	Sep	01.01	Water with bucket	Chemical	AAW.002		µS/cm		16.20	Conductivity	139	139	138	28	W	Conductivity in µS/cm
1094035	891	2007-09-20 15:45:00	20.09.2007 15:45				M	Basarbovo	25.97000	43.76000	BG	/Russenski Lom	10.00	Bulgaria	JDS-RL1	JDS2	2007-09-20 09:15:11	20.09.2007 09:15	2007	9	Sep	01.01	Water with bucket	Chemical	AAW.002		µS/cm		16.20	Conductivity	139	139	138	28	W	Conductivity in µS/cm
1094036	1030	2007-09-20 15:45:00	20.09.2007 15:45				M	Beli Lom, Pisanetz	26.17000	43.67000	BG	/Russenski Lom	37.00	Bulgaria	JDS-RL2	JDS2	2007-09-20 10:30:11	20.09.2007 10:30	2007	9	Sep	01.01	Water with bucket	Chemical	AAW.002		µS/cm		16.20	Conductivity	139	139	138	28	W	Conductivity in µS/cm
1094037	1073	2007-09-20 12:00:00	20.09.2007 12:00				M	/Russenski Lom	25.93628	43.83426	BG	Danube	498.00	Bulgaria	JDS81	JDS2	2007-09-20 11:45:11	20.09.2007 11:45	2007	9	Sep	01.01	Water with bucket	Chemical	AAW.002		µS/cm		16.20	Conductivity	139	139	138	28	W	Conductivity in µS/cm
1094038	382	2007-09-20 13:45:00	20.09.2007 13:45				M	Downstream Ruse/Giurgiu	26.01467	43.88969	BG	Danube	488.00	Bulgaria	JDS82	JDS2	2007-09-20 13:15:11	20.09.2007 13:15	2007	9	Sep	01.01	Water with bucket	Chemical	AAW.002		µS/cm		16.20	Conductivity	139	139	138	28	W	Conductivity in µS/cm
1094039	385	2007-09-21 11:00:00	21.09.2007 11:00				M	Upstream Arges	26.60462	44.05374	RO	Danube	434.00	Romania	JDS83	JDS2	2007-09-21 10:30:11	21.09.2007 10:30	2007	9	Sep	01.01	Water with bucket	Chemical	AAW.002		µS/cm		16.20	Conductivity	139	139	138	28	W	Conductivity in µS/cm
1094040	724	2007-09-20 23:00:00	20.09.2007 23:00				M	Upstream Pitesti	24.65000	45.25000	RO	/Arges	234.00	Romania	JDS-AR1	JDS2	2007-09-20 11:30:11	20.09.2007 11:30	2007	9	Sep	01.01	Water with bucket	Chemical	AAW.002		µS/cm		16.20	Conductivity	139	139	138	28	W	Conductivity in µS/cm
1094041	573	2007-09-20 23:00:00	20.09.2007 23:00				M	Upstream Bucharest	26.52000	44.22000	RO	/Arges	121.00	Romania	JDS-AR2	JDS2	2007-09-20 14:00:11	20.09.2007 14:00	2007	9	Sep	01.01	Water with bucket	Chemical	AAW.002		µS/cm		16.20	Conductivity	139	139	138	28	W	Conductivity in µS/cm
1094042	659	2007-09-21 09:30:00	21.09.2007 09:30				M	/Arges	26.62256	44.06895	RO	Danube	432.00	Romania	JDS84	JDS2	2007-09-21 09:00:11	21.09.2007 09:00	2007	9	Sep	01.01	Water with bucket	Chemical	AAW.002		µS/cm		16.20	Conductivity	139	139	138	28	W	Conductivity in µS/cm
1094043	382	2007-09-21 12:30:00	21.09.2007 12:30				M	Downstream Arges, Oltenita	26.65550	44.06156	RO	Danube	429.00	Romania	JDS85	JDS2	2007-09-21 12:10:11	21.09.2007 12:10	2007	9	Sep	01.01	Water with bucket	Chemical	AAW.002		µS/cm		16.20	Conductivity	139	139	138	28	W	Conductivity in µS/cm
1094044	378	2007-09-21 18:10:00	21.09.2007 18:10				M	Chiciu/Silistra	27.21295	44.11649	RO	Danube	378.00	Romania	JDS86	JDS2	2007-09-21 17:45:11	21.09.2007 17:45	2007	9	Sep	01.01	Water with bucket	Chemical	AAW.002		µS/cm		16.20	Conductivity	139	139	138	28	W	Conductivity in µS/cm
1094045	381	2007-09-22 13:30:00	22.09.2007 13:30				M	Upstream Cernavoda	28.04296	44.38254	RO	Danube	295.00	Romania	JDS87	JDS2	2007-09-22 13:10:11	22.09.2007 13:10	2007	9	Sep	01.01	Water with bucket	Chemical	AAW.002		µS/cm		16.20	Conductivity	139	139	138	28	W	Conductivity in µS/cm
1094046	395	2007-09-23 09:00:00	23.09.2007 09:00				M	Giurgeni	27.85149	44.77681	RO	Danube	235.00	Romania	JDS88	JDS2	2007-09-23 08:30:11	23.09.2007 08:30	2007	9	Sep	01.01	Water with bucket	Chemical	AAW.002		µS/cm		16.20	Conductivity	139	139	138	28	W	Conductivity in µS/cm
1094047	390	2007-09-23 12:30:00	23.09.2007 12:30				M	Braila	27.99807	45.30175	RO	Danube	167.00	Romania	JDS89	JDS2	2007-09-23 12:10:11	23.09.2007 12:10	2007	9	Sep	01.01	Water with bucket	Chemical	AAW.002		µS/cm		16.20	Conductivity	139	139	138	28	W	Conductivity in µS/cm
1094048	494	2007-09-23 15:30:00	23.09.2007 15:30				M	/Siret (rkm 1.0)	28.01348	45.40095	RO	Danube	154.00	Romania	JDS90	JDS2	2007-09-23 15:00:11	23.09.2007 15:00	2007	9	Sep	01.01	Water with bucket	Chemical	AAW.002		µS/cm		16.20	Conductivity	139	139	138	28	W	Conductivity in µS/cm
1094049	479	2007-09-23 22:30:00	23.09.2007 22:30				M	Ungheni	26.52000	44.22000	RO	/Prut	404.00	Romania	JDS-PR1	JDS2	2007-09-23 12:00:11	23.09.2007 12:00	2007	9	Sep	01.01	Water with bucket	Chemical	AAW.002		µS/cm		16.20	Conductivity	139	139	138	28	W	Conductivity in µS/cm
1094050	474	2007-09-23 22:30:00	23.09.2007 22:30				M	Bumbata-Leova	28.23000	46.48000	RO	/Prut	220.00	Romania	JDS-PR2	JDS2	2007-09-23 14:00:11	23.09.2007 14:00	2007	9	Sep	01.01	Water with bucket	Chemical	AAW.002		µS/cm		16.20	Conductivity	139	139	138	28	W	Conductivity in µS/cm
1094051	414	2007-09-23 18:00:00	23.09.2007 18:00				M	/Prut (rkm 1.0)	28.20224	45.47034	RO	Danube	135.00	Romania	JDS91	JDS2	2007-09-23 17:40:11	23.09.2007 17:40	2007	9	Sep	01.01	Water with bucket	Chemical	AAW.002		µS/cm		16.20	Conductivity	139	139	138	28	W	Conductivity in µS/cm
1094052	390	2007-09-24 17:00:00	24.09.2007 17:00				M	Reni	28.36194	45.31661	RO	Danube	130.00	Romania	JDS92	JDS2	2007-09-24 16:30:11	24.09.2007 16:30	2007	9	Sep	01.01	Water with bucket	Chemical	AAW.002		µS/cm		16.20	Conductivity	139	139	138	28	W	Conductivity in µS/cm
1094053	398	2007-09-25 12:20:00	25.09.2007 12:20				M	Vilkova - Chilia arm/Kilia arm	29.58738	45.38978	RO	Danube	18.00	Romania	JDS93	JDS2	2007-09-25 11:50:11	25.09.2007 11:50	2007	9	Sep	01.01	Water with bucket	Chemical	AAW.002		µS/cm		16.20	Conductivity	139	139	138	28	W	Conductivity in µS/cm
1094054	403	2007-09-25 09:10:00	25.09.2007 09:10				M	/Bystroe canal	29.69330	45.34840	UA	Danube	8.00	Ukraine	JDS94	JDS2	2007-09-25 08:50:11	25.09.2007 08:50	2007	9	Sep	01.01	Water with bucket	Chemical	AAW.002		µS/cm		16.20	Conductivity	139	139	138	28	W	Conductivity in µS/cm
1094055	393	2007-09-26 13:00:00	26.09.2007 13:00				M	Sulina - Sulina arm	29.18605	45.18282	RO	Danube	0.00	Romania	JDS95	JDS2	2007-09-26 12:45:11	26.09.2007 12:45	2007	9	Sep	01.01	Water with bucket	Chemical	AAW.002		µS/cm		16.20	Conductivity	139	139	138	28	W	Conductivity in µS/cm
1094056	393	2007-09-26 17:00:00	26.09.2007 17:00				M	Sf.Gheorghe - Sf.Gheorghe arm	29.11200	45.07947	RO	Danube	0.00	Romania	JDS96	JDS2	2007-09-26 16:30:11	26.09.2007 16:30	2007	9	Sep	01.01	Water with bucket	Chemical	AAW.002		µS/cm		16.20	Conductivity	139	139	138	28	W	Conductivity in µS/cm
1094057	0.095	2007-08-14 17:00:00	14.08.2007 17:00				M	Upstream Iller	9.86037	48.31073	DE	Danube	2600.00	Germany	JDS1	JDS2	2007-08-13 12:00:11	13.08.2007 12:00	2007	8	Aug	01.01	Water with bucket	Chemical	AAW.002		mg/l	0.02	21.10	Ammonium (NH4 - N)	139	139	138	28	W	Ammonium (NH4 - N) in mg/l
1094058	0	2007-08-15 08:30:00	15.08.2007 08:30	<LoD	Less than 0.02 mg/l		M	Kelheim	11.86850	48.91502	DE	Danube	2415.00	Germany	JDS2	JDS2	2007-08-15 08:00:11	15.08.2007 08:00	2007	8	Aug	01.01	Water with bucket	Chemical	AAW.002		mg/l	0.02	21.10	Ammonium (NH4 - N)	139	139	138	28	W	Ammonium (NH4 - N) in mg/l
1094059	0	2007-08-15 16:15:00	15.08.2007 16:15	<LoD	Less than 0.02 mg/l		M	Geisling power plant	12.35567	48.97589	DE	Danube	2354.00	Germany	JDS3	JDS2	2007-08-15 15:52:11	15.08.2007 15:52	2007	8	Aug	01.01	Water with bucket	Chemical	AAW.002		mg/l	0.02	21.10	Ammonium (NH4 - N)	139	139	138	28	W	Ammonium (NH4 - N) in mg/l
1094060	0	2007-08-16 12:00:00	16.08.2007 12:00	<LoD	Less than 0.02 mg/l		M	Deggendorf	12.93476	48.83379	DE	Danube	2285.00	Germany	JDS4	JDS2	2007-08-16 11:30:11	16.08.2007 11:30	2007	8	Aug	01.01	Water with bucket	Chemical	AAW.002		mg/l	0.02	21.10	Ammonium (NH4 - N)	139	139	138	28	W	Ammonium (NH4 - N) in mg/l
1094061	0	2007-08-16 13:30:00	16.08.2007 13:30	<LoD	Less than 0.02 mg/l		M	Niederalteich	13.00590	48.77990	DE	Danube	2278.00	Germany	JDS5	JDS2	2007-08-16 13:10:11	16.08.2007 13:10	2007	8	Aug	01.01	Water with bucket	Chemical	AAW.002		mg/l	0.02	21.10	Ammonium (NH4 - N)	139	139	138	28	W	Ammonium (NH4 - N) in mg/l
1094062	0	2007-08-16 20:30:00	16.08.2007 20:30	<LoD	Less than 0.02 mg/l		M	/Inn, rkm 4.2	13.43699	48.55753	DE	Danube	2225.00	Germany	JDS6	JDS2	2007-08-16 20:00:11	16.08.2007 20:00	2007	8	Aug	01.01	Water with bucket	Chemical	AAW.002		mg/l	0.02	21.10	Ammonium (NH4 - N)	139	139	138	28	W	Ammonium (NH4 - N) in mg/l
1094063	0	2007-08-17 10:10:00	17.08.2007 10:10	<LoD	Less than 0.02 mg/l		M	Jochenstein	13.69373	48.52488	DE	Danube	2204.00	Germany	JDS7	JDS2	2007-08-17 09:40:11	17.08.2007 09:40	2007	8	Aug	01.01	Water with bucket	Chemical	AAW.002		mg/l	0.02	21.10	Ammonium (NH4 - N)	139	139	138	28	W	Ammonium (NH4 - N) in mg/l
1094064	0	2007-08-18 08:00:00	18.08.2007 08:00	<LoD	Less than 0.02 mg/l		M	Upstream dam Abwinden-Asten	14.41705	48.25501	AT	Danube	2120.00	Austria	JDS8	JDS2	2007-08-18 07:50:11	18.08.2007 07:50	2007	8	Aug	01.01	Water with bucket	Chemical	AAW.002		mg/l	0.02	21.10	Ammonium (NH4 - N)	139	139	138	28	W	Ammonium (NH4 - N) in mg/l
1094065	0	2007-08-18 14:00:00	18.08.2007 14:00	<LoD	Less than 0.02 mg/l		M	Upstream dam Ybbs-Persenbeug	15.05291	48.19670	AT	Danube	2061.00	Austria	JDS9	JDS2	2007-08-18 12:55:11	18.08.2007 12:55	2007	8	Aug	01.01	Water with bucket	Chemical	AAW.002		mg/l	0.02	21.10	Ammonium (NH4 - N)	139	139	138	28	W	Ammonium (NH4 - N) in mg/l
1094066	0	2007-08-18 21:00:00	18.08.2007 21:00	<LoD	Less than 0.02 mg/l		M	Oberloiben	15.53103	48.38371	AT	Danube	2008.00	Austria	JDS10	JDS2	2007-08-18 19:30:11	18.08.2007 19:30	2007	8	Aug	01.01	Water with bucket	Chemical	AAW.002		mg/l	0.02	21.10	Ammonium (NH4 - N)	139	139	138	28	W	Ammonium (NH4 - N) in mg/l
1094067	0	2007-08-19 12:15:00	19.08.2007 12:15	<LoD	Less than 0.02 mg/l		M	Upstream dam Greifenstein	16.22459	48.35151	AT	Danube	1950.00	Austria	JDS11	JDS2	2007-08-19 11:45:11	19.08.2007 11:45	2007	8	Aug	01.01	Water with bucket	Chemical	AAW.002		mg/l	0.02	21.10	Ammonium (NH4 - N)	139	139	138	28	W	Ammonium (NH4 - N) in mg/l
1094068	0	2007-08-19 16:00:00	19.08.2007 16:00	<LoD	Less than 0.02 mg/l		M	Klosterneuburg	16.32902	48.33078	AT	Danube	1942.00	Austria	JDS12	JDS2	2007-08-19 15:30:11	19.08.2007 15:30	2007	8	Aug	01.01	Water with bucket	Chemical	AAW.002		mg/l	0.02	21.10	Ammonium (NH4 - N)	139	139	138	28	W	Ammonium (NH4 - N) in mg/l
1094069	0	2007-08-21 10:50:00	21.08.2007 10:50	<LoD	Less than 0.02 mg/l		M	Wildungsmauer	16.80328	48.11602	AT	Danube	1895.00	Austria	JDS13	JDS2	2007-08-21 10:20:11	21.08.2007 10:20	2007	8	Aug	01.01	Water with bucket	Chemical	AAW.002		mg/l	0.02	21.10	Ammonium (NH4 - N)	139	139	138	28	W	Ammonium (NH4 - N) in mg/l
1094070	0	2007-08-21 15:30:00	21.08.2007 15:30	<LoD	Less than 0.02 mg/l		M	Upstream Morava (Hainburg)	16.96162	48.17270	AT	Danube	1881.00	Austria	JDS14	JDS2	2007-08-21 15:00:11	21.08.2007 15:00	2007	8	Aug	01.01	Water with bucket	Chemical	AAW.002		mg/l	0.02	21.10	Ammonium (NH4 - N)	139	139	138	28	W	Ammonium (NH4 - N) in mg/l
1094071	0.032	2007-08-21 18:00:00	21.08.2007 18:00				M	/Morava (rkm 0.08)	16.97597	48.17864	AT	Danube	1880.00	Austria	JDS15	JDS2	2007-08-21 17:30:11	21.08.2007 17:30	2007	8	Aug	01.01	Water with bucket	Chemical	AAW.002		mg/l	0.02	21.10	Ammonium (NH4 - N)	139	139	138	28	W	Ammonium (NH4 - N) in mg/l
1094072	0.173	2007-08-21 18:00:00	21.08.2007 18:00				M	Morava, Lanzhot	16.99000	48.69000	CZ	/Morava	79.00	Czech Republic	JDS-MO1	JDS2	2007-08-21 13:00:11	21.08.2007 13:00	2007	8	Aug	01.01	Water with bucket	Chemical	AAW.002		mg/l	0.02	21.10	Ammonium (NH4 - N)	139	139	138	28	W	Ammonium (NH4 - N) in mg/l
1094073	0.113	2007-08-21 18:00:00	21.08.2007 18:00				M	Dyje, Pohansko	16.86000	48.80000	CZ	/Morava	17.00	Czech Republic	JDS-MO2	JDS2	2007-08-21 09:30:11	21.08.2007 09:30	2007	8	Aug	01.01	Water with bucket	Chemical	AAW.002		mg/l	0.02	21.10	Ammonium (NH4 - N)	139	139	138	28	W	Ammonium (NH4 - N) in mg/l
1094074	0	2007-08-22 10:30:00	22.08.2007 10:30	<LoD	Less than 0.02 mg/l		M	Bratislava	17.14525	48.11834	SK	Danube	1869.00	Slovak Republic	JDS16	JDS2	2007-08-22 09:50:11	22.08.2007 09:50	2007	8	Aug	01.01	Water with bucket	Chemical	AAW.002		mg/l	0.02	21.10	Ammonium (NH4 - N)	139	139	138	28	W	Ammonium (NH4 - N) in mg/l
1094075	0	2007-08-23 08:30:00	23.08.2007 08:30	<LoD	Less than 0.02 mg/l		M	Gabcikovo reservoir	17.23445	48.03577	SK	Danube	1852.00	Slovak Republic	JDS17	JDS2	2007-08-23 08:00:11	23.08.2007 08:00	2007	8	Aug	01.01	Water with bucket	Chemical	AAW.002		mg/l	0.02	21.10	Ammonium (NH4 - N)	139	139	138	28	W	Ammonium (NH4 - N) in mg/l
1094076	0.02	2007-08-23 15:00:00	23.08.2007 15:00				M	Medvedov/Medve	17.66197	47.78877	SK	Danube	1806.00	Slovak Republic	JDS18	JDS2	2007-08-23 14:00:11	23.08.2007 14:00	2007	8	Aug	01.01	Water with bucket	Chemical	AAW.002		mg/l	0.02	21.10	Ammonium (NH4 - N)	139	139	138	28	W	Ammonium (NH4 - N) in mg/l
1094077	0	2007-08-23 18:00:00	23.08.2007 18:00	<LoD	Less than 0.02 mg/l		M	/Moson Danube Arm - end (rkm 0.1)	17.77262	47.73496	HU	Danube	1794.00	Hungary	JDS19	JDS2	2007-08-23 17:00:11	23.08.2007 17:00	2007	8	Aug	01.01	Water with bucket	Chemical	AAW.002		mg/l	0.02	21.10	Ammonium (NH4 - N)	139	139	138	28	W	Ammonium (NH4 - N) in mg/l
1094078	0	2007-08-24 12:00:00	24.08.2007 12:00	<LoD	Less than 0.02 mg/l		M	Komarno/Komarom	18.11678	47.75160	SK	Danube	1768.00	Slovak Republic	JDS20	JDS2	2007-08-24 11:30:11	24.08.2007 11:30	2007	8	Aug	01.01	Water with bucket	Chemical	AAW.002		mg/l	0.02	21.10	Ammonium (NH4 - N)	139	139	138	28	W	Ammonium (NH4 - N) in mg/l
1094079	0.095	2007-08-24 08:30:00	24.08.2007 08:30				M	/Vah (rkm 0.8)	18.14311	47.75932	SK	Danube	1766.00	Slovak Republic	JDS21	JDS2	2007-08-24 08:15:11	24.08.2007 08:15	2007	8	Aug	01.01	Water with bucket	Chemical	AAW.002		mg/l	0.02	21.10	Ammonium (NH4 - N)	139	139	138	28	W	Ammonium (NH4 - N) in mg/l
1094080	0	2007-08-24 17:00:00	24.08.2007 17:00	<LoD	Less than 0.02 mg/l		M	Iza/Szony	18.21113	47.74213	SK	Danube	1761.00	Slovak Republic	JDS22	JDS2	2007-08-24 16:20:11	24.08.2007 16:20	2007	8	Aug	01.01	Water with bucket	Chemical	AAW.002		mg/l	0.02	21.10	Ammonium (NH4 - N)	139	139	138	28	W	Ammonium (NH4 - N) in mg/l
1094081	0	2007-08-25 08:30:00	25.08.2007 08:30	<LoD	Less than 0.02 mg/l		M	Sturovo/Esztergom	18.72863	47.79258	SK	Danube	1719.00	Slovak Republic	JDS23	JDS2	2007-08-25 08:15:11	25.08.2007 08:15	2007	8	Aug	01.01	Water with bucket	Chemical	AAW.002		mg/l	0.02	21.10	Ammonium (NH4 - N)	139	139	138	28	W	Ammonium (NH4 - N) in mg/l
1094082	0	2007-08-25 12:00:00	25.08.2007 12:00	<LoD	Less than 0.02 mg/l		M	/Hron (rkm 0.5)	18.73507	47.82157	HU	Danube	1716.00	Hungary	JDS24	JDS2	2007-08-25 11:30:11	25.08.2007 11:30	2007	8	Aug	01.01	Water with bucket	Chemical	AAW.002		mg/l	0.02	21.10	Ammonium (NH4 - N)	139	139	138	28	W	Ammonium (NH4 - N) in mg/l
1094083	0	2007-08-25 14:00:00	25.08.2007 14:00	<LoD	Less than 0.02 mg/l		M	/Ipoly (rkm 0.7)	18.85230	47.82279	SK	Danube	1708.00	Slovak Republic	JDS25	JDS2	2007-08-25 13:15:11	25.08.2007 13:15	2007	8	Aug	01.01	Water with bucket	Chemical	AAW.002		mg/l	0.02	21.10	Ammonium (NH4 - N)	139	139	138	28	W	Ammonium (NH4 - N) in mg/l
1094084	0	2007-08-25 16:00:00	25.08.2007 16:00	<LoD	Less than 0.02 mg/l		M	Szob	18.86773	47.81255	HU	Danube	1707.00	Hungary	JDS26	JDS2	2007-08-25 15:30:11	25.08.2007 15:30	2007	8	Aug	01.01	Water with bucket	Chemical	AAW.002		mg/l	0.02	21.10	Ammonium (NH4 - N)	139	139	138	28	W	Ammonium (NH4 - N) in mg/l
1094085	0	2007-08-26 11:30:00	26.08.2007 11:30	<LoD	Less than 0.02 mg/l		M	Upstream end of Szentendre Island	18.98542	47.80817	HU	Danube	1692.00	Hungary	JDS27	JDS2	2007-08-26 11:00:11	26.08.2007 11:00	2007	8	Aug	01.01	Water with bucket	Chemical	AAW.002		mg/l	0.02	21.10	Ammonium (NH4 - N)	139	139	138	28	W	Ammonium (NH4 - N) in mg/l
1094086	0	2007-08-26 12:30:00	26.08.2007 12:30	<LoD	Less than 0.02 mg/l		M	/Upstream end of Szentendre Island (arm)	18.99248	47.80575	HU	Danube	1692.00	Hungary	JDS28	JDS2	2007-08-26 12:00:11	26.08.2007 12:00	2007	8	Aug	01.01	Water with bucket	Chemical	AAW.002		mg/l	0.02	21.10	Ammonium (NH4 - N)	139	139	138	28	W	Ammonium (NH4 - N) in mg/l
1094087	0	2007-08-27 11:30:00	27.08.2007 11:30	<LoD	Less than 0.02 mg/l		M	Budapest upstream	19.08361	47.59890	HU	Danube	1659.00	Hungary	JDS29	JDS2	2007-08-27 11:00:11	27.08.2007 11:00	2007	8	Aug	01.01	Water with bucket	Chemical	AAW.002		mg/l	0.02	21.10	Ammonium (NH4 - N)	139	139	138	28	W	Ammonium (NH4 - N) in mg/l
1094088	0	2007-08-27 13:30:00	27.08.2007 13:30	<LoD	Less than 0.02 mg/l		M	/Budapest (old Danube) end of S.arm	19.07139	47.59343	HU	Danube	1658.00	Hungary	JDS30	JDS2	2007-08-27 13:00:11	27.08.2007 13:00	2007	8	Aug	01.01	Water with bucket	Chemical	AAW.002		mg/l	0.02	21.10	Ammonium (NH4 - N)	139	139	138	28	W	Ammonium (NH4 - N) in mg/l
1094089	0	2007-08-28 11:30:00	28.08.2007 11:30	<LoD	Less than 0.02 mg/l		M	Tiszabecs	22.83000	48.10000	HU	/Tisza	744.00	Hungary	JDS-TI1	JDS2	2007-08-27 10:00:11	27.08.2007 10:00	2007	8	Aug	01.01	Water with bucket	Chemical	AAW.002		mg/l	0.02	21.10	Ammonium (NH4 - N)	139	139	138	28	W	Ammonium (NH4 - N) in mg/l
1094090	0.178	2007-08-29 11:30:00	29.08.2007 11:30				M	/Rackeve-Soroksar Danube Arm - start	19.07127	47.46137	HU	Danube	1642.00	Hungary	JDS31	JDS2	2007-08-29 11:00:11	29.08.2007 11:00	2007	8	Aug	01.01	Water with bucket	Chemical	AAW.002		mg/l	0.02	21.10	Ammonium (NH4 - N)	139	139	138	28	W	Ammonium (NH4 - N) in mg/l
1094091	0.046	2007-08-29 13:30:00	29.08.2007 13:30				M	Budapest downstream	19.01025	47.38863	HU	Danube	1632.00	Hungary	JDS32	JDS2	2007-08-29 13:00:11	29.08.2007 13:00	2007	8	Aug	01.01	Water with bucket	Chemical	AAW.002		mg/l	0.02	21.10	Ammonium (NH4 - N)	139	139	138	28	W	Ammonium (NH4 - N) in mg/l
1094092	0.03	2007-08-29 18:30:00	29.08.2007 18:30				M	Adony/Lórév	18.88356	47.11526	HU	Danube	1605.00	Hungary	JDS33	JDS2	2007-08-29 18:10:11	29.08.2007 18:10	2007	8	Aug	01.01	Water with bucket	Chemical	AAW.002		mg/l	0.02	21.10	Ammonium (NH4 - N)	139	139	138	28	W	Ammonium (NH4 - N) in mg/l
1094093	0.379	2007-08-30 10:00:00	30.08.2007 10:00				M	/Rackeve-Soroksar Danube Arm - end	18.97636	47.03629	HU	Danube	1586.00	Hungary	JDS34	JDS2	2007-08-30 09:50:11	30.08.2007 09:50	2007	8	Aug	01.01	Water with bucket	Chemical	AAW.002		mg/l	0.02	21.10	Ammonium (NH4 - N)	139	139	138	28	W	Ammonium (NH4 - N) in mg/l
1094094	0.061	2007-08-30 13:00:00	30.08.2007 13:00				M	Dunafoldvar	18.94693	46.80475	HU	Danube	1560.00	Hungary	JDS35	JDS2	2007-08-30 12:20:11	30.08.2007 12:20	2007	8	Aug	01.01	Water with bucket	Chemical	AAW.002		mg/l	0.02	21.10	Ammonium (NH4 - N)	139	139	138	28	W	Ammonium (NH4 - N) in mg/l
1094095	0.028	2007-08-30 17:40:00	30.08.2007 17:40				M	Paks	18.88171	46.63439	HU	Danube	1533.00	Hungary	JDS36	JDS2	2007-08-30 16:55:11	30.08.2007 16:55	2007	8	Aug	01.01	Water with bucket	Chemical	AAW.002		mg/l	0.02	21.10	Ammonium (NH4 - N)	139	139	138	28	W	Ammonium (NH4 - N) in mg/l
1094096	0.186	2007-08-31 12:00:00	31.08.2007 12:00				M	/Sio (rkm 1.0)	18.88387	46.34087	HU	Danube	1497.00	Hungary	JDS37	JDS2	2007-08-31 11:30:11	31.08.2007 11:30	2007	8	Aug	01.01	Water with bucket	Chemical	AAW.002		mg/l	0.02	21.10	Ammonium (NH4 - N)	139	139	138	28	W	Ammonium (NH4 - N) in mg/l
1094097	0.02	2007-08-31 15:00:00	31.08.2007 15:00				M	Baja	18.92419	46.19975	HU	Danube	1481.00	Hungary	JDS38	JDS2	2007-08-31 14:30:11	31.08.2007 14:30	2007	8	Aug	01.01	Water with bucket	Chemical	AAW.002		mg/l	0.02	21.10	Ammonium (NH4 - N)	139	139	138	28	W	Ammonium (NH4 - N) in mg/l
1094098	0.079	2007-08-31 23:50:00	31.08.2007 23:50				M	Szolnok	20.22000	47.17000	HU	/Tisza	334.00	Hungary	JDS-TI2	JDS2	2007-08-31 09:30:11	31.08.2007 09:30	2007	8	Aug	01.01	Water with bucket	Chemical	AAW.002		mg/l	0.02	21.10	Ammonium (NH4 - N)	139	139	138	28	W	Ammonium (NH4 - N) in mg/l
1094099	0.013	2007-08-31 23:50:00	31.08.2007 23:50				M	Szeged (HU border)	20.20000	46.26000	HU	/Tisza	160.00	Hungary	JDS-TI3	JDS2	2007-08-31 11:20:11	31.08.2007 11:20	2007	8	Aug	01.01	Water with bucket	Chemical	AAW.002		mg/l	0.02	21.10	Ammonium (NH4 - N)	139	139	138	28	W	Ammonium (NH4 - N) in mg/l
1094100	0	2007-09-01 15:00:00	01.09.2007 15:00	<LoD	Less than 0.02 mg/l		M	Hercegszanto	18.80843	45.91333	HU	Danube	1434.00	Hungary	JDS39	JDS2	2007-09-01 14:20:11	01.09.2007 14:20	2007	9	Sep	01.01	Water with bucket	Chemical	AAW.002		mg/l	0.02	21.10	Ammonium (NH4 - N)	139	139	138	28	W	Ammonium (NH4 - N) in mg/l
1094101	0	2007-09-01 18:00:00	01.09.2007 18:00	<LoD	Less than 0.02 mg/l		M	Batina	18.85680	45.84130	HR	Danube	1424.00	Croatia	JDS40	JDS2	2007-09-01 17:10:11	01.09.2007 17:10	2007	9	Sep	01.01	Water with bucket	Chemical	AAW.002		mg/l	0.02	21.10	Ammonium (NH4 - N)	139	139	138	28	W	Ammonium (NH4 - N) in mg/l
1094102	0	2007-09-02 16:00:00	02.09.2007 16:00	<LoD	Less than 0.02 mg/l		M	Upstream Drava	18.91701	45.55432	HR	Danube	1384.00	Croatia	JDS41	JDS2	2007-09-02 15:30:11	02.09.2007 15:30	2007	9	Sep	01.01	Water with bucket	Chemical	AAW.002		mg/l	0.02	21.10	Ammonium (NH4 - N)	139	139	138	28	W	Ammonium (NH4 - N) in mg/l
1094103	0	2007-09-02 17:00:00	02.09.2007 17:00	<LoD	Less than 0.02 mg/l		M	Drava D.Miholjac	26.33000	50.71000	HR	/Drava	77.00	Croatia	JDS-DR1	JDS2	2007-09-02 16:30:11	02.09.2007 16:30	2007	9	Sep	01.01	Water with bucket	Chemical	AAW.002		mg/l	0.02	21.10	Ammonium (NH4 - N)	139	139	138	28	W	Ammonium (NH4 - N) in mg/l
1094104	0	2007-09-02 17:30:00	02.09.2007 17:30	<LoD	Less than 0.02 mg/l		M	/Drava (rkm 1.4)	18.90664	45.54563	HR	Danube	1379.00	Croatia	JDS42	JDS2	2007-09-02 17:00:11	02.09.2007 17:00	2007	9	Sep	01.01	Water with bucket	Chemical	AAW.002		mg/l	0.02	21.10	Ammonium (NH4 - N)	139	139	138	28	W	Ammonium (NH4 - N) in mg/l
1094105	0	2007-09-02 08:00:00	02.09.2007 08:00	<LoD	Less than 0.02 mg/l		M	Downstream Drava (Erdut/Bogojevo)	19.07492	45.53030	HR	Danube	1367.00	Croatia	JDS43	JDS2	2007-09-03 07:30:11	03.09.2007 07:30	2007	9	Sep	01.01	Water with bucket	Chemical	AAW.002		mg/l	0.02	21.10	Ammonium (NH4 - N)	139	139	138	28	W	Ammonium (NH4 - N) in mg/l
1094106	0	2007-09-02 09:40:00	02.09.2007 09:40	<LoD	Less than 0.02 mg/l		M	Dalj	19.00992	45.49631	HR	Danube	1355.00	Croatia	JDS44	JDS2	2007-09-03 09:10:11	03.09.2007 09:10	2007	9	Sep	01.01	Water with bucket	Chemical	AAW.002		mg/l	0.02	21.10	Ammonium (NH4 - N)	139	139	138	28	W	Ammonium (NH4 - N) in mg/l
1094107	0	2007-09-02 14:50:00	02.09.2007 14:50	<LoD	Less than 0.02 mg/l		M	Ilok/Backa Palanka	19.36404	45.23156	HR	Danube	1300.00	Croatia	JDS45	JDS2	2007-09-03 14:30:11	03.09.2007 14:30	2007	9	Sep	01.01	Water with bucket	Chemical	AAW.002		mg/l	0.02	21.10	Ammonium (NH4 - N)	139	139	138	28	W	Ammonium (NH4 - N) in mg/l
1094108	0	2007-09-02 10:30:00	02.09.2007 10:30	<LoD	Less than 0.02 mg/l		M	Upstream Novi-Sad	19.80299	45.22167	RS	Danube	1262.00	Republic of Serbia	JDS46	JDS2	2007-09-04 10:00:11	04.09.2007 10:00	2007	9	Sep	01.01	Water with bucket	Chemical	AAW.002		mg/l	0.02	21.10	Ammonium (NH4 - N)	139	139	138	28	W	Ammonium (NH4 - N) in mg/l
1094109	0	2007-09-02 12:30:00	02.09.2007 12:30	<LoD	Less than 0.02 mg/l		M	Downstream Novi-Sad	19.88602	45.26037	RS	Danube	1252.00	Republic of Serbia	JDS47	JDS2	2007-09-04 12:00:11	04.09.2007 12:00	2007	9	Sep	01.01	Water with bucket	Chemical	AAW.002		mg/l	0.02	21.10	Ammonium (NH4 - N)	139	139	138	28	W	Ammonium (NH4 - N) in mg/l
1094110	0	2007-09-04 22:20:00	04.09.2007 22:20	<LoD	Less than 0.02 mg/l		M	Martono?	20.10000	46.13000	RS	/Tisza	152.00	Republic of Serbia	JDS-TI4	JDS2	2007-09-04 10:15:11	04.09.2007 10:15	2007	9	Sep	01.01	Water with bucket	Chemical	AAW.002		mg/l	0.02	21.10	Ammonium (NH4 - N)	139	139	138	28	W	Ammonium (NH4 - N) in mg/l
1094111	0.072	2007-09-04 22:20:00	04.09.2007 22:20				M	Novi Be?ej	20.13000	45.59000	RS	/Tisza	66.00	Republic of Serbia	JDS-TI5	JDS2	2007-09-04 09:15:11	04.09.2007 09:15	2007	9	Sep	01.01	Water with bucket	Chemical	AAW.002		mg/l	0.02	21.10	Ammonium (NH4 - N)	139	139	138	28	W	Ammonium (NH4 - N) in mg/l
1094112	0.258	2007-09-04 23:30:00	04.09.2007 23:30				M	Titel	20.31000	45.21000	RS	/Tisza	9.00	Republic of Serbia	JDS-TI6	JDS2	2007-09-04 09:30:11	04.09.2007 09:30	2007	9	Sep	01.01	Water with bucket	Chemical	AAW.002		mg/l	0.02	21.10	Ammonium (NH4 - N)	139	139	138	28	W	Ammonium (NH4 - N) in mg/l
1094113	0.023	2007-09-05 10:20:00	05.09.2007 10:20				M	Upstream Tisa (Stari Slankamen)	20.26334	45.14510	RS	Danube	1216.00	Republic of Serbia	JDS48	JDS2	2007-09-05 09:45:11	05.09.2007 09:45	2007	9	Sep	01.01	Water with bucket	Chemical	AAW.002		mg/l	0.02	21.10	Ammonium (NH4 - N)	139	139	138	28	W	Ammonium (NH4 - N) in mg/l
1094114	0.274	2007-09-05 12:30:00	05.09.2007 12:30				M	/Tisa (rkm 1.0)	20.27999	45.14359	RS	Danube	1215.00	Republic of Serbia	JDS49	JDS2	2007-09-05 12:15:11	05.09.2007 12:15	2007	9	Sep	01.01	Water with bucket	Chemical	AAW.002		mg/l	0.02	21.10	Ammonium (NH4 - N)	139	139	138	28	W	Ammonium (NH4 - N) in mg/l
1094115	0	2007-09-05 16:30:00	05.09.2007 16:30	<LoD	Less than 0.02 mg/l		M	Downstream Tisa/Upstream Sava (Belegis)	20.36542	45.02648	RS	Danube	1200.00	Republic of Serbia	JDS50	JDS2	2007-09-05 16:10:11	05.09.2007 16:10	2007	9	Sep	01.01	Water with bucket	Chemical	AAW.002		mg/l	0.02	21.10	Ammonium (NH4 - N)	139	139	138	28	W	Ammonium (NH4 - N) in mg/l
1094116	0.024	2007-09-07 09:30:00	07.09.2007 09:30				M	/Sava (rkm 7.0)	20.37459	44.78717	RS	Danube	1170.00	Republic of Serbia	JDS51	JDS2	2007-09-07 09:15:11	07.09.2007 09:15	2007	9	Sep	01.01	Water with bucket	Chemical	AAW.002		mg/l	0.02	21.10	Ammonium (NH4 - N)	139	139	138	28	W	Ammonium (NH4 - N) in mg/l
1094117	0.055	2007-09-07 13:30:00	07.09.2007 13:30				M	Upstream Pancevo/Downstream Sava	20.57587	44.84919	RS	Danube	1159.00	Republic of Serbia	JDS52	JDS2	2007-09-07 13:00:11	07.09.2007 13:00	2007	9	Sep	01.01	Water with bucket	Chemical	AAW.002		mg/l	0.02	21.10	Ammonium (NH4 - N)	139	139	138	28	W	Ammonium (NH4 - N) in mg/l
1094118	0.047	2007-09-07 16:30:00	07.09.2007 16:30				M	Downstream Pancevo	20.64532	44.81694	RS	Danube	1151.00	Republic of Serbia	JDS53	JDS2	2007-09-07 16:05:11	07.09.2007 16:05	2007	9	Sep	01.01	Water with bucket	Chemical	AAW.002		mg/l	0.02	21.10	Ammonium (NH4 - N)	139	139	138	28	W	Ammonium (NH4 - N) in mg/l
1094119	0.081	2007-09-08 09:30:00	08.09.2007 09:30				M	Grocka	20.72447	44.68132	RS	Danube	1132.00	Republic of Serbia	JDS54	JDS2	2007-09-08 09:15:11	08.09.2007 09:15	2007	9	Sep	01.01	Water with bucket	Chemical	AAW.002		mg/l	0.02	21.10	Ammonium (NH4 - N)	139	139	138	28	W	Ammonium (NH4 - N) in mg/l
1094120	0.12	2007-09-08 12:30:00	08.09.2007 12:30				M	Upstream Velika Morava	21.00772	44.71994	RS	Danube	1107.00	Republic of Serbia	JDS55	JDS2	2007-09-08 12:05:11	08.09.2007 12:05	2007	9	Sep	01.01	Water with bucket	Chemical	AAW.002		mg/l	0.02	21.10	Ammonium (NH4 - N)	139	139	138	28	W	Ammonium (NH4 - N) in mg/l
1094121	0.201	2007-09-08 16:00:00	08.09.2007 16:00				M	/Velika Morava	21.03536	44.70957	RS	Danube	1103.00	Republic of Serbia	JDS56	JDS2	2007-09-08 15:45:11	08.09.2007 15:45	2007	9	Sep	01.01	Water with bucket	Chemical	AAW.002		mg/l	0.02	21.10	Ammonium (NH4 - N)	139	139	138	28	W	Ammonium (NH4 - N) in mg/l
1094122	0.133	2007-09-08 17:00:00	08.09.2007 17:00				M	Bagrdan	21.20000	44.09000	RS	/Velika Morava	237.00	Republic of Serbia	JDS-VM1	JDS2	2007-09-08 09:00:11	08.09.2007 09:00	2007	9	Sep	01.01	Water with bucket	Chemical	AAW.002		mg/l	0.02	21.10	Ammonium (NH4 - N)	139	139	138	28	W	Ammonium (NH4 - N) in mg/l
1094123	0.026	2007-09-08 16:00:00	08.09.2007 16:00				M	Varvarin	21.38000	43.74000	RS	/Velika Morava	154.00	Republic of Serbia	JDS-VM2	JDS2	2007-09-08 09:05:11	08.09.2007 09:05	2007	9	Sep	01.01	Water with bucket	Chemical	AAW.002		mg/l	0.02	21.10	Ammonium (NH4 - N)	139	139	138	28	W	Ammonium (NH4 - N) in mg/l
1094124	0.047	2007-09-08 16:00:00	08.09.2007 16:00				M	Ljubi?evski Most	21.14000	44.58000	RS	/Velika Morava	35.00	Republic of Serbia	JDS-VM3	JDS2	2007-09-08 10:00:11	08.09.2007 10:00	2007	9	Sep	01.01	Water with bucket	Chemical	AAW.002		mg/l	0.02	21.10	Ammonium (NH4 - N)	139	139	138	28	W	Ammonium (NH4 - N) in mg/l
1094125	0.043	2007-09-07 17:00:00	07.09.2007 17:00				M	Sava downstream Zupanja	26.73000	49.90000	RS	/Sava	254.00	Republic of Serbia	JDS-SA1	JDS2	2007-09-07 07:00:11	07.09.2007 07:00	2007	9	Sep	01.01	Water with bucket	Chemical	AAW.002		mg/l	0.02	21.10	Ammonium (NH4 - N)	139	139	138	28	W	Ammonium (NH4 - N) in mg/l
1094126	0.046	2007-09-07 20:30:00	07.09.2007 20:30				M	Jamena	19.08000	44.88000	RS	/Sava	195.00	Republic of Serbia	JDS-SA2	JDS2	2007-09-07 09:00:11	07.09.2007 09:00	2007	9	Sep	01.01	Water with bucket	Chemical	AAW.002		mg/l	0.02	21.10	Ammonium (NH4 - N)	139	139	138	28	W	Ammonium (NH4 - N) in mg/l
1094127	0.063	2007-09-07 20:30:00	07.09.2007 20:30				M	Sremska Mitrovica	19.61000	44.96000	RS	/Sava	136.00	Republic of Serbia	JDS-SA3	JDS2	2007-09-07 09:00:11	07.09.2007 09:00	2007	9	Sep	01.01	Water with bucket	Chemical	AAW.002		mg/l	0.02	21.10	Ammonium (NH4 - N)	139	139	138	28	W	Ammonium (NH4 - N) in mg/l
1094128	0.036	2007-09-07 20:30:00	07.09.2007 20:30				M	U??e	19.99000	44.64000	RS	/Sava	62.00	Republic of Serbia	JDS-SA4	JDS2	2007-09-07 15:00:11	07.09.2007 15:00	2007	9	Sep	01.01	Water with bucket	Chemical	AAW.002		mg/l	0.02	21.10	Ammonium (NH4 - N)	139	139	138	28	W	Ammonium (NH4 - N) in mg/l
1094129	0.122	2007-09-09 09:00:00	09.09.2007 09:00				M	Downstream Velika Morava	21.12791	44.73405	RS	Danube	1097.00	Republic of Serbia	JDS57	JDS2	2007-09-09 08:40:11	09.09.2007 08:40	2007	9	Sep	01.01	Water with bucket	Chemical	AAW.002		mg/l	0.02	21.10	Ammonium (NH4 - N)	139	139	138	28	W	Ammonium (NH4 - N) in mg/l
1094130	0.126	2007-09-09 12:00:00	09.09.2007 12:00				M	Starapalanka - Ram	21.33391	44.82148	RS	Danube	1077.00	Republic of Serbia	JDS58	JDS2	2007-09-09 11:40:11	09.09.2007 11:40	2007	9	Sep	01.01	Water with bucket	Chemical	AAW.002		mg/l	0.02	21.10	Ammonium (NH4 - N)	139	139	138	28	W	Ammonium (NH4 - N) in mg/l
1094131	0.128	2007-09-09 16:00:00	09.09.2007 16:00				M	Banatska Palanka/Bazias	21.38822	44.79779	RS	Danube	1071.00	Republic of Serbia	JDS59	JDS2	2007-09-09 15:40:11	09.09.2007 15:40	2007	9	Sep	01.01	Water with bucket	Chemical	AAW.002		mg/l	0.02	21.10	Ammonium (NH4 - N)	139	139	138	28	W	Ammonium (NH4 - N) in mg/l
1094132	0.142	2007-09-10 11:20:00	10.09.2007 11:20				M	Irongate reservoir (Golubac/Koronin)	21.68741	44.66437	RS	Danube	1040.00	Republic of Serbia	JDS60	JDS2	2007-09-10 11:00:11	10.09.2007 11:00	2007	9	Sep	01.01	Water with bucket	Chemical	AAW.002		mg/l	0.02	21.10	Ammonium (NH4 - N)	139	139	138	28	W	Ammonium (NH4 - N) in mg/l
1094133	0.134	2007-09-10 15:20:00	10.09.2007 15:20				M	Donji Milanovac	22.14696	44.47190	RS	Danube	991.00	Republic of Serbia	JDS61	JDS2	2007-09-10 14:54:11	10.09.2007 14:54	2007	9	Sep	01.01	Water with bucket	Chemical	AAW.002		mg/l	0.02	21.10	Ammonium (NH4 - N)	139	139	138	28	W	Ammonium (NH4 - N) in mg/l
1094134	0.102	2007-09-11 09:20:00	11.09.2007 09:20				M	Irongate reservoir (Tekija/Orsova)	22.40761	44.69264	RS	Danube	954.00	Republic of Serbia	JDS62	JDS2	2007-09-11 09:00:11	11.09.2007 09:00	2007	9	Sep	01.01	Water with bucket	Chemical	AAW.002		mg/l	0.02	21.10	Ammonium (NH4 - N)	139	139	138	28	W	Ammonium (NH4 - N) in mg/l
1094135	0.073	2007-09-11 18:50:00	11.09.2007 18:50				M	Vrbica/Simijan	22.71458	44.59916	RS	Danube	926.00	Republic of Serbia	JDS63	JDS2	2007-09-11 18:30:11	11.09.2007 18:30	2007	9	Sep	01.01	Water with bucket	Chemical	AAW.002		mg/l	0.02	21.10	Ammonium (NH4 - N)	139	139	138	28	W	Ammonium (NH4 - N) in mg/l
1094136	0.04	2007-09-13 12:30:00	13.09.2007 12:30				M	Iron Gate II	22.54240	44.32657	RS	Danube	865.00	Republic of Serbia	JDS64	JDS2	2007-09-13 12:05:11	13.09.2007 12:05	2007	9	Sep	01.01	Water with bucket	Chemical	AAW.002		mg/l	0.02	21.10	Ammonium (NH4 - N)	139	139	138	28	W	Ammonium (NH4 - N) in mg/l
1094137	0.038	2007-09-13 17:00:00	13.09.2007 17:00				M	Upstream Timok (Rudujevac/Gruia)	22.68061	44.24283	RS	Danube	849.00	Republic of Serbia	JDS65	JDS2	2007-09-13 16:30:11	13.09.2007 16:30	2007	9	Sep	01.01	Water with bucket	Chemical	AAW.002		mg/l	0.02	21.10	Ammonium (NH4 - N)	139	139	138	28	W	Ammonium (NH4 - N) in mg/l
1094138	0	2007-09-13 20:00:00	13.09.2007 20:00	<LoD	less than 0.02		M	/Timok (rkm 0.2)	22.66839	44.20958	RS	Danube	845.00	Republic of Serbia	JDS66	JDS2	2007-09-13 19:30:11	13.09.2007 19:30	2007	9	Sep	01.01	Water with bucket	Chemical	AAW.002		mg/l	0.02	21.10	Ammonium (NH4 - N)	139	139	138	28	W	Ammonium (NH4 - N) in mg/l
1094139	0.038	2007-09-14 08:20:00	14.09.2007 08:20				M	Pristol/Novo Selo Harbour	22.78659	44.16878	RO	Danube	834.00	Romania	JDS67	JDS2	2007-09-14 08:00:11	14.09.2007 08:00	2007	9	Sep	01.01	Water with bucket	Chemical	AAW.002		mg/l	0.02	21.10	Ammonium (NH4 - N)	139	139	138	28	W	Ammonium (NH4 - N) in mg/l
1094140	0.016	2007-09-14 11:45:00	14.09.2007 11:45				M	Calafat	22.93472	44.00171	RO	Danube	795.00	Romania	JDS68	JDS2	2007-09-14 11:25:11	14.09.2007 11:25	2007	9	Sep	01.01	Water with bucket	Chemical	AAW.002		mg/l	0.02	21.10	Ammonium (NH4 - N)	139	139	138	28	W	Ammonium (NH4 - N) in mg/l
1094141	0	2007-09-15 12:00:00	15.09.2007 12:00	<LoD	less than 0.02		M	Downstream Kozloduy	23.88709	43.74861	BG	Danube	685.00	Bulgaria	JDS69	JDS2	2007-09-15 11:40:11	15.09.2007 11:40	2007	9	Sep	01.01	Water with bucket	Chemical	AAW.002		mg/l	0.02	21.10	Ammonium (NH4 - N)	139	139	138	28	W	Ammonium (NH4 - N) in mg/l
1094142	0	2007-09-15 16:10:00	15.09.2007 16:10	<LoD	less than 0.02		M	Upstream Iskar (Bajkal)	24.41912	43.72341	BG	Danube	640.00	Bulgaria	JDS70	JDS2	2007-09-15 15:50:11	15.09.2007 15:50	2007	9	Sep	01.01	Water with bucket	Chemical	AAW.002		mg/l	0.02	21.10	Ammonium (NH4 - N)	139	139	138	28	W	Ammonium (NH4 - N) in mg/l
1094143	0	2007-09-15 10:30:00	15.09.2007 10:30	<LoD	less than 0.02		M	Orechovitza	24.36000	43.59000	BG	/Iskar	18.00	Bulgaria	JDS-IS1	JDS2	2007-09-15 10:00:11	15.09.2007 10:00	2007	9	Sep	01.01	Water with bucket	Chemical	AAW.002		mg/l	0.02	21.10	Ammonium (NH4 - N)	139	139	138	28	W	Ammonium (NH4 - N) in mg/l
1094144	0	2007-09-15 15:30:00	15.09.2007 15:30	<LoD	less than 0.02		M	Before Reservoir Iskar	23.54000	42.44000	BG	/Iskar	320.00	Bulgaria	JDS-IS2	JDS2	2007-09-15 13:00:11	15.09.2007 13:00	2007	9	Sep	01.01	Water with bucket	Chemical	AAW.002		mg/l	0.02	21.10	Ammonium (NH4 - N)	139	139	138	28	W	Ammonium (NH4 - N) in mg/l
1094145	0.061	2007-09-15 18:10:00	15.09.2007 18:10				M	/Iskar (rkm 0.3)	24.45045	43.72665	BG	Danube	637.00	Bulgaria	JDS71	JDS2	2007-09-15 17:45:11	15.09.2007 17:45	2007	9	Sep	01.01	Water with bucket	Chemical	AAW.002		mg/l	0.02	21.10	Ammonium (NH4 - N)	139	139	138	28	W	Ammonium (NH4 - N) in mg/l
1094146	0	2007-09-16 09:00:00	16.09.2007 09:00	<LoD	less than 0.02		M	Downstream Iskar	24.55357	43.76446	BG	Danube	629.00	Bulgaria	JDS72	JDS2	2007-09-16 08:30:11	16.09.2007 08:30	2007	9	Sep	01.01	Water with bucket	Chemical	AAW.002		mg/l	0.02	21.10	Ammonium (NH4 - N)	139	139	138	28	W	Ammonium (NH4 - N) in mg/l
1094147	0	2007-09-16 12:55:00	16.09.2007 12:55	<LoD	less than 0.02		M	Upstream Olt	24.79064	43.70404	RO	Danube	606.00	Romania	JDS73	JDS2	2007-09-16 12:30:11	16.09.2007 12:30	2007	9	Sep	01.01	Water with bucket	Chemical	AAW.002		mg/l	0.02	21.10	Ammonium (NH4 - N)	139	139	138	28	W	Ammonium (NH4 - N) in mg/l
1094148	0.056	2007-09-16 16:30:00	16.09.2007 16:30				M	/Olt (rkm 0.4)	24.79120	43.72350	RO	Danube	605.00	Romania	JDS74	JDS2	2007-09-16 15:45:11	16.09.2007 15:45	2007	9	Sep	01.01	Water with bucket	Chemical	AAW.002		mg/l	0.02	21.10	Ammonium (NH4 - N)	139	139	138	28	W	Ammonium (NH4 - N) in mg/l
1094149	0	2007-09-16 18:00:00	16.09.2007 18:00	<LoD	less than 0.02		M	Downstream Olt	24.83429	43.71375	RO	Danube	602.00	Romania	JDS75	JDS2	2007-09-16 17:30:11	16.09.2007 17:30	2007	9	Sep	01.01	Water with bucket	Chemical	AAW.002		mg/l	0.02	21.10	Ammonium (NH4 - N)	139	139	138	28	W	Ammonium (NH4 - N) in mg/l
1094150	0.11	2007-09-16 18:00:00	16.09.2007 18:00				M	Upstream Rm. Valcea	26.27000	46.52000	RO	/Olt	163.00	Romania	JDS-OL1	JDS2	2007-09-16 08:10:11	16.09.2007 08:10	2007	9	Sep	01.01	Water with bucket	Chemical	AAW.002		mg/l	0.02	21.10	Ammonium (NH4 - N)	139	139	138	28	W	Ammonium (NH4 - N) in mg/l
1094151	0.09	2007-09-16 18:00:00	16.09.2007 18:00				M	Downstream Slatina	24.78000	43.74000	RO	/Olt	61.00	Romania	JDS-OL2	JDS2	2007-09-16 10:00:11	16.09.2007 10:00	2007	9	Sep	01.01	Water with bucket	Chemical	AAW.002		mg/l	0.02	21.10	Ammonium (NH4 - N)	139	139	138	28	W	Ammonium (NH4 - N) in mg/l
1094152	0	2007-09-17 10:10:00	17.09.2007 10:10	<LoD	less than 0.02		M	Downstream Turnu-Magurele/Nikopol	25.08387	43.68820	RO	Danube	579.00	Romania	JDS76	JDS2	2007-09-17 09:45:11	17.09.2007 09:45	2007	9	Sep	01.01	Water with bucket	Chemical	AAW.002		mg/l	0.02	21.10	Ammonium (NH4 - N)	139	139	138	28	W	Ammonium (NH4 - N) in mg/l
1094153	0	2007-09-17 14:00:00	17.09.2007 14:00	<LoD	less than 0.02		M	Downstream Zimnicea/Svishtov	25.39859	43.62004	RO	Danube	550.00	Romania	JDS77	JDS2	2007-09-17 13:45:11	17.09.2007 13:45	2007	9	Sep	01.01	Water with bucket	Chemical	AAW.002		mg/l	0.02	21.10	Ammonium (NH4 - N)	139	139	138	28	W	Ammonium (NH4 - N) in mg/l
1094154	0	2007-09-18 08:20:00	18.09.2007 08:20	<LoD	less than 0.02		M	Karantzi	25.67000	43.38000	BG	/Jantra	51.00	Bulgaria	JDS-JA1	JDS2	2007-09-18 08:00:11	18.09.2007 08:00	2007	9	Sep	01.01	Water with bucket	Chemical	AAW.002		mg/l	0.02	21.10	Ammonium (NH4 - N)	139	139	138	28	W	Ammonium (NH4 - N) in mg/l
1094155	0	2007-09-18 09:20:00	18.09.2007 09:20	<LoD	less than 0.02		M	Yabalka-Gabrovo	25.41000	42.77000	BG	/Jantra	132.00	Bulgaria	JDS-JA2	JDS2	2007-09-18 09:00:11	18.09.2007 09:00	2007	9	Sep	01.01	Water with bucket	Chemical	AAW.002		mg/l	0.02	21.10	Ammonium (NH4 - N)	139	139	138	28	W	Ammonium (NH4 - N) in mg/l
1094156	0.032	2007-09-18 10:10:00	18.09.2007 10:10				M	/Jantra (rkm 1.0)	25.56566	43.62871	BG	Danube	537.00	Bulgaria	JDS78	JDS2	2007-09-18 09:50:11	18.09.2007 09:50	2007	9	Sep	01.01	Water with bucket	Chemical	AAW.002		mg/l	0.02	21.10	Ammonium (NH4 - N)	139	139	138	28	W	Ammonium (NH4 - N) in mg/l
1094157	0	2007-09-18 12:20:00	18.09.2007 12:20	<LoD	less than 0.02		M	Downstream Jantra	25.61777	43.66886	RO	Danube	532.00	Romania	JDS79	JDS2	2007-09-18 12:00:11	18.09.2007 12:00	2007	9	Sep	01.01	Water with bucket	Chemical	AAW.002		mg/l	0.02	21.10	Ammonium (NH4 - N)	139	139	138	28	W	Ammonium (NH4 - N) in mg/l
1094158	0	2007-09-18 16:50:00	18.09.2007 16:50	<LoD	less than 0.02		M	Upstream Ruse	25.91547	43.82302	BG	Danube	500.00	Bulgaria	JDS80	JDS2	2007-09-18 16:20:11	18.09.2007 16:20	2007	9	Sep	01.01	Water with bucket	Chemical	AAW.002		mg/l	0.02	21.10	Ammonium (NH4 - N)	139	139	138	28	W	Ammonium (NH4 - N) in mg/l
1094159	0.037	2007-09-20 15:45:00	20.09.2007 15:45				M	Basarbovo	25.97000	43.76000	BG	/Russenski Lom	10.00	Bulgaria	JDS-RL1	JDS2	2007-09-20 09:15:11	20.09.2007 09:15	2007	9	Sep	01.01	Water with bucket	Chemical	AAW.002		mg/l	0.02	21.10	Ammonium (NH4 - N)	139	139	138	28	W	Ammonium (NH4 - N) in mg/l
1094160	0.04	2007-09-20 15:45:00	20.09.2007 15:45				M	Beli Lom, Pisanetz	26.17000	43.67000	BG	/Russenski Lom	37.00	Bulgaria	JDS-RL2	JDS2	2007-09-20 10:30:11	20.09.2007 10:30	2007	9	Sep	01.01	Water with bucket	Chemical	AAW.002		mg/l	0.02	21.10	Ammonium (NH4 - N)	139	139	138	28	W	Ammonium (NH4 - N) in mg/l
1094161	0.462	2007-09-20 12:00:00	20.09.2007 12:00				M	/Russenski Lom	25.93628	43.83426	BG	Danube	498.00	Bulgaria	JDS81	JDS2	2007-09-20 11:45:11	20.09.2007 11:45	2007	9	Sep	01.01	Water with bucket	Chemical	AAW.002		mg/l	0.02	21.10	Ammonium (NH4 - N)	139	139	138	28	W	Ammonium (NH4 - N) in mg/l
1094162	0	2007-09-20 13:45:00	20.09.2007 13:45	<LoD	less than 0.02		M	Downstream Ruse/Giurgiu	26.01467	43.88969	BG	Danube	488.00	Bulgaria	JDS82	JDS2	2007-09-20 13:15:11	20.09.2007 13:15	2007	9	Sep	01.01	Water with bucket	Chemical	AAW.002		mg/l	0.02	21.10	Ammonium (NH4 - N)	139	139	138	28	W	Ammonium (NH4 - N) in mg/l
1094163	0	2007-09-21 11:00:00	21.09.2007 11:00	<LoD	less than 0.02		M	Upstream Arges	26.60462	44.05374	RO	Danube	434.00	Romania	JDS83	JDS2	2007-09-21 10:30:11	21.09.2007 10:30	2007	9	Sep	01.01	Water with bucket	Chemical	AAW.002		mg/l	0.02	21.10	Ammonium (NH4 - N)	139	139	138	28	W	Ammonium (NH4 - N) in mg/l
1094164	0	2007-09-20 23:00:00	20.09.2007 23:00	<LoD	less than 0.02		M	Upstream Pitesti	24.65000	45.25000	RO	/Arges	234.00	Romania	JDS-AR1	JDS2	2007-09-20 11:30:11	20.09.2007 11:30	2007	9	Sep	01.01	Water with bucket	Chemical	AAW.002		mg/l	0.02	21.10	Ammonium (NH4 - N)	139	139	138	28	W	Ammonium (NH4 - N) in mg/l
1094165	7.38	2007-09-20 23:00:00	20.09.2007 23:00				M	Upstream Bucharest	26.52000	44.22000	RO	/Arges	121.00	Romania	JDS-AR2	JDS2	2007-09-20 14:00:11	20.09.2007 14:00	2007	9	Sep	01.01	Water with bucket	Chemical	AAW.002		mg/l	0.02	21.10	Ammonium (NH4 - N)	139	139	138	28	W	Ammonium (NH4 - N) in mg/l
1094166	7.2	2007-09-21 09:30:00	21.09.2007 09:30				M	/Arges	26.62256	44.06895	RO	Danube	432.00	Romania	JDS84	JDS2	2007-09-21 09:00:11	21.09.2007 09:00	2007	9	Sep	01.01	Water with bucket	Chemical	AAW.002		mg/l	0.02	21.10	Ammonium (NH4 - N)	139	139	138	28	W	Ammonium (NH4 - N) in mg/l
1094167	0	2007-09-21 12:30:00	21.09.2007 12:30	<LoD	less than 0.02		M	Downstream Arges, Oltenita	26.65550	44.06156	RO	Danube	429.00	Romania	JDS85	JDS2	2007-09-21 12:10:11	21.09.2007 12:10	2007	9	Sep	01.01	Water with bucket	Chemical	AAW.002		mg/l	0.02	21.10	Ammonium (NH4 - N)	139	139	138	28	W	Ammonium (NH4 - N) in mg/l
1094168	0	2007-09-21 18:10:00	21.09.2007 18:10	<LoD	less than 0.02		M	Chiciu/Silistra	27.21295	44.11649	RO	Danube	378.00	Romania	JDS86	JDS2	2007-09-21 17:45:11	21.09.2007 17:45	2007	9	Sep	01.01	Water with bucket	Chemical	AAW.002		mg/l	0.02	21.10	Ammonium (NH4 - N)	139	139	138	28	W	Ammonium (NH4 - N) in mg/l
1094169	0	2007-09-22 13:30:00	22.09.2007 13:30	<LoD	less than 0.02		M	Upstream Cernavoda	28.04296	44.38254	RO	Danube	295.00	Romania	JDS87	JDS2	2007-09-22 13:10:11	22.09.2007 13:10	2007	9	Sep	01.01	Water with bucket	Chemical	AAW.002		mg/l	0.02	21.10	Ammonium (NH4 - N)	139	139	138	28	W	Ammonium (NH4 - N) in mg/l
1094170	0.025	2007-09-23 09:00:00	23.09.2007 09:00				M	Giurgeni	27.85149	44.77681	RO	Danube	235.00	Romania	JDS88	JDS2	2007-09-23 08:30:11	23.09.2007 08:30	2007	9	Sep	01.01	Water with bucket	Chemical	AAW.002		mg/l	0.02	21.10	Ammonium (NH4 - N)	139	139	138	28	W	Ammonium (NH4 - N) in mg/l
1094171	0.02	2007-09-23 12:30:00	23.09.2007 12:30				M	Braila	27.99807	45.30175	RO	Danube	167.00	Romania	JDS89	JDS2	2007-09-23 12:10:11	23.09.2007 12:10	2007	9	Sep	01.01	Water with bucket	Chemical	AAW.002		mg/l	0.02	21.10	Ammonium (NH4 - N)	139	139	138	28	W	Ammonium (NH4 - N) in mg/l
1094172	0.046	2007-09-23 15:30:00	23.09.2007 15:30				M	/Siret (rkm 1.0)	28.01348	45.40095	RO	Danube	154.00	Romania	JDS90	JDS2	2007-09-23 15:00:11	23.09.2007 15:00	2007	9	Sep	01.01	Water with bucket	Chemical	AAW.002		mg/l	0.02	21.10	Ammonium (NH4 - N)	139	139	138	28	W	Ammonium (NH4 - N) in mg/l
1094173	0	2007-09-23 22:30:00	23.09.2007 22:30	<LoD	less than 0.02		M	Ungheni	26.52000	44.22000	RO	/Prut	404.00	Romania	JDS-PR1	JDS2	2007-09-23 12:00:11	23.09.2007 12:00	2007	9	Sep	01.01	Water with bucket	Chemical	AAW.002		mg/l	0.02	21.10	Ammonium (NH4 - N)	139	139	138	28	W	Ammonium (NH4 - N) in mg/l
1094174	0.039	2007-09-23 22:30:00	23.09.2007 22:30				M	Bumbata-Leova	28.23000	46.48000	RO	/Prut	220.00	Romania	JDS-PR2	JDS2	2007-09-23 14:00:11	23.09.2007 14:00	2007	9	Sep	01.01	Water with bucket	Chemical	AAW.002		mg/l	0.02	21.10	Ammonium (NH4 - N)	139	139	138	28	W	Ammonium (NH4 - N) in mg/l
1094175	0.03	2007-09-23 18:00:00	23.09.2007 18:00				M	/Prut (rkm 1.0)	28.20224	45.47034	RO	Danube	135.00	Romania	JDS91	JDS2	2007-09-23 17:40:11	23.09.2007 17:40	2007	9	Sep	01.01	Water with bucket	Chemical	AAW.002		mg/l	0.02	21.10	Ammonium (NH4 - N)	139	139	138	28	W	Ammonium (NH4 - N) in mg/l
1094176	0	2007-09-24 17:00:00	24.09.2007 17:00	<LoD			M	Reni	28.36194	45.31661	RO	Danube	130.00	Romania	JDS92	JDS2	2007-09-24 16:30:11	24.09.2007 16:30	2007	9	Sep	01.01	Water with bucket	Chemical	AAW.002		mg/l	0.02	21.10	Ammonium (NH4 - N)	139	139	138	28	W	Ammonium (NH4 - N) in mg/l
1094177	0.022	2007-09-25 12:20:00	25.09.2007 12:20				M	Vilkova - Chilia arm/Kilia arm	29.58738	45.38978	RO	Danube	18.00	Romania	JDS93	JDS2	2007-09-25 11:50:11	25.09.2007 11:50	2007	9	Sep	01.01	Water with bucket	Chemical	AAW.002		mg/l	0.02	21.10	Ammonium (NH4 - N)	139	139	138	28	W	Ammonium (NH4 - N) in mg/l
1094178	0.02	2007-09-25 09:10:00	25.09.2007 09:10				M	/Bystroe canal	29.69330	45.34840	UA	Danube	8.00	Ukraine	JDS94	JDS2	2007-09-25 08:50:11	25.09.2007 08:50	2007	9	Sep	01.01	Water with bucket	Chemical	AAW.002		mg/l	0.02	21.10	Ammonium (NH4 - N)	139	139	138	28	W	Ammonium (NH4 - N) in mg/l
1094179	0.025	2007-09-26 13:00:00	26.09.2007 13:00				M	Sulina - Sulina arm	29.18605	45.18282	RO	Danube	0.00	Romania	JDS95	JDS2	2007-09-26 12:45:11	26.09.2007 12:45	2007	9	Sep	01.01	Water with bucket	Chemical	AAW.002		mg/l	0.02	21.10	Ammonium (NH4 - N)	139	139	138	28	W	Ammonium (NH4 - N) in mg/l
1094180	0.029	2007-09-26 17:00:00	26.09.2007 17:00				M	Sf.Gheorghe - Sf.Gheorghe arm	29.11200	45.07947	RO	Danube	0.00	Romania	JDS96	JDS2	2007-09-26 16:30:11	26.09.2007 16:30	2007	9	Sep	01.01	Water with bucket	Chemical	AAW.002		mg/l	0.02	21.10	Ammonium (NH4 - N)	139	139	138	28	W	Ammonium (NH4 - N) in mg/l
1094181	0.033	2007-08-14 17:00:00	14.08.2007 17:00				M	Upstream Iller	9.86037	48.31073	DE	Danube	2600.00	Germany	JDS1	JDS2	2007-08-13 12:00:11	13.08.2007 12:00	2007	8	Aug	01.01	Water with bucket	Chemical	AAW.002		mg/l	0.01	21.20	Nitrite (NO2 - N)	139	139	138	28	W	Nitrite (NO2 - N) in mg/l
1094182	0.01	2007-08-15 08:30:00	15.08.2007 08:30				M	Kelheim	11.86850	48.91502	DE	Danube	2415.00	Germany	JDS2	JDS2	2007-08-15 08:00:11	15.08.2007 08:00	2007	8	Aug	01.01	Water with bucket	Chemical	AAW.002		mg/l	0.01	21.20	Nitrite (NO2 - N)	139	139	138	28	W	Nitrite (NO2 - N) in mg/l
1094183	0.01	2007-08-15 16:15:00	15.08.2007 16:15				M	Geisling power plant	12.35567	48.97589	DE	Danube	2354.00	Germany	JDS3	JDS2	2007-08-15 15:52:11	15.08.2007 15:52	2007	8	Aug	01.01	Water with bucket	Chemical	AAW.002		mg/l	0.01	21.20	Nitrite (NO2 - N)	139	139	138	28	W	Nitrite (NO2 - N) in mg/l
1094184	0.007	2007-08-16 12:00:00	16.08.2007 12:00				M	Deggendorf	12.93476	48.83379	DE	Danube	2285.00	Germany	JDS4	JDS2	2007-08-16 11:30:11	16.08.2007 11:30	2007	8	Aug	01.01	Water with bucket	Chemical	AAW.002		mg/l	0.01	21.20	Nitrite (NO2 - N)	139	139	138	28	W	Nitrite (NO2 - N) in mg/l
1094185	0.01	2007-08-16 13:30:00	16.08.2007 13:30				M	Niederalteich	13.00590	48.77990	DE	Danube	2278.00	Germany	JDS5	JDS2	2007-08-16 13:10:11	16.08.2007 13:10	2007	8	Aug	01.01	Water with bucket	Chemical	AAW.002		mg/l	0.01	21.20	Nitrite (NO2 - N)	139	139	138	28	W	Nitrite (NO2 - N) in mg/l
1094186	0.005	2007-08-16 20:30:00	16.08.2007 20:30				M	/Inn, rkm 4.2	13.43699	48.55753	DE	Danube	2225.00	Germany	JDS6	JDS2	2007-08-16 20:00:11	16.08.2007 20:00	2007	8	Aug	01.01	Water with bucket	Chemical	AAW.002		mg/l	0.01	21.20	Nitrite (NO2 - N)	139	139	138	28	W	Nitrite (NO2 - N) in mg/l
1094187	0.02	2007-08-17 10:10:00	17.08.2007 10:10				M	Jochenstein	13.69373	48.52488	DE	Danube	2204.00	Germany	JDS7	JDS2	2007-08-17 09:40:11	17.08.2007 09:40	2007	8	Aug	01.01	Water with bucket	Chemical	AAW.002		mg/l	0.01	21.20	Nitrite (NO2 - N)	139	139	138	28	W	Nitrite (NO2 - N) in mg/l
1094188	0.005	2007-08-18 08:00:00	18.08.2007 08:00				M	Upstream dam Abwinden-Asten	14.41705	48.25501	AT	Danube	2120.00	Austria	JDS8	JDS2	2007-08-18 07:50:11	18.08.2007 07:50	2007	8	Aug	01.01	Water with bucket	Chemical	AAW.002		mg/l	0.01	21.20	Nitrite (NO2 - N)	139	139	138	28	W	Nitrite (NO2 - N) in mg/l
1094189	0.005	2007-08-18 14:00:00	18.08.2007 14:00				M	Upstream dam Ybbs-Persenbeug	15.05291	48.19670	AT	Danube	2061.00	Austria	JDS9	JDS2	2007-08-18 12:55:11	18.08.2007 12:55	2007	8	Aug	01.01	Water with bucket	Chemical	AAW.002		mg/l	0.01	21.20	Nitrite (NO2 - N)	139	139	138	28	W	Nitrite (NO2 - N) in mg/l
1094190	0.005	2007-08-18 21:00:00	18.08.2007 21:00				M	Oberloiben	15.53103	48.38371	AT	Danube	2008.00	Austria	JDS10	JDS2	2007-08-18 19:30:11	18.08.2007 19:30	2007	8	Aug	01.01	Water with bucket	Chemical	AAW.002		mg/l	0.01	21.20	Nitrite (NO2 - N)	139	139	138	28	W	Nitrite (NO2 - N) in mg/l
1094191	0.006	2007-08-19 12:15:00	19.08.2007 12:15				M	Upstream dam Greifenstein	16.22459	48.35151	AT	Danube	1950.00	Austria	JDS11	JDS2	2007-08-19 11:45:11	19.08.2007 11:45	2007	8	Aug	01.01	Water with bucket	Chemical	AAW.002		mg/l	0.01	21.20	Nitrite (NO2 - N)	139	139	138	28	W	Nitrite (NO2 - N) in mg/l
1094192	0.005	2007-08-19 16:00:00	19.08.2007 16:00				M	Klosterneuburg	16.32902	48.33078	AT	Danube	1942.00	Austria	JDS12	JDS2	2007-08-19 15:30:11	19.08.2007 15:30	2007	8	Aug	01.01	Water with bucket	Chemical	AAW.002		mg/l	0.01	21.20	Nitrite (NO2 - N)	139	139	138	28	W	Nitrite (NO2 - N) in mg/l
1094193	0.005	2007-08-21 10:50:00	21.08.2007 10:50				M	Wildungsmauer	16.80328	48.11602	AT	Danube	1895.00	Austria	JDS13	JDS2	2007-08-21 10:20:11	21.08.2007 10:20	2007	8	Aug	01.01	Water with bucket	Chemical	AAW.002		mg/l	0.01	21.20	Nitrite (NO2 - N)	139	139	138	28	W	Nitrite (NO2 - N) in mg/l
1094194	0.005	2007-08-21 15:30:00	21.08.2007 15:30				M	Upstream Morava (Hainburg)	16.96162	48.17270	AT	Danube	1881.00	Austria	JDS14	JDS2	2007-08-21 15:00:11	21.08.2007 15:00	2007	8	Aug	01.01	Water with bucket	Chemical	AAW.002		mg/l	0.01	21.20	Nitrite (NO2 - N)	139	139	138	28	W	Nitrite (NO2 - N) in mg/l
1094195	0.017	2007-08-21 18:00:00	21.08.2007 18:00				M	/Morava (rkm 0.08)	16.97597	48.17864	AT	Danube	1880.00	Austria	JDS15	JDS2	2007-08-21 17:30:11	21.08.2007 17:30	2007	8	Aug	01.01	Water with bucket	Chemical	AAW.002		mg/l	0.01	21.20	Nitrite (NO2 - N)	139	139	138	28	W	Nitrite (NO2 - N) in mg/l
1094196	0.026	2007-08-21 18:00:00	21.08.2007 18:00				M	Morava, Lanzhot	16.99000	48.69000	CZ	/Morava	79.00	Czech Republic	JDS-MO1	JDS2	2007-08-21 13:00:11	21.08.2007 13:00	2007	8	Aug	01.01	Water with bucket	Chemical	AAW.002		mg/l	0.01	21.20	Nitrite (NO2 - N)	139	139	138	28	W	Nitrite (NO2 - N) in mg/l
1094197	0.009	2007-08-21 18:00:00	21.08.2007 18:00				M	Dyje, Pohansko	16.86000	48.80000	CZ	/Morava	17.00	Czech Republic	JDS-MO2	JDS2	2007-08-21 09:30:11	21.08.2007 09:30	2007	8	Aug	01.01	Water with bucket	Chemical	AAW.002		mg/l	0.01	21.20	Nitrite (NO2 - N)	139	139	138	28	W	Nitrite (NO2 - N) in mg/l
1094198	0.005	2007-08-22 10:30:00	22.08.2007 10:30				M	Bratislava	17.14525	48.11834	SK	Danube	1869.00	Slovak Republic	JDS16	JDS2	2007-08-22 09:50:11	22.08.2007 09:50	2007	8	Aug	01.01	Water with bucket	Chemical	AAW.002		mg/l	0.01	21.20	Nitrite (NO2 - N)	139	139	138	28	W	Nitrite (NO2 - N) in mg/l
1094199	0	2007-08-23 08:30:00	23.08.2007 08:30	<LoD	Less than 0.005 mg/l		M	Gabcikovo reservoir	17.23445	48.03577	SK	Danube	1852.00	Slovak Republic	JDS17	JDS2	2007-08-23 08:00:11	23.08.2007 08:00	2007	8	Aug	01.01	Water with bucket	Chemical	AAW.002		mg/l	0.01	21.20	Nitrite (NO2 - N)	139	139	138	28	W	Nitrite (NO2 - N) in mg/l
1094200	0	2007-08-23 15:00:00	23.08.2007 15:00	<LoD	Less than 0.005 mg/l		M	Medvedov/Medve	17.66197	47.78877	SK	Danube	1806.00	Slovak Republic	JDS18	JDS2	2007-08-23 14:00:11	23.08.2007 14:00	2007	8	Aug	01.01	Water with bucket	Chemical	AAW.002		mg/l	0.01	21.20	Nitrite (NO2 - N)	139	139	138	28	W	Nitrite (NO2 - N) in mg/l
1094201	0.009	2007-08-23 18:00:00	23.08.2007 18:00				M	/Moson Danube Arm - end (rkm 0.1)	17.77262	47.73496	HU	Danube	1794.00	Hungary	JDS19	JDS2	2007-08-23 17:00:11	23.08.2007 17:00	2007	8	Aug	01.01	Water with bucket	Chemical	AAW.002		mg/l	0.01	21.20	Nitrite (NO2 - N)	139	139	138	28	W	Nitrite (NO2 - N) in mg/l
1094202	0	2007-08-24 12:00:00	24.08.2007 12:00	<LoD	Less than 0.005 mg/l		M	Komarno/Komarom	18.11678	47.75160	SK	Danube	1768.00	Slovak Republic	JDS20	JDS2	2007-08-24 11:30:11	24.08.2007 11:30	2007	8	Aug	01.01	Water with bucket	Chemical	AAW.002		mg/l	0.01	21.20	Nitrite (NO2 - N)	139	139	138	28	W	Nitrite (NO2 - N) in mg/l
1094203	0.033	2007-08-24 08:30:00	24.08.2007 08:30				M	/Vah (rkm 0.8)	18.14311	47.75932	SK	Danube	1766.00	Slovak Republic	JDS21	JDS2	2007-08-24 08:15:11	24.08.2007 08:15	2007	8	Aug	01.01	Water with bucket	Chemical	AAW.002		mg/l	0.01	21.20	Nitrite (NO2 - N)	139	139	138	28	W	Nitrite (NO2 - N) in mg/l
1094204	0	2007-08-24 17:00:00	24.08.2007 17:00	<LoD	Less than 0.005 mg/l		M	Iza/Szony	18.21113	47.74213	SK	Danube	1761.00	Slovak Republic	JDS22	JDS2	2007-08-24 16:20:11	24.08.2007 16:20	2007	8	Aug	01.01	Water with bucket	Chemical	AAW.002		mg/l	0.01	21.20	Nitrite (NO2 - N)	139	139	138	28	W	Nitrite (NO2 - N) in mg/l
1094205	0.005	2007-08-25 08:30:00	25.08.2007 08:30				M	Sturovo/Esztergom	18.72863	47.79258	SK	Danube	1719.00	Slovak Republic	JDS23	JDS2	2007-08-25 08:15:11	25.08.2007 08:15	2007	8	Aug	01.01	Water with bucket	Chemical	AAW.002		mg/l	0.01	21.20	Nitrite (NO2 - N)	139	139	138	28	W	Nitrite (NO2 - N) in mg/l
1094206	0.014	2007-08-25 12:00:00	25.08.2007 12:00				M	/Hron (rkm 0.5)	18.73507	47.82157	HU	Danube	1716.00	Hungary	JDS24	JDS2	2007-08-25 11:30:11	25.08.2007 11:30	2007	8	Aug	01.01	Water with bucket	Chemical	AAW.002		mg/l	0.01	21.20	Nitrite (NO2 - N)	139	139	138	28	W	Nitrite (NO2 - N) in mg/l
1094207	0.014	2007-08-25 14:00:00	25.08.2007 14:00				M	/Ipoly (rkm 0.7)	18.85230	47.82279	SK	Danube	1708.00	Slovak Republic	JDS25	JDS2	2007-08-25 13:15:11	25.08.2007 13:15	2007	8	Aug	01.01	Water with bucket	Chemical	AAW.002		mg/l	0.01	21.20	Nitrite (NO2 - N)	139	139	138	28	W	Nitrite (NO2 - N) in mg/l
1094208	0	2007-08-25 16:00:00	25.08.2007 16:00	<LoD	Less than 0.005 mg/l		M	Szob	18.86773	47.81255	HU	Danube	1707.00	Hungary	JDS26	JDS2	2007-08-25 15:30:11	25.08.2007 15:30	2007	8	Aug	01.01	Water with bucket	Chemical	AAW.002		mg/l	0.01	21.20	Nitrite (NO2 - N)	139	139	138	28	W	Nitrite (NO2 - N) in mg/l
1094209	0.006	2007-08-26 11:30:00	26.08.2007 11:30				M	Upstream end of Szentendre Island	18.98542	47.80817	HU	Danube	1692.00	Hungary	JDS27	JDS2	2007-08-26 11:00:11	26.08.2007 11:00	2007	8	Aug	01.01	Water with bucket	Chemical	AAW.002		mg/l	0.01	21.20	Nitrite (NO2 - N)	139	139	138	28	W	Nitrite (NO2 - N) in mg/l
1094210	0	2007-08-26 12:30:00	26.08.2007 12:30	<LoD	Less than 0.005 mg/l		M	/Upstream end of Szentendre Island (arm)	18.99248	47.80575	HU	Danube	1692.00	Hungary	JDS28	JDS2	2007-08-26 12:00:11	26.08.2007 12:00	2007	8	Aug	01.01	Water with bucket	Chemical	AAW.002		mg/l	0.01	21.20	Nitrite (NO2 - N)	139	139	138	28	W	Nitrite (NO2 - N) in mg/l
1094211	0	2007-08-27 11:30:00	27.08.2007 11:30	<LoD	Less than 0.005 mg/l		M	Budapest upstream	19.08361	47.59890	HU	Danube	1659.00	Hungary	JDS29	JDS2	2007-08-27 11:00:11	27.08.2007 11:00	2007	8	Aug	01.01	Water with bucket	Chemical	AAW.002		mg/l	0.01	21.20	Nitrite (NO2 - N)	139	139	138	28	W	Nitrite (NO2 - N) in mg/l
1094212	0	2007-08-27 13:30:00	27.08.2007 13:30	<LoD	Less than 0.005 mg/l		M	/Budapest (old Danube) end of S.arm	19.07139	47.59343	HU	Danube	1658.00	Hungary	JDS30	JDS2	2007-08-27 13:00:11	27.08.2007 13:00	2007	8	Aug	01.01	Water with bucket	Chemical	AAW.002		mg/l	0.01	21.20	Nitrite (NO2 - N)	139	139	138	28	W	Nitrite (NO2 - N) in mg/l
1094213	0	2007-08-28 11:30:00	28.08.2007 11:30	<LoD	Less than 0.005 mg/l		M	Tiszabecs	22.83000	48.10000	HU	/Tisza	744.00	Hungary	JDS-TI1	JDS2	2007-08-27 10:00:11	27.08.2007 10:00	2007	8	Aug	01.01	Water with bucket	Chemical	AAW.002		mg/l	0.01	21.20	Nitrite (NO2 - N)	139	139	138	28	W	Nitrite (NO2 - N) in mg/l
1094214	0.016	2007-08-29 11:30:00	29.08.2007 11:30				M	/Rackeve-Soroksar Danube Arm - start	19.07127	47.46137	HU	Danube	1642.00	Hungary	JDS31	JDS2	2007-08-29 11:00:11	29.08.2007 11:00	2007	8	Aug	01.01	Water with bucket	Chemical	AAW.002		mg/l	0.01	21.20	Nitrite (NO2 - N)	139	139	138	28	W	Nitrite (NO2 - N) in mg/l
1094215	0.006	2007-08-29 13:30:00	29.08.2007 13:30				M	Budapest downstream	19.01025	47.38863	HU	Danube	1632.00	Hungary	JDS32	JDS2	2007-08-29 13:00:11	29.08.2007 13:00	2007	8	Aug	01.01	Water with bucket	Chemical	AAW.002		mg/l	0.01	21.20	Nitrite (NO2 - N)	139	139	138	28	W	Nitrite (NO2 - N) in mg/l
1094216	0.009	2007-08-29 18:30:00	29.08.2007 18:30				M	Adony/Lórév	18.88356	47.11526	HU	Danube	1605.00	Hungary	JDS33	JDS2	2007-08-29 18:10:11	29.08.2007 18:10	2007	8	Aug	01.01	Water with bucket	Chemical	AAW.002		mg/l	0.01	21.20	Nitrite (NO2 - N)	139	139	138	28	W	Nitrite (NO2 - N) in mg/l
1094217	0.04	2007-08-30 10:00:00	30.08.2007 10:00				M	/Rackeve-Soroksar Danube Arm - end	18.97636	47.03629	HU	Danube	1586.00	Hungary	JDS34	JDS2	2007-08-30 09:50:11	30.08.2007 09:50	2007	8	Aug	01.01	Water with bucket	Chemical	AAW.002		mg/l	0.01	21.20	Nitrite (NO2 - N)	139	139	138	28	W	Nitrite (NO2 - N) in mg/l
1094218	0.007	2007-08-30 13:00:00	30.08.2007 13:00				M	Dunafoldvar	18.94693	46.80475	HU	Danube	1560.00	Hungary	JDS35	JDS2	2007-08-30 12:20:11	30.08.2007 12:20	2007	8	Aug	01.01	Water with bucket	Chemical	AAW.002		mg/l	0.01	21.20	Nitrite (NO2 - N)	139	139	138	28	W	Nitrite (NO2 - N) in mg/l
1094219	0.007	2007-08-30 17:40:00	30.08.2007 17:40				M	Paks	18.88171	46.63439	HU	Danube	1533.00	Hungary	JDS36	JDS2	2007-08-30 16:55:11	30.08.2007 16:55	2007	8	Aug	01.01	Water with bucket	Chemical	AAW.002		mg/l	0.01	21.20	Nitrite (NO2 - N)	139	139	138	28	W	Nitrite (NO2 - N) in mg/l
1094220	0.12	2007-08-31 12:00:00	31.08.2007 12:00				M	/Sio (rkm 1.0)	18.88387	46.34087	HU	Danube	1497.00	Hungary	JDS37	JDS2	2007-08-31 11:30:11	31.08.2007 11:30	2007	8	Aug	01.01	Water with bucket	Chemical	AAW.002		mg/l	0.01	21.20	Nitrite (NO2 - N)	139	139	138	28	W	Nitrite (NO2 - N) in mg/l
1094221	0.007	2007-08-31 15:00:00	31.08.2007 15:00				M	Baja	18.92419	46.19975	HU	Danube	1481.00	Hungary	JDS38	JDS2	2007-08-31 14:30:11	31.08.2007 14:30	2007	8	Aug	01.01	Water with bucket	Chemical	AAW.002		mg/l	0.01	21.20	Nitrite (NO2 - N)	139	139	138	28	W	Nitrite (NO2 - N) in mg/l
1094222	0.008	2007-08-31 23:50:00	31.08.2007 23:50				M	Szolnok	20.22000	47.17000	HU	/Tisza	334.00	Hungary	JDS-TI2	JDS2	2007-08-31 09:30:11	31.08.2007 09:30	2007	8	Aug	01.01	Water with bucket	Chemical	AAW.002		mg/l	0.01	21.20	Nitrite (NO2 - N)	139	139	138	28	W	Nitrite (NO2 - N) in mg/l
1094223	0.007	2007-08-31 23:50:00	31.08.2007 23:50				M	Szeged (HU border)	20.20000	46.26000	HU	/Tisza	160.00	Hungary	JDS-TI3	JDS2	2007-08-31 11:20:11	31.08.2007 11:20	2007	8	Aug	01.01	Water with bucket	Chemical	AAW.002		mg/l	0.01	21.20	Nitrite (NO2 - N)	139	139	138	28	W	Nitrite (NO2 - N) in mg/l
1094224	0.011	2007-09-01 15:00:00	01.09.2007 15:00				M	Hercegszanto	18.80843	45.91333	HU	Danube	1434.00	Hungary	JDS39	JDS2	2007-09-01 14:20:11	01.09.2007 14:20	2007	9	Sep	01.01	Water with bucket	Chemical	AAW.002		mg/l	0.01	21.20	Nitrite (NO2 - N)	139	139	138	28	W	Nitrite (NO2 - N) in mg/l
1094225	0.009	2007-09-01 18:00:00	01.09.2007 18:00				M	Batina	18.85680	45.84130	HR	Danube	1424.00	Croatia	JDS40	JDS2	2007-09-01 17:10:11	01.09.2007 17:10	2007	9	Sep	01.01	Water with bucket	Chemical	AAW.002		mg/l	0.01	21.20	Nitrite (NO2 - N)	139	139	138	28	W	Nitrite (NO2 - N) in mg/l
1094226	0.008	2007-09-02 16:00:00	02.09.2007 16:00				M	Upstream Drava	18.91701	45.55432	HR	Danube	1384.00	Croatia	JDS41	JDS2	2007-09-02 15:30:11	02.09.2007 15:30	2007	9	Sep	01.01	Water with bucket	Chemical	AAW.002		mg/l	0.01	21.20	Nitrite (NO2 - N)	139	139	138	28	W	Nitrite (NO2 - N) in mg/l
1094227	0.008	2007-09-02 17:00:00	02.09.2007 17:00				M	Drava D.Miholjac	26.33000	50.71000	HR	/Drava	77.00	Croatia	JDS-DR1	JDS2	2007-09-02 16:30:11	02.09.2007 16:30	2007	9	Sep	01.01	Water with bucket	Chemical	AAW.002		mg/l	0.01	21.20	Nitrite (NO2 - N)	139	139	138	28	W	Nitrite (NO2 - N) in mg/l
1094228	0	2007-09-02 17:30:00	02.09.2007 17:30	<LoD	Less than 0.005 mg/l		M	/Drava (rkm 1.4)	18.90664	45.54563	HR	Danube	1379.00	Croatia	JDS42	JDS2	2007-09-02 17:00:11	02.09.2007 17:00	2007	9	Sep	01.01	Water with bucket	Chemical	AAW.002		mg/l	0.01	21.20	Nitrite (NO2 - N)	139	139	138	28	W	Nitrite (NO2 - N) in mg/l
1094229	0.007	2007-09-02 08:00:00	02.09.2007 08:00				M	Downstream Drava (Erdut/Bogojevo)	19.07492	45.53030	HR	Danube	1367.00	Croatia	JDS43	JDS2	2007-09-03 07:30:11	03.09.2007 07:30	2007	9	Sep	01.01	Water with bucket	Chemical	AAW.002		mg/l	0.01	21.20	Nitrite (NO2 - N)	139	139	138	28	W	Nitrite (NO2 - N) in mg/l
1094230	0.009	2007-09-02 09:40:00	02.09.2007 09:40				M	Dalj	19.00992	45.49631	HR	Danube	1355.00	Croatia	JDS44	JDS2	2007-09-03 09:10:11	03.09.2007 09:10	2007	9	Sep	01.01	Water with bucket	Chemical	AAW.002		mg/l	0.01	21.20	Nitrite (NO2 - N)	139	139	138	28	W	Nitrite (NO2 - N) in mg/l
1094231	0.011	2007-09-02 14:50:00	02.09.2007 14:50				M	Ilok/Backa Palanka	19.36404	45.23156	HR	Danube	1300.00	Croatia	JDS45	JDS2	2007-09-03 14:30:11	03.09.2007 14:30	2007	9	Sep	01.01	Water with bucket	Chemical	AAW.002		mg/l	0.01	21.20	Nitrite (NO2 - N)	139	139	138	28	W	Nitrite (NO2 - N) in mg/l
1094232	0.007	2007-09-02 10:30:00	02.09.2007 10:30				M	Upstream Novi-Sad	19.80299	45.22167	RS	Danube	1262.00	Republic of Serbia	JDS46	JDS2	2007-09-04 10:00:11	04.09.2007 10:00	2007	9	Sep	01.01	Water with bucket	Chemical	AAW.002		mg/l	0.01	21.20	Nitrite (NO2 - N)	139	139	138	28	W	Nitrite (NO2 - N) in mg/l
1094233	0.008	2007-09-02 12:30:00	02.09.2007 12:30				M	Downstream Novi-Sad	19.88602	45.26037	RS	Danube	1252.00	Republic of Serbia	JDS47	JDS2	2007-09-04 12:00:11	04.09.2007 12:00	2007	9	Sep	01.01	Water with bucket	Chemical	AAW.002		mg/l	0.01	21.20	Nitrite (NO2 - N)	139	139	138	28	W	Nitrite (NO2 - N) in mg/l
1094234	0.009	2007-09-04 22:20:00	04.09.2007 22:20				M	Martono?	20.10000	46.13000	RS	/Tisza	152.00	Republic of Serbia	JDS-TI4	JDS2	2007-09-04 10:15:11	04.09.2007 10:15	2007	9	Sep	01.01	Water with bucket	Chemical	AAW.002		mg/l	0.01	21.20	Nitrite (NO2 - N)	139	139	138	28	W	Nitrite (NO2 - N) in mg/l
1094235	0	2007-09-04 22:20:00	04.09.2007 22:20	<LoD	Less than 0.005 mg/l		M	Novi Be?ej	20.13000	45.59000	RS	/Tisza	66.00	Republic of Serbia	JDS-TI5	JDS2	2007-09-04 09:15:11	04.09.2007 09:15	2007	9	Sep	01.01	Water with bucket	Chemical	AAW.002		mg/l	0.01	21.20	Nitrite (NO2 - N)	139	139	138	28	W	Nitrite (NO2 - N) in mg/l
1094236	0.031	2007-09-04 23:30:00	04.09.2007 23:30				M	Titel	20.31000	45.21000	RS	/Tisza	9.00	Republic of Serbia	JDS-TI6	JDS2	2007-09-04 09:30:11	04.09.2007 09:30	2007	9	Sep	01.01	Water with bucket	Chemical	AAW.002		mg/l	0.01	21.20	Nitrite (NO2 - N)	139	139	138	28	W	Nitrite (NO2 - N) in mg/l
1094237	0.007	2007-09-05 10:20:00	05.09.2007 10:20				M	Upstream Tisa (Stari Slankamen)	20.26334	45.14510	RS	Danube	1216.00	Republic of Serbia	JDS48	JDS2	2007-09-05 09:45:11	05.09.2007 09:45	2007	9	Sep	01.01	Water with bucket	Chemical	AAW.002		mg/l	0.01	21.20	Nitrite (NO2 - N)	139	139	138	28	W	Nitrite (NO2 - N) in mg/l
1094238	0.035	2007-09-05 12:30:00	05.09.2007 12:30				M	/Tisa (rkm 1.0)	20.27999	45.14359	RS	Danube	1215.00	Republic of Serbia	JDS49	JDS2	2007-09-05 12:15:11	05.09.2007 12:15	2007	9	Sep	01.01	Water with bucket	Chemical	AAW.002		mg/l	0.01	21.20	Nitrite (NO2 - N)	139	139	138	28	W	Nitrite (NO2 - N) in mg/l
1094239	0.01	2007-09-05 16:30:00	05.09.2007 16:30				M	Downstream Tisa/Upstream Sava (Belegis)	20.36542	45.02648	RS	Danube	1200.00	Republic of Serbia	JDS50	JDS2	2007-09-05 16:10:11	05.09.2007 16:10	2007	9	Sep	01.01	Water with bucket	Chemical	AAW.002		mg/l	0.01	21.20	Nitrite (NO2 - N)	139	139	138	28	W	Nitrite (NO2 - N) in mg/l
1094240	0.039	2007-09-07 09:30:00	07.09.2007 09:30				M	/Sava (rkm 7.0)	20.37459	44.78717	RS	Danube	1170.00	Republic of Serbia	JDS51	JDS2	2007-09-07 09:15:11	07.09.2007 09:15	2007	9	Sep	01.01	Water with bucket	Chemical	AAW.002		mg/l	0.01	21.20	Nitrite (NO2 - N)	139	139	138	28	W	Nitrite (NO2 - N) in mg/l
1094241	0.041	2007-09-07 13:30:00	07.09.2007 13:30				M	Upstream Pancevo/Downstream Sava	20.57587	44.84919	RS	Danube	1159.00	Republic of Serbia	JDS52	JDS2	2007-09-07 13:00:11	07.09.2007 13:00	2007	9	Sep	01.01	Water with bucket	Chemical	AAW.002		mg/l	0.01	21.20	Nitrite (NO2 - N)	139	139	138	28	W	Nitrite (NO2 - N) in mg/l
1094242	0.032	2007-09-07 16:30:00	07.09.2007 16:30				M	Downstream Pancevo	20.64532	44.81694	RS	Danube	1151.00	Republic of Serbia	JDS53	JDS2	2007-09-07 16:05:11	07.09.2007 16:05	2007	9	Sep	01.01	Water with bucket	Chemical	AAW.002		mg/l	0.01	21.20	Nitrite (NO2 - N)	139	139	138	28	W	Nitrite (NO2 - N) in mg/l
1094243	0.013	2007-09-08 09:30:00	08.09.2007 09:30				M	Grocka	20.72447	44.68132	RS	Danube	1132.00	Republic of Serbia	JDS54	JDS2	2007-09-08 09:15:11	08.09.2007 09:15	2007	9	Sep	01.01	Water with bucket	Chemical	AAW.002		mg/l	0.01	21.20	Nitrite (NO2 - N)	139	139	138	28	W	Nitrite (NO2 - N) in mg/l
1094244	0.017	2007-09-08 12:30:00	08.09.2007 12:30				M	Upstream Velika Morava	21.00772	44.71994	RS	Danube	1107.00	Republic of Serbia	JDS55	JDS2	2007-09-08 12:05:11	08.09.2007 12:05	2007	9	Sep	01.01	Water with bucket	Chemical	AAW.002		mg/l	0.01	21.20	Nitrite (NO2 - N)	139	139	138	28	W	Nitrite (NO2 - N) in mg/l
1094245	0.036	2007-09-08 16:00:00	08.09.2007 16:00				M	/Velika Morava	21.03536	44.70957	RS	Danube	1103.00	Republic of Serbia	JDS56	JDS2	2007-09-08 15:45:11	08.09.2007 15:45	2007	9	Sep	01.01	Water with bucket	Chemical	AAW.002		mg/l	0.01	21.20	Nitrite (NO2 - N)	139	139	138	28	W	Nitrite (NO2 - N) in mg/l
1094246	0.033	2007-09-08 17:00:00	08.09.2007 17:00				M	Bagrdan	21.20000	44.09000	RS	/Velika Morava	237.00	Republic of Serbia	JDS-VM1	JDS2	2007-09-08 09:00:11	08.09.2007 09:00	2007	9	Sep	01.01	Water with bucket	Chemical	AAW.002		mg/l	0.01	21.20	Nitrite (NO2 - N)	139	139	138	28	W	Nitrite (NO2 - N) in mg/l
1094247	0.037	2007-09-08 16:00:00	08.09.2007 16:00				M	Varvarin	21.38000	43.74000	RS	/Velika Morava	154.00	Republic of Serbia	JDS-VM2	JDS2	2007-09-08 09:05:11	08.09.2007 09:05	2007	9	Sep	01.01	Water with bucket	Chemical	AAW.002		mg/l	0.01	21.20	Nitrite (NO2 - N)	139	139	138	28	W	Nitrite (NO2 - N) in mg/l
1094248	0.039	2007-09-08 16:00:00	08.09.2007 16:00				M	Ljubi?evski Most	21.14000	44.58000	RS	/Velika Morava	35.00	Republic of Serbia	JDS-VM3	JDS2	2007-09-08 10:00:11	08.09.2007 10:00	2007	9	Sep	01.01	Water with bucket	Chemical	AAW.002		mg/l	0.01	21.20	Nitrite (NO2 - N)	139	139	138	28	W	Nitrite (NO2 - N) in mg/l
1094249	0.036	2007-09-07 17:00:00	07.09.2007 17:00				M	Sava downstream Zupanja	26.73000	49.90000	RS	/Sava	254.00	Republic of Serbia	JDS-SA1	JDS2	2007-09-07 07:00:11	07.09.2007 07:00	2007	9	Sep	01.01	Water with bucket	Chemical	AAW.002		mg/l	0.01	21.20	Nitrite (NO2 - N)	139	139	138	28	W	Nitrite (NO2 - N) in mg/l
1094250	0.059	2007-09-07 20:30:00	07.09.2007 20:30				M	Jamena	19.08000	44.88000	RS	/Sava	195.00	Republic of Serbia	JDS-SA2	JDS2	2007-09-07 09:00:11	07.09.2007 09:00	2007	9	Sep	01.01	Water with bucket	Chemical	AAW.002		mg/l	0.01	21.20	Nitrite (NO2 - N)	139	139	138	28	W	Nitrite (NO2 - N) in mg/l
1094251	0.061	2007-09-07 20:30:00	07.09.2007 20:30				M	Sremska Mitrovica	19.61000	44.96000	RS	/Sava	136.00	Republic of Serbia	JDS-SA3	JDS2	2007-09-07 09:00:11	07.09.2007 09:00	2007	9	Sep	01.01	Water with bucket	Chemical	AAW.002		mg/l	0.01	21.20	Nitrite (NO2 - N)	139	139	138	28	W	Nitrite (NO2 - N) in mg/l
1094252	0.067	2007-09-07 20:30:00	07.09.2007 20:30				M	U??e	19.99000	44.64000	RS	/Sava	62.00	Republic of Serbia	JDS-SA4	JDS2	2007-09-07 15:00:11	07.09.2007 15:00	2007	9	Sep	01.01	Water with bucket	Chemical	AAW.002		mg/l	0.01	21.20	Nitrite (NO2 - N)	139	139	138	28	W	Nitrite (NO2 - N) in mg/l
1094253	0.015	2007-09-09 09:00:00	09.09.2007 09:00				M	Downstream Velika Morava	21.12791	44.73405	RS	Danube	1097.00	Republic of Serbia	JDS57	JDS2	2007-09-09 08:40:11	09.09.2007 08:40	2007	9	Sep	01.01	Water with bucket	Chemical	AAW.002		mg/l	0.01	21.20	Nitrite (NO2 - N)	139	139	138	28	W	Nitrite (NO2 - N) in mg/l
1094254	0.017	2007-09-09 12:00:00	09.09.2007 12:00				M	Starapalanka - Ram	21.33391	44.82148	RS	Danube	1077.00	Republic of Serbia	JDS58	JDS2	2007-09-09 11:40:11	09.09.2007 11:40	2007	9	Sep	01.01	Water with bucket	Chemical	AAW.002		mg/l	0.01	21.20	Nitrite (NO2 - N)	139	139	138	28	W	Nitrite (NO2 - N) in mg/l
1094255	0.018	2007-09-09 16:00:00	09.09.2007 16:00				M	Banatska Palanka/Bazias	21.38822	44.79779	RS	Danube	1071.00	Republic of Serbia	JDS59	JDS2	2007-09-09 15:40:11	09.09.2007 15:40	2007	9	Sep	01.01	Water with bucket	Chemical	AAW.002		mg/l	0.01	21.20	Nitrite (NO2 - N)	139	139	138	28	W	Nitrite (NO2 - N) in mg/l
1094256	0.025	2007-09-10 11:20:00	10.09.2007 11:20				M	Irongate reservoir (Golubac/Koronin)	21.68741	44.66437	RS	Danube	1040.00	Republic of Serbia	JDS60	JDS2	2007-09-10 11:00:11	10.09.2007 11:00	2007	9	Sep	01.01	Water with bucket	Chemical	AAW.002		mg/l	0.01	21.20	Nitrite (NO2 - N)	139	139	138	28	W	Nitrite (NO2 - N) in mg/l
1094257	0.029	2007-09-10 15:20:00	10.09.2007 15:20				M	Donji Milanovac	22.14696	44.47190	RS	Danube	991.00	Republic of Serbia	JDS61	JDS2	2007-09-10 14:54:11	10.09.2007 14:54	2007	9	Sep	01.01	Water with bucket	Chemical	AAW.002		mg/l	0.01	21.20	Nitrite (NO2 - N)	139	139	138	28	W	Nitrite (NO2 - N) in mg/l
1094258	0.05	2007-09-11 09:20:00	11.09.2007 09:20				M	Irongate reservoir (Tekija/Orsova)	22.40761	44.69264	RS	Danube	954.00	Republic of Serbia	JDS62	JDS2	2007-09-11 09:00:11	11.09.2007 09:00	2007	9	Sep	01.01	Water with bucket	Chemical	AAW.002		mg/l	0.01	21.20	Nitrite (NO2 - N)	139	139	138	28	W	Nitrite (NO2 - N) in mg/l
1094259	0.072	2007-09-11 18:50:00	11.09.2007 18:50				M	Vrbica/Simijan	22.71458	44.59916	RS	Danube	926.00	Republic of Serbia	JDS63	JDS2	2007-09-11 18:30:11	11.09.2007 18:30	2007	9	Sep	01.01	Water with bucket	Chemical	AAW.002		mg/l	0.01	21.20	Nitrite (NO2 - N)	139	139	138	28	W	Nitrite (NO2 - N) in mg/l
1094260	0.071	2007-09-13 12:30:00	13.09.2007 12:30				M	Iron Gate II	22.54240	44.32657	RS	Danube	865.00	Republic of Serbia	JDS64	JDS2	2007-09-13 12:05:11	13.09.2007 12:05	2007	9	Sep	01.01	Water with bucket	Chemical	AAW.002		mg/l	0.01	21.20	Nitrite (NO2 - N)	139	139	138	28	W	Nitrite (NO2 - N) in mg/l
1094261	0.071	2007-09-13 17:00:00	13.09.2007 17:00				M	Upstream Timok (Rudujevac/Gruia)	22.68061	44.24283	RS	Danube	849.00	Republic of Serbia	JDS65	JDS2	2007-09-13 16:30:11	13.09.2007 16:30	2007	9	Sep	01.01	Water with bucket	Chemical	AAW.002		mg/l	0.01	21.20	Nitrite (NO2 - N)	139	139	138	28	W	Nitrite (NO2 - N) in mg/l
1094262	0.034	2007-09-13 20:00:00	13.09.2007 20:00				M	/Timok (rkm 0.2)	22.66839	44.20958	RS	Danube	845.00	Republic of Serbia	JDS66	JDS2	2007-09-13 19:30:11	13.09.2007 19:30	2007	9	Sep	01.01	Water with bucket	Chemical	AAW.002		mg/l	0.01	21.20	Nitrite (NO2 - N)	139	139	138	28	W	Nitrite (NO2 - N) in mg/l
1094263	0.062	2007-09-14 08:20:00	14.09.2007 08:20				M	Pristol/Novo Selo Harbour	22.78659	44.16878	RO	Danube	834.00	Romania	JDS67	JDS2	2007-09-14 08:00:11	14.09.2007 08:00	2007	9	Sep	01.01	Water with bucket	Chemical	AAW.002		mg/l	0.01	21.20	Nitrite (NO2 - N)	139	139	138	28	W	Nitrite (NO2 - N) in mg/l
1094264	0.059	2007-09-14 11:45:00	14.09.2007 11:45				M	Calafat	22.93472	44.00171	RO	Danube	795.00	Romania	JDS68	JDS2	2007-09-14 11:25:11	14.09.2007 11:25	2007	9	Sep	01.01	Water with bucket	Chemical	AAW.002		mg/l	0.01	21.20	Nitrite (NO2 - N)	139	139	138	28	W	Nitrite (NO2 - N) in mg/l
1094265	0.064	2007-09-15 12:00:00	15.09.2007 12:00				M	Downstream Kozloduy	23.88709	43.74861	BG	Danube	685.00	Bulgaria	JDS69	JDS2	2007-09-15 11:40:11	15.09.2007 11:40	2007	9	Sep	01.01	Water with bucket	Chemical	AAW.002		mg/l	0.01	21.20	Nitrite (NO2 - N)	139	139	138	28	W	Nitrite (NO2 - N) in mg/l
1094266	0.054	2007-09-15 16:10:00	15.09.2007 16:10				M	Upstream Iskar (Bajkal)	24.41912	43.72341	BG	Danube	640.00	Bulgaria	JDS70	JDS2	2007-09-15 15:50:11	15.09.2007 15:50	2007	9	Sep	01.01	Water with bucket	Chemical	AAW.002		mg/l	0.01	21.20	Nitrite (NO2 - N)	139	139	138	28	W	Nitrite (NO2 - N) in mg/l
1094267	0.014	2007-09-15 10:30:00	15.09.2007 10:30				M	Orechovitza	24.36000	43.59000	BG	/Iskar	18.00	Bulgaria	JDS-IS1	JDS2	2007-09-15 10:00:11	15.09.2007 10:00	2007	9	Sep	01.01	Water with bucket	Chemical	AAW.002		mg/l	0.01	21.20	Nitrite (NO2 - N)	139	139	138	28	W	Nitrite (NO2 - N) in mg/l
1094268	0.011	2007-09-15 15:30:00	15.09.2007 15:30				M	Before Reservoir Iskar	23.54000	42.44000	BG	/Iskar	320.00	Bulgaria	JDS-IS2	JDS2	2007-09-15 13:00:11	15.09.2007 13:00	2007	9	Sep	01.01	Water with bucket	Chemical	AAW.002		mg/l	0.01	21.20	Nitrite (NO2 - N)	139	139	138	28	W	Nitrite (NO2 - N) in mg/l
1094269	0.048	2007-09-15 18:10:00	15.09.2007 18:10				M	/Iskar (rkm 0.3)	24.45045	43.72665	BG	Danube	637.00	Bulgaria	JDS71	JDS2	2007-09-15 17:45:11	15.09.2007 17:45	2007	9	Sep	01.01	Water with bucket	Chemical	AAW.002		mg/l	0.01	21.20	Nitrite (NO2 - N)	139	139	138	28	W	Nitrite (NO2 - N) in mg/l
1094270	0.052	2007-09-16 09:00:00	16.09.2007 09:00				M	Downstream Iskar	24.55357	43.76446	BG	Danube	629.00	Bulgaria	JDS72	JDS2	2007-09-16 08:30:11	16.09.2007 08:30	2007	9	Sep	01.01	Water with bucket	Chemical	AAW.002		mg/l	0.01	21.20	Nitrite (NO2 - N)	139	139	138	28	W	Nitrite (NO2 - N) in mg/l
1094271	0.047	2007-09-16 12:55:00	16.09.2007 12:55				M	Upstream Olt	24.79064	43.70404	RO	Danube	606.00	Romania	JDS73	JDS2	2007-09-16 12:30:11	16.09.2007 12:30	2007	9	Sep	01.01	Water with bucket	Chemical	AAW.002		mg/l	0.01	21.20	Nitrite (NO2 - N)	139	139	138	28	W	Nitrite (NO2 - N) in mg/l
1094272	0.036	2007-09-16 16:30:00	16.09.2007 16:30				M	/Olt (rkm 0.4)	24.79120	43.72350	RO	Danube	605.00	Romania	JDS74	JDS2	2007-09-16 15:45:11	16.09.2007 15:45	2007	9	Sep	01.01	Water with bucket	Chemical	AAW.002		mg/l	0.01	21.20	Nitrite (NO2 - N)	139	139	138	28	W	Nitrite (NO2 - N) in mg/l
1094273	0.048	2007-09-16 18:00:00	16.09.2007 18:00				M	Downstream Olt	24.83429	43.71375	RO	Danube	602.00	Romania	JDS75	JDS2	2007-09-16 17:30:11	16.09.2007 17:30	2007	9	Sep	01.01	Water with bucket	Chemical	AAW.002		mg/l	0.01	21.20	Nitrite (NO2 - N)	139	139	138	28	W	Nitrite (NO2 - N) in mg/l
1094274	0.033	2007-09-16 18:00:00	16.09.2007 18:00				M	Upstream Rm. Valcea	26.27000	46.52000	RO	/Olt	163.00	Romania	JDS-OL1	JDS2	2007-09-16 08:10:11	16.09.2007 08:10	2007	9	Sep	01.01	Water with bucket	Chemical	AAW.002		mg/l	0.01	21.20	Nitrite (NO2 - N)	139	139	138	28	W	Nitrite (NO2 - N) in mg/l
1094275	0.041	2007-09-16 18:00:00	16.09.2007 18:00				M	Downstream Slatina	24.78000	43.74000	RO	/Olt	61.00	Romania	JDS-OL2	JDS2	2007-09-16 10:00:11	16.09.2007 10:00	2007	9	Sep	01.01	Water with bucket	Chemical	AAW.002		mg/l	0.01	21.20	Nitrite (NO2 - N)	139	139	138	28	W	Nitrite (NO2 - N) in mg/l
1094276	0.036	2007-09-17 10:10:00	17.09.2007 10:10				M	Downstream Turnu-Magurele/Nikopol	25.08387	43.68820	RO	Danube	579.00	Romania	JDS76	JDS2	2007-09-17 09:45:11	17.09.2007 09:45	2007	9	Sep	01.01	Water with bucket	Chemical	AAW.002		mg/l	0.01	21.20	Nitrite (NO2 - N)	139	139	138	28	W	Nitrite (NO2 - N) in mg/l
1094277	0.028	2007-09-17 14:00:00	17.09.2007 14:00				M	Downstream Zimnicea/Svishtov	25.39859	43.62004	RO	Danube	550.00	Romania	JDS77	JDS2	2007-09-17 13:45:11	17.09.2007 13:45	2007	9	Sep	01.01	Water with bucket	Chemical	AAW.002		mg/l	0.01	21.20	Nitrite (NO2 - N)	139	139	138	28	W	Nitrite (NO2 - N) in mg/l
1094278	0.018	2007-09-18 08:20:00	18.09.2007 08:20				M	Karantzi	25.67000	43.38000	BG	/Jantra	51.00	Bulgaria	JDS-JA1	JDS2	2007-09-18 08:00:11	18.09.2007 08:00	2007	9	Sep	01.01	Water with bucket	Chemical	AAW.002		mg/l	0.01	21.20	Nitrite (NO2 - N)	139	139	138	28	W	Nitrite (NO2 - N) in mg/l
1094279	0	2007-09-18 09:20:00	18.09.2007 09:20	<LoD	less than 0.005		M	Yabalka-Gabrovo	25.41000	42.77000	BG	/Jantra	132.00	Bulgaria	JDS-JA2	JDS2	2007-09-18 09:00:11	18.09.2007 09:00	2007	9	Sep	01.01	Water with bucket	Chemical	AAW.002		mg/l	0.01	21.20	Nitrite (NO2 - N)	139	139	138	28	W	Nitrite (NO2 - N) in mg/l
1094280	0.022	2007-09-18 10:10:00	18.09.2007 10:10				M	/Jantra (rkm 1.0)	25.56566	43.62871	BG	Danube	537.00	Bulgaria	JDS78	JDS2	2007-09-18 09:50:11	18.09.2007 09:50	2007	9	Sep	01.01	Water with bucket	Chemical	AAW.002		mg/l	0.01	21.20	Nitrite (NO2 - N)	139	139	138	28	W	Nitrite (NO2 - N) in mg/l
1094281	0.026	2007-09-18 12:20:00	18.09.2007 12:20				M	Downstream Jantra	25.61777	43.66886	RO	Danube	532.00	Romania	JDS79	JDS2	2007-09-18 12:00:11	18.09.2007 12:00	2007	9	Sep	01.01	Water with bucket	Chemical	AAW.002		mg/l	0.01	21.20	Nitrite (NO2 - N)	139	139	138	28	W	Nitrite (NO2 - N) in mg/l
1094282	0.027	2007-09-18 16:50:00	18.09.2007 16:50				M	Upstream Ruse	25.91547	43.82302	BG	Danube	500.00	Bulgaria	JDS80	JDS2	2007-09-18 16:20:11	18.09.2007 16:20	2007	9	Sep	01.01	Water with bucket	Chemical	AAW.002		mg/l	0.01	21.20	Nitrite (NO2 - N)	139	139	138	28	W	Nitrite (NO2 - N) in mg/l
1094283	0.081	2007-09-20 15:45:00	20.09.2007 15:45				M	Basarbovo	25.97000	43.76000	BG	/Russenski Lom	10.00	Bulgaria	JDS-RL1	JDS2	2007-09-20 09:15:11	20.09.2007 09:15	2007	9	Sep	01.01	Water with bucket	Chemical	AAW.002		mg/l	0.01	21.20	Nitrite (NO2 - N)	139	139	138	28	W	Nitrite (NO2 - N) in mg/l
1094284	0.236	2007-09-20 15:45:00	20.09.2007 15:45				M	Beli Lom, Pisanetz	26.17000	43.67000	BG	/Russenski Lom	37.00	Bulgaria	JDS-RL2	JDS2	2007-09-20 10:30:11	20.09.2007 10:30	2007	9	Sep	01.01	Water with bucket	Chemical	AAW.002		mg/l	0.01	21.20	Nitrite (NO2 - N)	139	139	138	28	W	Nitrite (NO2 - N) in mg/l
1094285	0.129	2007-09-20 12:00:00	20.09.2007 12:00				M	/Russenski Lom	25.93628	43.83426	BG	Danube	498.00	Bulgaria	JDS81	JDS2	2007-09-20 11:45:11	20.09.2007 11:45	2007	9	Sep	01.01	Water with bucket	Chemical	AAW.002		mg/l	0.01	21.20	Nitrite (NO2 - N)	139	139	138	28	W	Nitrite (NO2 - N) in mg/l
1094286	0.017	2007-09-20 13:45:00	20.09.2007 13:45				M	Downstream Ruse/Giurgiu	26.01467	43.88969	BG	Danube	488.00	Bulgaria	JDS82	JDS2	2007-09-20 13:15:11	20.09.2007 13:15	2007	9	Sep	01.01	Water with bucket	Chemical	AAW.002		mg/l	0.01	21.20	Nitrite (NO2 - N)	139	139	138	28	W	Nitrite (NO2 - N) in mg/l
1094287	0.011	2007-09-21 11:00:00	21.09.2007 11:00				M	Upstream Arges	26.60462	44.05374	RO	Danube	434.00	Romania	JDS83	JDS2	2007-09-21 10:30:11	21.09.2007 10:30	2007	9	Sep	01.01	Water with bucket	Chemical	AAW.002		mg/l	0.01	21.20	Nitrite (NO2 - N)	139	139	138	28	W	Nitrite (NO2 - N) in mg/l
1094288	0	2007-09-20 23:00:00	20.09.2007 23:00	<LoD	less than 0.005		M	Upstream Pitesti	24.65000	45.25000	RO	/Arges	234.00	Romania	JDS-AR1	JDS2	2007-09-20 11:30:11	20.09.2007 11:30	2007	9	Sep	01.01	Water with bucket	Chemical	AAW.002		mg/l	0.01	21.20	Nitrite (NO2 - N)	139	139	138	28	W	Nitrite (NO2 - N) in mg/l
1094289	0	2007-09-20 23:00:00	20.09.2007 23:00	<LoD	less than 0.005		M	Upstream Bucharest	26.52000	44.22000	RO	/Arges	121.00	Romania	JDS-AR2	JDS2	2007-09-20 14:00:11	20.09.2007 14:00	2007	9	Sep	01.01	Water with bucket	Chemical	AAW.002		mg/l	0.01	21.20	Nitrite (NO2 - N)	139	139	138	28	W	Nitrite (NO2 - N) in mg/l
1094290	0	2007-09-21 09:30:00	21.09.2007 09:30	<LoD	less than 0.005		M	/Arges	26.62256	44.06895	RO	Danube	432.00	Romania	JDS84	JDS2	2007-09-21 09:00:11	21.09.2007 09:00	2007	9	Sep	01.01	Water with bucket	Chemical	AAW.002		mg/l	0.01	21.20	Nitrite (NO2 - N)	139	139	138	28	W	Nitrite (NO2 - N) in mg/l
1094291	0.015	2007-09-21 12:30:00	21.09.2007 12:30				M	Downstream Arges, Oltenita	26.65550	44.06156	RO	Danube	429.00	Romania	JDS85	JDS2	2007-09-21 12:10:11	21.09.2007 12:10	2007	9	Sep	01.01	Water with bucket	Chemical	AAW.002		mg/l	0.01	21.20	Nitrite (NO2 - N)	139	139	138	28	W	Nitrite (NO2 - N) in mg/l
1094292	0.016	2007-09-21 18:10:00	21.09.2007 18:10				M	Chiciu/Silistra	27.21295	44.11649	RO	Danube	378.00	Romania	JDS86	JDS2	2007-09-21 17:45:11	21.09.2007 17:45	2007	9	Sep	01.01	Water with bucket	Chemical	AAW.002		mg/l	0.01	21.20	Nitrite (NO2 - N)	139	139	138	28	W	Nitrite (NO2 - N) in mg/l
1094293	0.012	2007-09-22 13:30:00	22.09.2007 13:30				M	Upstream Cernavoda	28.04296	44.38254	RO	Danube	295.00	Romania	JDS87	JDS2	2007-09-22 13:10:11	22.09.2007 13:10	2007	9	Sep	01.01	Water with bucket	Chemical	AAW.002		mg/l	0.01	21.20	Nitrite (NO2 - N)	139	139	138	28	W	Nitrite (NO2 - N) in mg/l
1094294	0.019	2007-09-23 09:00:00	23.09.2007 09:00				M	Giurgeni	27.85149	44.77681	RO	Danube	235.00	Romania	JDS88	JDS2	2007-09-23 08:30:11	23.09.2007 08:30	2007	9	Sep	01.01	Water with bucket	Chemical	AAW.002		mg/l	0.01	21.20	Nitrite (NO2 - N)	139	139	138	28	W	Nitrite (NO2 - N) in mg/l
1094295	0.017	2007-09-23 12:30:00	23.09.2007 12:30				M	Braila	27.99807	45.30175	RO	Danube	167.00	Romania	JDS89	JDS2	2007-09-23 12:10:11	23.09.2007 12:10	2007	9	Sep	01.01	Water with bucket	Chemical	AAW.002		mg/l	0.01	21.20	Nitrite (NO2 - N)	139	139	138	28	W	Nitrite (NO2 - N) in mg/l
1094296	0.027	2007-09-23 15:30:00	23.09.2007 15:30				M	/Siret (rkm 1.0)	28.01348	45.40095	RO	Danube	154.00	Romania	JDS90	JDS2	2007-09-23 15:00:11	23.09.2007 15:00	2007	9	Sep	01.01	Water with bucket	Chemical	AAW.002		mg/l	0.01	21.20	Nitrite (NO2 - N)	139	139	138	28	W	Nitrite (NO2 - N) in mg/l
1094297	0.013	2007-09-23 22:30:00	23.09.2007 22:30				M	Ungheni	26.52000	44.22000	RO	/Prut	404.00	Romania	JDS-PR1	JDS2	2007-09-23 12:00:11	23.09.2007 12:00	2007	9	Sep	01.01	Water with bucket	Chemical	AAW.002		mg/l	0.01	21.20	Nitrite (NO2 - N)	139	139	138	28	W	Nitrite (NO2 - N) in mg/l
1094298	0.008	2007-09-23 22:30:00	23.09.2007 22:30				M	Bumbata-Leova	28.23000	46.48000	RO	/Prut	220.00	Romania	JDS-PR2	JDS2	2007-09-23 14:00:11	23.09.2007 14:00	2007	9	Sep	01.01	Water with bucket	Chemical	AAW.002		mg/l	0.01	21.20	Nitrite (NO2 - N)	139	139	138	28	W	Nitrite (NO2 - N) in mg/l
1094299	0.007	2007-09-23 18:00:00	23.09.2007 18:00				M	/Prut (rkm 1.0)	28.20224	45.47034	RO	Danube	135.00	Romania	JDS91	JDS2	2007-09-23 17:40:11	23.09.2007 17:40	2007	9	Sep	01.01	Water with bucket	Chemical	AAW.002		mg/l	0.01	21.20	Nitrite (NO2 - N)	139	139	138	28	W	Nitrite (NO2 - N) in mg/l
1094300	0.017	2007-09-24 17:00:00	24.09.2007 17:00				M	Reni	28.36194	45.31661	RO	Danube	130.00	Romania	JDS92	JDS2	2007-09-24 16:30:11	24.09.2007 16:30	2007	9	Sep	01.01	Water with bucket	Chemical	AAW.002		mg/l	0.01	21.20	Nitrite (NO2 - N)	139	139	138	28	W	Nitrite (NO2 - N) in mg/l
1094301	0.027	2007-09-25 12:20:00	25.09.2007 12:20				M	Vilkova - Chilia arm/Kilia arm	29.58738	45.38978	RO	Danube	18.00	Romania	JDS93	JDS2	2007-09-25 11:50:11	25.09.2007 11:50	2007	9	Sep	01.01	Water with bucket	Chemical	AAW.002		mg/l	0.01	21.20	Nitrite (NO2 - N)	139	139	138	28	W	Nitrite (NO2 - N) in mg/l
1094302	0.03	2007-09-25 09:10:00	25.09.2007 09:10				M	/Bystroe canal	29.69330	45.34840	UA	Danube	8.00	Ukraine	JDS94	JDS2	2007-09-25 08:50:11	25.09.2007 08:50	2007	9	Sep	01.01	Water with bucket	Chemical	AAW.002		mg/l	0.01	21.20	Nitrite (NO2 - N)	139	139	138	28	W	Nitrite (NO2 - N) in mg/l
1094303	0.019	2007-09-26 13:00:00	26.09.2007 13:00				M	Sulina - Sulina arm	29.18605	45.18282	RO	Danube	0.00	Romania	JDS95	JDS2	2007-09-26 12:45:11	26.09.2007 12:45	2007	9	Sep	01.01	Water with bucket	Chemical	AAW.002		mg/l	0.01	21.20	Nitrite (NO2 - N)	139	139	138	28	W	Nitrite (NO2 - N) in mg/l
1094304	0.02	2007-09-26 17:00:00	26.09.2007 17:00				M	Sf.Gheorghe - Sf.Gheorghe arm	29.11200	45.07947	RO	Danube	0.00	Romania	JDS96	JDS2	2007-09-26 16:30:11	26.09.2007 16:30	2007	9	Sep	01.01	Water with bucket	Chemical	AAW.002		mg/l	0.01	21.20	Nitrite (NO2 - N)	139	139	138	28	W	Nitrite (NO2 - N) in mg/l
1094305	3.12	2007-08-14 17:00:00	14.08.2007 17:00				M	Upstream Iller	9.86037	48.31073	DE	Danube	2600.00	Germany	JDS1	JDS2	2007-08-13 12:00:11	13.08.2007 12:00	2007	8	Aug	01.01	Water with bucket	Chemical	AAW.002		mg/l		21.30	Nitrate (NO3 - N)	139	139	138	28	W	Nitrate (NO3 - N) in mg/l
1094306	2.55	2007-08-15 08:30:00	15.08.2007 08:30				M	Kelheim	11.86850	48.91502	DE	Danube	2415.00	Germany	JDS2	JDS2	2007-08-15 08:00:11	15.08.2007 08:00	2007	8	Aug	01.01	Water with bucket	Chemical	AAW.002		mg/l		21.30	Nitrate (NO3 - N)	139	139	138	28	W	Nitrate (NO3 - N) in mg/l
1094307	2.82	2007-08-15 16:15:00	15.08.2007 16:15				M	Geisling power plant	12.35567	48.97589	DE	Danube	2354.00	Germany	JDS3	JDS2	2007-08-15 15:52:11	15.08.2007 15:52	2007	8	Aug	01.01	Water with bucket	Chemical	AAW.002		mg/l		21.30	Nitrate (NO3 - N)	139	139	138	28	W	Nitrate (NO3 - N) in mg/l
1094308	2.7	2007-08-16 12:00:00	16.08.2007 12:00				M	Deggendorf	12.93476	48.83379	DE	Danube	2285.00	Germany	JDS4	JDS2	2007-08-16 11:30:11	16.08.2007 11:30	2007	8	Aug	01.01	Water with bucket	Chemical	AAW.002		mg/l		21.30	Nitrate (NO3 - N)	139	139	138	28	W	Nitrate (NO3 - N) in mg/l
1094309	2.71	2007-08-16 13:30:00	16.08.2007 13:30				M	Niederalteich	13.00590	48.77990	DE	Danube	2278.00	Germany	JDS5	JDS2	2007-08-16 13:10:11	16.08.2007 13:10	2007	8	Aug	01.01	Water with bucket	Chemical	AAW.002		mg/l		21.30	Nitrate (NO3 - N)	139	139	138	28	W	Nitrate (NO3 - N) in mg/l
1094310	1.15	2007-08-16 20:30:00	16.08.2007 20:30				M	/Inn, rkm 4.2	13.43699	48.55753	DE	Danube	2225.00	Germany	JDS6	JDS2	2007-08-16 20:00:11	16.08.2007 20:00	2007	8	Aug	01.01	Water with bucket	Chemical	AAW.002		mg/l		21.30	Nitrate (NO3 - N)	139	139	138	28	W	Nitrate (NO3 - N) in mg/l
1094311	1.91	2007-08-17 10:10:00	17.08.2007 10:10				M	Jochenstein	13.69373	48.52488	DE	Danube	2204.00	Germany	JDS7	JDS2	2007-08-17 09:40:11	17.08.2007 09:40	2007	8	Aug	01.01	Water with bucket	Chemical	AAW.002		mg/l		21.30	Nitrate (NO3 - N)	139	139	138	28	W	Nitrate (NO3 - N) in mg/l
1094312	1.87	2007-08-18 08:00:00	18.08.2007 08:00				M	Upstream dam Abwinden-Asten	14.41705	48.25501	AT	Danube	2120.00	Austria	JDS8	JDS2	2007-08-18 07:50:11	18.08.2007 07:50	2007	8	Aug	01.01	Water with bucket	Chemical	AAW.002		mg/l		21.30	Nitrate (NO3 - N)	139	139	138	28	W	Nitrate (NO3 - N) in mg/l
1094313	1.9	2007-08-18 14:00:00	18.08.2007 14:00				M	Upstream dam Ybbs-Persenbeug	15.05291	48.19670	AT	Danube	2061.00	Austria	JDS9	JDS2	2007-08-18 12:55:11	18.08.2007 12:55	2007	8	Aug	01.01	Water with bucket	Chemical	AAW.002		mg/l		21.30	Nitrate (NO3 - N)	139	139	138	28	W	Nitrate (NO3 - N) in mg/l
1094314	1.8	2007-08-18 21:00:00	18.08.2007 21:00				M	Oberloiben	15.53103	48.38371	AT	Danube	2008.00	Austria	JDS10	JDS2	2007-08-18 19:30:11	18.08.2007 19:30	2007	8	Aug	01.01	Water with bucket	Chemical	AAW.002		mg/l		21.30	Nitrate (NO3 - N)	139	139	138	28	W	Nitrate (NO3 - N) in mg/l
1094315	1.8	2007-08-19 12:15:00	19.08.2007 12:15				M	Upstream dam Greifenstein	16.22459	48.35151	AT	Danube	1950.00	Austria	JDS11	JDS2	2007-08-19 11:45:11	19.08.2007 11:45	2007	8	Aug	01.01	Water with bucket	Chemical	AAW.002		mg/l		21.30	Nitrate (NO3 - N)	139	139	138	28	W	Nitrate (NO3 - N) in mg/l
1094316	1.8	2007-08-19 16:00:00	19.08.2007 16:00				M	Klosterneuburg	16.32902	48.33078	AT	Danube	1942.00	Austria	JDS12	JDS2	2007-08-19 15:30:11	19.08.2007 15:30	2007	8	Aug	01.01	Water with bucket	Chemical	AAW.002		mg/l		21.30	Nitrate (NO3 - N)	139	139	138	28	W	Nitrate (NO3 - N) in mg/l
1094317	1.95	2007-08-21 10:50:00	21.08.2007 10:50				M	Wildungsmauer	16.80328	48.11602	AT	Danube	1895.00	Austria	JDS13	JDS2	2007-08-21 10:20:11	21.08.2007 10:20	2007	8	Aug	01.01	Water with bucket	Chemical	AAW.002		mg/l		21.30	Nitrate (NO3 - N)	139	139	138	28	W	Nitrate (NO3 - N) in mg/l
1094318	1.96	2007-08-21 15:30:00	21.08.2007 15:30				M	Upstream Morava (Hainburg)	16.96162	48.17270	AT	Danube	1881.00	Austria	JDS14	JDS2	2007-08-21 15:00:11	21.08.2007 15:00	2007	8	Aug	01.01	Water with bucket	Chemical	AAW.002		mg/l		21.30	Nitrate (NO3 - N)	139	139	138	28	W	Nitrate (NO3 - N) in mg/l
1094319	0.93	2007-08-21 18:00:00	21.08.2007 18:00				M	/Morava (rkm 0.08)	16.97597	48.17864	AT	Danube	1880.00	Austria	JDS15	JDS2	2007-08-21 17:30:11	21.08.2007 17:30	2007	8	Aug	01.01	Water with bucket	Chemical	AAW.002		mg/l		21.30	Nitrate (NO3 - N)	139	139	138	28	W	Nitrate (NO3 - N) in mg/l
1094320	1.15	2007-08-21 18:00:00	21.08.2007 18:00				M	Morava, Lanzhot	16.99000	48.69000	CZ	/Morava	79.00	Czech Republic	JDS-MO1	JDS2	2007-08-21 13:00:11	21.08.2007 13:00	2007	8	Aug	01.01	Water with bucket	Chemical	AAW.002		mg/l		21.30	Nitrate (NO3 - N)	139	139	138	28	W	Nitrate (NO3 - N) in mg/l
1094321	0.63	2007-08-21 18:00:00	21.08.2007 18:00				M	Dyje, Pohansko	16.86000	48.80000	CZ	/Morava	17.00	Czech Republic	JDS-MO2	JDS2	2007-08-21 09:30:11	21.08.2007 09:30	2007	8	Aug	01.01	Water with bucket	Chemical	AAW.002		mg/l		21.30	Nitrate (NO3 - N)	139	139	138	28	W	Nitrate (NO3 - N) in mg/l
1094322	1.83	2007-08-22 10:30:00	22.08.2007 10:30				M	Bratislava	17.14525	48.11834	SK	Danube	1869.00	Slovak Republic	JDS16	JDS2	2007-08-22 09:50:11	22.08.2007 09:50	2007	8	Aug	01.01	Water with bucket	Chemical	AAW.002		mg/l		21.30	Nitrate (NO3 - N)	139	139	138	28	W	Nitrate (NO3 - N) in mg/l
1094323	1.82	2007-08-23 08:30:00	23.08.2007 08:30				M	Gabcikovo reservoir	17.23445	48.03577	SK	Danube	1852.00	Slovak Republic	JDS17	JDS2	2007-08-23 08:00:11	23.08.2007 08:00	2007	8	Aug	01.01	Water with bucket	Chemical	AAW.002		mg/l		21.30	Nitrate (NO3 - N)	139	139	138	28	W	Nitrate (NO3 - N) in mg/l
1094324	1.82	2007-08-23 15:00:00	23.08.2007 15:00				M	Medvedov/Medve	17.66197	47.78877	SK	Danube	1806.00	Slovak Republic	JDS18	JDS2	2007-08-23 14:00:11	23.08.2007 14:00	2007	8	Aug	01.01	Water with bucket	Chemical	AAW.002		mg/l		21.30	Nitrate (NO3 - N)	139	139	138	28	W	Nitrate (NO3 - N) in mg/l
1094325	1.28	2007-08-23 18:00:00	23.08.2007 18:00				M	/Moson Danube Arm - end (rkm 0.1)	17.77262	47.73496	HU	Danube	1794.00	Hungary	JDS19	JDS2	2007-08-23 17:00:11	23.08.2007 17:00	2007	8	Aug	01.01	Water with bucket	Chemical	AAW.002		mg/l		21.30	Nitrate (NO3 - N)	139	139	138	28	W	Nitrate (NO3 - N) in mg/l
1094326	1.75	2007-08-24 12:00:00	24.08.2007 12:00				M	Komarno/Komarom	18.11678	47.75160	SK	Danube	1768.00	Slovak Republic	JDS20	JDS2	2007-08-24 11:30:11	24.08.2007 11:30	2007	8	Aug	01.01	Water with bucket	Chemical	AAW.002		mg/l		21.30	Nitrate (NO3 - N)	139	139	138	28	W	Nitrate (NO3 - N) in mg/l
1094327	1.44	2007-08-24 08:30:00	24.08.2007 08:30				M	/Vah (rkm 0.8)	18.14311	47.75932	SK	Danube	1766.00	Slovak Republic	JDS21	JDS2	2007-08-24 08:15:11	24.08.2007 08:15	2007	8	Aug	01.01	Water with bucket	Chemical	AAW.002		mg/l		21.30	Nitrate (NO3 - N)	139	139	138	28	W	Nitrate (NO3 - N) in mg/l
1094328	1.71	2007-08-24 17:00:00	24.08.2007 17:00				M	Iza/Szony	18.21113	47.74213	SK	Danube	1761.00	Slovak Republic	JDS22	JDS2	2007-08-24 16:20:11	24.08.2007 16:20	2007	8	Aug	01.01	Water with bucket	Chemical	AAW.002		mg/l		21.30	Nitrate (NO3 - N)	139	139	138	28	W	Nitrate (NO3 - N) in mg/l
1094329	1.83	2007-08-25 08:30:00	25.08.2007 08:30				M	Sturovo/Esztergom	18.72863	47.79258	SK	Danube	1719.00	Slovak Republic	JDS23	JDS2	2007-08-25 08:15:11	25.08.2007 08:15	2007	8	Aug	01.01	Water with bucket	Chemical	AAW.002		mg/l		21.30	Nitrate (NO3 - N)	139	139	138	28	W	Nitrate (NO3 - N) in mg/l
1094330	2.38	2007-08-25 12:00:00	25.08.2007 12:00				M	/Hron (rkm 0.5)	18.73507	47.82157	HU	Danube	1716.00	Hungary	JDS24	JDS2	2007-08-25 11:30:11	25.08.2007 11:30	2007	8	Aug	01.01	Water with bucket	Chemical	AAW.002		mg/l		21.30	Nitrate (NO3 - N)	139	139	138	28	W	Nitrate (NO3 - N) in mg/l
1094331	1.33	2007-08-25 14:00:00	25.08.2007 14:00				M	/Ipoly (rkm 0.7)	18.85230	47.82279	SK	Danube	1708.00	Slovak Republic	JDS25	JDS2	2007-08-25 13:15:11	25.08.2007 13:15	2007	8	Aug	01.01	Water with bucket	Chemical	AAW.002		mg/l		21.30	Nitrate (NO3 - N)	139	139	138	28	W	Nitrate (NO3 - N) in mg/l
1094332	1.76	2007-08-25 16:00:00	25.08.2007 16:00				M	Szob	18.86773	47.81255	HU	Danube	1707.00	Hungary	JDS26	JDS2	2007-08-25 15:30:11	25.08.2007 15:30	2007	8	Aug	01.01	Water with bucket	Chemical	AAW.002		mg/l		21.30	Nitrate (NO3 - N)	139	139	138	28	W	Nitrate (NO3 - N) in mg/l
1094333	1.77	2007-08-26 11:30:00	26.08.2007 11:30				M	Upstream end of Szentendre Island	18.98542	47.80817	HU	Danube	1692.00	Hungary	JDS27	JDS2	2007-08-26 11:00:11	26.08.2007 11:00	2007	8	Aug	01.01	Water with bucket	Chemical	AAW.002		mg/l		21.30	Nitrate (NO3 - N)	139	139	138	28	W	Nitrate (NO3 - N) in mg/l
1094334	1.68	2007-08-26 12:30:00	26.08.2007 12:30				M	/Upstream end of Szentendre Island (arm)	18.99248	47.80575	HU	Danube	1692.00	Hungary	JDS28	JDS2	2007-08-26 12:00:11	26.08.2007 12:00	2007	8	Aug	01.01	Water with bucket	Chemical	AAW.002		mg/l		21.30	Nitrate (NO3 - N)	139	139	138	28	W	Nitrate (NO3 - N) in mg/l
1094335	1.72	2007-08-27 11:30:00	27.08.2007 11:30				M	Budapest upstream	19.08361	47.59890	HU	Danube	1659.00	Hungary	JDS29	JDS2	2007-08-27 11:00:11	27.08.2007 11:00	2007	8	Aug	01.01	Water with bucket	Chemical	AAW.002		mg/l		21.30	Nitrate (NO3 - N)	139	139	138	28	W	Nitrate (NO3 - N) in mg/l
1094336	1.77	2007-08-27 13:30:00	27.08.2007 13:30				M	/Budapest (old Danube) end of S.arm	19.07139	47.59343	HU	Danube	1658.00	Hungary	JDS30	JDS2	2007-08-27 13:00:11	27.08.2007 13:00	2007	8	Aug	01.01	Water with bucket	Chemical	AAW.002		mg/l		21.30	Nitrate (NO3 - N)	139	139	138	28	W	Nitrate (NO3 - N) in mg/l
1094337	0.66	2007-08-28 11:30:00	28.08.2007 11:30				M	Tiszabecs	22.83000	48.10000	HU	/Tisza	744.00	Hungary	JDS-TI1	JDS2	2007-08-27 10:00:11	27.08.2007 10:00	2007	8	Aug	01.01	Water with bucket	Chemical	AAW.002		mg/l		21.30	Nitrate (NO3 - N)	139	139	138	28	W	Nitrate (NO3 - N) in mg/l
1094338	1.66	2007-08-29 11:30:00	29.08.2007 11:30				M	/Rackeve-Soroksar Danube Arm - start	19.07127	47.46137	HU	Danube	1642.00	Hungary	JDS31	JDS2	2007-08-29 11:00:11	29.08.2007 11:00	2007	8	Aug	01.01	Water with bucket	Chemical	AAW.002		mg/l		21.30	Nitrate (NO3 - N)	139	139	138	28	W	Nitrate (NO3 - N) in mg/l
1094339	1.7	2007-08-29 13:30:00	29.08.2007 13:30				M	Budapest downstream	19.01025	47.38863	HU	Danube	1632.00	Hungary	JDS32	JDS2	2007-08-29 13:00:11	29.08.2007 13:00	2007	8	Aug	01.01	Water with bucket	Chemical	AAW.002		mg/l		21.30	Nitrate (NO3 - N)	139	139	138	28	W	Nitrate (NO3 - N) in mg/l
1094340	1.75	2007-08-29 18:30:00	29.08.2007 18:30				M	Adony/Lórév	18.88356	47.11526	HU	Danube	1605.00	Hungary	JDS33	JDS2	2007-08-29 18:10:11	29.08.2007 18:10	2007	8	Aug	01.01	Water with bucket	Chemical	AAW.002		mg/l		21.30	Nitrate (NO3 - N)	139	139	138	28	W	Nitrate (NO3 - N) in mg/l
1094341	0.78	2007-08-30 10:00:00	30.08.2007 10:00				M	/Rackeve-Soroksar Danube Arm - end	18.97636	47.03629	HU	Danube	1586.00	Hungary	JDS34	JDS2	2007-08-30 09:50:11	30.08.2007 09:50	2007	8	Aug	01.01	Water with bucket	Chemical	AAW.002		mg/l		21.30	Nitrate (NO3 - N)	139	139	138	28	W	Nitrate (NO3 - N) in mg/l
1094342	1.75	2007-08-30 13:00:00	30.08.2007 13:00				M	Dunafoldvar	18.94693	46.80475	HU	Danube	1560.00	Hungary	JDS35	JDS2	2007-08-30 12:20:11	30.08.2007 12:20	2007	8	Aug	01.01	Water with bucket	Chemical	AAW.002		mg/l		21.30	Nitrate (NO3 - N)	139	139	138	28	W	Nitrate (NO3 - N) in mg/l
1094343	1.75	2007-08-30 17:40:00	30.08.2007 17:40				M	Paks	18.88171	46.63439	HU	Danube	1533.00	Hungary	JDS36	JDS2	2007-08-30 16:55:11	30.08.2007 16:55	2007	8	Aug	01.01	Water with bucket	Chemical	AAW.002		mg/l		21.30	Nitrate (NO3 - N)	139	139	138	28	W	Nitrate (NO3 - N) in mg/l
1094344	2.32	2007-08-31 12:00:00	31.08.2007 12:00				M	/Sio (rkm 1.0)	18.88387	46.34087	HU	Danube	1497.00	Hungary	JDS37	JDS2	2007-08-31 11:30:11	31.08.2007 11:30	2007	8	Aug	01.01	Water with bucket	Chemical	AAW.002		mg/l		21.30	Nitrate (NO3 - N)	139	139	138	28	W	Nitrate (NO3 - N) in mg/l
1094345	1.75	2007-08-31 15:00:00	31.08.2007 15:00				M	Baja	18.92419	46.19975	HU	Danube	1481.00	Hungary	JDS38	JDS2	2007-08-31 14:30:11	31.08.2007 14:30	2007	8	Aug	01.01	Water with bucket	Chemical	AAW.002		mg/l		21.30	Nitrate (NO3 - N)	139	139	138	28	W	Nitrate (NO3 - N) in mg/l
1094346	0.66	2007-08-31 23:50:00	31.08.2007 23:50				M	Szolnok	20.22000	47.17000	HU	/Tisza	334.00	Hungary	JDS-TI2	JDS2	2007-08-31 09:30:11	31.08.2007 09:30	2007	8	Aug	01.01	Water with bucket	Chemical	AAW.002		mg/l		21.30	Nitrate (NO3 - N)	139	139	138	28	W	Nitrate (NO3 - N) in mg/l
1094347	0.73	2007-08-31 23:50:00	31.08.2007 23:50				M	Szeged (HU border)	20.20000	46.26000	HU	/Tisza	160.00	Hungary	JDS-TI3	JDS2	2007-08-31 11:20:11	31.08.2007 11:20	2007	8	Aug	01.01	Water with bucket	Chemical	AAW.002		mg/l		21.30	Nitrate (NO3 - N)	139	139	138	28	W	Nitrate (NO3 - N) in mg/l
1094348	1.73	2007-09-01 15:00:00	01.09.2007 15:00				M	Hercegszanto	18.80843	45.91333	HU	Danube	1434.00	Hungary	JDS39	JDS2	2007-09-01 14:20:11	01.09.2007 14:20	2007	9	Sep	01.01	Water with bucket	Chemical	AAW.002		mg/l		21.30	Nitrate (NO3 - N)	139	139	138	28	W	Nitrate (NO3 - N) in mg/l
1094349	1.76	2007-09-01 18:00:00	01.09.2007 18:00				M	Batina	18.85680	45.84130	HR	Danube	1424.00	Croatia	JDS40	JDS2	2007-09-01 17:10:11	01.09.2007 17:10	2007	9	Sep	01.01	Water with bucket	Chemical	AAW.002		mg/l		21.30	Nitrate (NO3 - N)	139	139	138	28	W	Nitrate (NO3 - N) in mg/l
1094350	1.72	2007-09-02 16:00:00	02.09.2007 16:00				M	Upstream Drava	18.91701	45.55432	HR	Danube	1384.00	Croatia	JDS41	JDS2	2007-09-02 15:30:11	02.09.2007 15:30	2007	9	Sep	01.01	Water with bucket	Chemical	AAW.002		mg/l		21.30	Nitrate (NO3 - N)	139	139	138	28	W	Nitrate (NO3 - N) in mg/l
1094351	1.29	2007-09-02 17:00:00	02.09.2007 17:00				M	Drava D.Miholjac	26.33000	50.71000	HR	/Drava	77.00	Croatia	JDS-DR1	JDS2	2007-09-02 16:30:11	02.09.2007 16:30	2007	9	Sep	01.01	Water with bucket	Chemical	AAW.002		mg/l		21.30	Nitrate (NO3 - N)	139	139	138	28	W	Nitrate (NO3 - N) in mg/l
1094352	1.21	2007-09-02 17:30:00	02.09.2007 17:30				M	/Drava (rkm 1.4)	18.90664	45.54563	HR	Danube	1379.00	Croatia	JDS42	JDS2	2007-09-02 17:00:11	02.09.2007 17:00	2007	9	Sep	01.01	Water with bucket	Chemical	AAW.002		mg/l		21.30	Nitrate (NO3 - N)	139	139	138	28	W	Nitrate (NO3 - N) in mg/l
1094353	1.55	2007-09-02 08:00:00	02.09.2007 08:00				M	Downstream Drava (Erdut/Bogojevo)	19.07492	45.53030	HR	Danube	1367.00	Croatia	JDS43	JDS2	2007-09-03 07:30:11	03.09.2007 07:30	2007	9	Sep	01.01	Water with bucket	Chemical	AAW.002		mg/l		21.30	Nitrate (NO3 - N)	139	139	138	28	W	Nitrate (NO3 - N) in mg/l
1094354	1.58	2007-09-02 09:40:00	02.09.2007 09:40				M	Dalj	19.00992	45.49631	HR	Danube	1355.00	Croatia	JDS44	JDS2	2007-09-03 09:10:11	03.09.2007 09:10	2007	9	Sep	01.01	Water with bucket	Chemical	AAW.002		mg/l		21.30	Nitrate (NO3 - N)	139	139	138	28	W	Nitrate (NO3 - N) in mg/l
1094355	1.55	2007-09-02 14:50:00	02.09.2007 14:50				M	Ilok/Backa Palanka	19.36404	45.23156	HR	Danube	1300.00	Croatia	JDS45	JDS2	2007-09-03 14:30:11	03.09.2007 14:30	2007	9	Sep	01.01	Water with bucket	Chemical	AAW.002		mg/l		21.30	Nitrate (NO3 - N)	139	139	138	28	W	Nitrate (NO3 - N) in mg/l
1094356	1.53	2007-09-02 10:30:00	02.09.2007 10:30				M	Upstream Novi-Sad	19.80299	45.22167	RS	Danube	1262.00	Republic of Serbia	JDS46	JDS2	2007-09-04 10:00:11	04.09.2007 10:00	2007	9	Sep	01.01	Water with bucket	Chemical	AAW.002		mg/l		21.30	Nitrate (NO3 - N)	139	139	138	28	W	Nitrate (NO3 - N) in mg/l
1094357	1.52	2007-09-02 12:30:00	02.09.2007 12:30				M	Downstream Novi-Sad	19.88602	45.26037	RS	Danube	1252.00	Republic of Serbia	JDS47	JDS2	2007-09-04 12:00:11	04.09.2007 12:00	2007	9	Sep	01.01	Water with bucket	Chemical	AAW.002		mg/l		21.30	Nitrate (NO3 - N)	139	139	138	28	W	Nitrate (NO3 - N) in mg/l
1094358	0.78	2007-09-04 22:20:00	04.09.2007 22:20				M	Martono?	20.10000	46.13000	RS	/Tisza	152.00	Republic of Serbia	JDS-TI4	JDS2	2007-09-04 10:15:11	04.09.2007 10:15	2007	9	Sep	01.01	Water with bucket	Chemical	AAW.002		mg/l		21.30	Nitrate (NO3 - N)	139	139	138	28	W	Nitrate (NO3 - N) in mg/l
1094359	0.38	2007-09-04 22:20:00	04.09.2007 22:20				M	Novi Be?ej	20.13000	45.59000	RS	/Tisza	66.00	Republic of Serbia	JDS-TI5	JDS2	2007-09-04 09:15:11	04.09.2007 09:15	2007	9	Sep	01.01	Water with bucket	Chemical	AAW.002		mg/l		21.30	Nitrate (NO3 - N)	139	139	138	28	W	Nitrate (NO3 - N) in mg/l
1094360	0.51	2007-09-04 23:30:00	04.09.2007 23:30				M	Titel	20.31000	45.21000	RS	/Tisza	9.00	Republic of Serbia	JDS-TI6	JDS2	2007-09-04 09:30:11	04.09.2007 09:30	2007	9	Sep	01.01	Water with bucket	Chemical	AAW.002		mg/l		21.30	Nitrate (NO3 - N)	139	139	138	28	W	Nitrate (NO3 - N) in mg/l
1094361	1.52	2007-09-05 10:20:00	05.09.2007 10:20				M	Upstream Tisa (Stari Slankamen)	20.26334	45.14510	RS	Danube	1216.00	Republic of Serbia	JDS48	JDS2	2007-09-05 09:45:11	05.09.2007 09:45	2007	9	Sep	01.01	Water with bucket	Chemical	AAW.002		mg/l		21.30	Nitrate (NO3 - N)	139	139	138	28	W	Nitrate (NO3 - N) in mg/l
1094362	0.64	2007-09-05 12:30:00	05.09.2007 12:30				M	/Tisa (rkm 1.0)	20.27999	45.14359	RS	Danube	1215.00	Republic of Serbia	JDS49	JDS2	2007-09-05 12:15:11	05.09.2007 12:15	2007	9	Sep	01.01	Water with bucket	Chemical	AAW.002		mg/l		21.30	Nitrate (NO3 - N)	139	139	138	28	W	Nitrate (NO3 - N) in mg/l
1094363	1.5	2007-09-05 16:30:00	05.09.2007 16:30				M	Downstream Tisa/Upstream Sava (Belegis)	20.36542	45.02648	RS	Danube	1200.00	Republic of Serbia	JDS50	JDS2	2007-09-05 16:10:11	05.09.2007 16:10	2007	9	Sep	01.01	Water with bucket	Chemical	AAW.002		mg/l		21.30	Nitrate (NO3 - N)	139	139	138	28	W	Nitrate (NO3 - N) in mg/l
1094364	0.77	2007-09-07 09:30:00	07.09.2007 09:30				M	/Sava (rkm 7.0)	20.37459	44.78717	RS	Danube	1170.00	Republic of Serbia	JDS51	JDS2	2007-09-07 09:15:11	07.09.2007 09:15	2007	9	Sep	01.01	Water with bucket	Chemical	AAW.002		mg/l		21.30	Nitrate (NO3 - N)	139	139	138	28	W	Nitrate (NO3 - N) in mg/l
1094365	1.4	2007-09-07 13:30:00	07.09.2007 13:30				M	Upstream Pancevo/Downstream Sava	20.57587	44.84919	RS	Danube	1159.00	Republic of Serbia	JDS52	JDS2	2007-09-07 13:00:11	07.09.2007 13:00	2007	9	Sep	01.01	Water with bucket	Chemical	AAW.002		mg/l		21.30	Nitrate (NO3 - N)	139	139	138	28	W	Nitrate (NO3 - N) in mg/l
1094366	1.49	2007-09-07 16:30:00	07.09.2007 16:30				M	Downstream Pancevo	20.64532	44.81694	RS	Danube	1151.00	Republic of Serbia	JDS53	JDS2	2007-09-07 16:05:11	07.09.2007 16:05	2007	9	Sep	01.01	Water with bucket	Chemical	AAW.002		mg/l		21.30	Nitrate (NO3 - N)	139	139	138	28	W	Nitrate (NO3 - N) in mg/l
1094367	1.47	2007-09-08 09:30:00	08.09.2007 09:30				M	Grocka	20.72447	44.68132	RS	Danube	1132.00	Republic of Serbia	JDS54	JDS2	2007-09-08 09:15:11	08.09.2007 09:15	2007	9	Sep	01.01	Water with bucket	Chemical	AAW.002		mg/l		21.30	Nitrate (NO3 - N)	139	139	138	28	W	Nitrate (NO3 - N) in mg/l
1094368	1.6	2007-09-08 12:30:00	08.09.2007 12:30				M	Upstream Velika Morava	21.00772	44.71994	RS	Danube	1107.00	Republic of Serbia	JDS55	JDS2	2007-09-08 12:05:11	08.09.2007 12:05	2007	9	Sep	01.01	Water with bucket	Chemical	AAW.002		mg/l		21.30	Nitrate (NO3 - N)	139	139	138	28	W	Nitrate (NO3 - N) in mg/l
1094369	0.865	2007-09-08 16:00:00	08.09.2007 16:00				M	/Velika Morava	21.03536	44.70957	RS	Danube	1103.00	Republic of Serbia	JDS56	JDS2	2007-09-08 15:45:11	08.09.2007 15:45	2007	9	Sep	01.01	Water with bucket	Chemical	AAW.002		mg/l		21.30	Nitrate (NO3 - N)	139	139	138	28	W	Nitrate (NO3 - N) in mg/l
1094370	1.51	2007-09-08 17:00:00	08.09.2007 17:00				M	Bagrdan	21.20000	44.09000	RS	/Velika Morava	237.00	Republic of Serbia	JDS-VM1	JDS2	2007-09-08 09:00:11	08.09.2007 09:00	2007	9	Sep	01.01	Water with bucket	Chemical	AAW.002		mg/l		21.30	Nitrate (NO3 - N)	139	139	138	28	W	Nitrate (NO3 - N) in mg/l
1094371	1.22	2007-09-08 16:00:00	08.09.2007 16:00				M	Varvarin	21.38000	43.74000	RS	/Velika Morava	154.00	Republic of Serbia	JDS-VM2	JDS2	2007-09-08 09:05:11	08.09.2007 09:05	2007	9	Sep	01.01	Water with bucket	Chemical	AAW.002		mg/l		21.30	Nitrate (NO3 - N)	139	139	138	28	W	Nitrate (NO3 - N) in mg/l
1094372	0.99	2007-09-08 16:00:00	08.09.2007 16:00				M	Ljubi?evski Most	21.14000	44.58000	RS	/Velika Morava	35.00	Republic of Serbia	JDS-VM3	JDS2	2007-09-08 10:00:11	08.09.2007 10:00	2007	9	Sep	01.01	Water with bucket	Chemical	AAW.002		mg/l		21.30	Nitrate (NO3 - N)	139	139	138	28	W	Nitrate (NO3 - N) in mg/l
1094373	1.39	2007-09-07 17:00:00	07.09.2007 17:00				M	Sava downstream Zupanja	26.73000	49.90000	RS	/Sava	254.00	Republic of Serbia	JDS-SA1	JDS2	2007-09-07 07:00:11	07.09.2007 07:00	2007	9	Sep	01.01	Water with bucket	Chemical	AAW.002		mg/l		21.30	Nitrate (NO3 - N)	139	139	138	28	W	Nitrate (NO3 - N) in mg/l
1094374	0.87	2007-09-07 20:30:00	07.09.2007 20:30				M	Jamena	19.08000	44.88000	RS	/Sava	195.00	Republic of Serbia	JDS-SA2	JDS2	2007-09-07 09:00:11	07.09.2007 09:00	2007	9	Sep	01.01	Water with bucket	Chemical	AAW.002		mg/l		21.30	Nitrate (NO3 - N)	139	139	138	28	W	Nitrate (NO3 - N) in mg/l
1094375	1.2	2007-09-07 20:30:00	07.09.2007 20:30				M	Sremska Mitrovica	19.61000	44.96000	RS	/Sava	136.00	Republic of Serbia	JDS-SA3	JDS2	2007-09-07 09:00:11	07.09.2007 09:00	2007	9	Sep	01.01	Water with bucket	Chemical	AAW.002		mg/l		21.30	Nitrate (NO3 - N)	139	139	138	28	W	Nitrate (NO3 - N) in mg/l
1094376	0.89	2007-09-07 20:30:00	07.09.2007 20:30				M	U??e	19.99000	44.64000	RS	/Sava	62.00	Republic of Serbia	JDS-SA4	JDS2	2007-09-07 15:00:11	07.09.2007 15:00	2007	9	Sep	01.01	Water with bucket	Chemical	AAW.002		mg/l		21.30	Nitrate (NO3 - N)	139	139	138	28	W	Nitrate (NO3 - N) in mg/l
1094377	1.43	2007-09-09 09:00:00	09.09.2007 09:00				M	Downstream Velika Morava	21.12791	44.73405	RS	Danube	1097.00	Republic of Serbia	JDS57	JDS2	2007-09-09 08:40:11	09.09.2007 08:40	2007	9	Sep	01.01	Water with bucket	Chemical	AAW.002		mg/l		21.30	Nitrate (NO3 - N)	139	139	138	28	W	Nitrate (NO3 - N) in mg/l
1094378	1.42	2007-09-09 12:00:00	09.09.2007 12:00				M	Starapalanka - Ram	21.33391	44.82148	RS	Danube	1077.00	Republic of Serbia	JDS58	JDS2	2007-09-09 11:40:11	09.09.2007 11:40	2007	9	Sep	01.01	Water with bucket	Chemical	AAW.002		mg/l		21.30	Nitrate (NO3 - N)	139	139	138	28	W	Nitrate (NO3 - N) in mg/l
1094379	1.4	2007-09-09 16:00:00	09.09.2007 16:00				M	Banatska Palanka/Bazias	21.38822	44.79779	RS	Danube	1071.00	Republic of Serbia	JDS59	JDS2	2007-09-09 15:40:11	09.09.2007 15:40	2007	9	Sep	01.01	Water with bucket	Chemical	AAW.002		mg/l		21.30	Nitrate (NO3 - N)	139	139	138	28	W	Nitrate (NO3 - N) in mg/l
1094380	1.36	2007-09-10 11:20:00	10.09.2007 11:20				M	Irongate reservoir (Golubac/Koronin)	21.68741	44.66437	RS	Danube	1040.00	Republic of Serbia	JDS60	JDS2	2007-09-10 11:00:11	10.09.2007 11:00	2007	9	Sep	01.01	Water with bucket	Chemical	AAW.002		mg/l		21.30	Nitrate (NO3 - N)	139	139	138	28	W	Nitrate (NO3 - N) in mg/l
1094381	1.32	2007-09-10 15:20:00	10.09.2007 15:20				M	Donji Milanovac	22.14696	44.47190	RS	Danube	991.00	Republic of Serbia	JDS61	JDS2	2007-09-10 14:54:11	10.09.2007 14:54	2007	9	Sep	01.01	Water with bucket	Chemical	AAW.002		mg/l		21.30	Nitrate (NO3 - N)	139	139	138	28	W	Nitrate (NO3 - N) in mg/l
1094382	1.36	2007-09-11 09:20:00	11.09.2007 09:20				M	Irongate reservoir (Tekija/Orsova)	22.40761	44.69264	RS	Danube	954.00	Republic of Serbia	JDS62	JDS2	2007-09-11 09:00:11	11.09.2007 09:00	2007	9	Sep	01.01	Water with bucket	Chemical	AAW.002		mg/l		21.30	Nitrate (NO3 - N)	139	139	138	28	W	Nitrate (NO3 - N) in mg/l
1094383	1.32	2007-09-11 18:50:00	11.09.2007 18:50				M	Vrbica/Simijan	22.71458	44.59916	RS	Danube	926.00	Republic of Serbia	JDS63	JDS2	2007-09-11 18:30:11	11.09.2007 18:30	2007	9	Sep	01.01	Water with bucket	Chemical	AAW.002		mg/l		21.30	Nitrate (NO3 - N)	139	139	138	28	W	Nitrate (NO3 - N) in mg/l
1094384	1.43	2007-09-13 12:30:00	13.09.2007 12:30				M	Iron Gate II	22.54240	44.32657	RS	Danube	865.00	Republic of Serbia	JDS64	JDS2	2007-09-13 12:05:11	13.09.2007 12:05	2007	9	Sep	01.01	Water with bucket	Chemical	AAW.002		mg/l		21.30	Nitrate (NO3 - N)	139	139	138	28	W	Nitrate (NO3 - N) in mg/l
1094385	1.41	2007-09-13 17:00:00	13.09.2007 17:00				M	Upstream Timok (Rudujevac/Gruia)	22.68061	44.24283	RS	Danube	849.00	Republic of Serbia	JDS65	JDS2	2007-09-13 16:30:11	13.09.2007 16:30	2007	9	Sep	01.01	Water with bucket	Chemical	AAW.002		mg/l		21.30	Nitrate (NO3 - N)	139	139	138	28	W	Nitrate (NO3 - N) in mg/l
1094386	3.6	2007-09-13 20:00:00	13.09.2007 20:00				M	/Timok (rkm 0.2)	22.66839	44.20958	RS	Danube	845.00	Republic of Serbia	JDS66	JDS2	2007-09-13 19:30:11	13.09.2007 19:30	2007	9	Sep	01.01	Water with bucket	Chemical	AAW.002		mg/l		21.30	Nitrate (NO3 - N)	139	139	138	28	W	Nitrate (NO3 - N) in mg/l
1094387	1.48	2007-09-14 08:20:00	14.09.2007 08:20				M	Pristol/Novo Selo Harbour	22.78659	44.16878	RO	Danube	834.00	Romania	JDS67	JDS2	2007-09-14 08:00:11	14.09.2007 08:00	2007	9	Sep	01.01	Water with bucket	Chemical	AAW.002		mg/l		21.30	Nitrate (NO3 - N)	139	139	138	28	W	Nitrate (NO3 - N) in mg/l
1094388	1.45	2007-09-14 11:45:00	14.09.2007 11:45				M	Calafat	22.93472	44.00171	RO	Danube	795.00	Romania	JDS68	JDS2	2007-09-14 11:25:11	14.09.2007 11:25	2007	9	Sep	01.01	Water with bucket	Chemical	AAW.002		mg/l		21.30	Nitrate (NO3 - N)	139	139	138	28	W	Nitrate (NO3 - N) in mg/l
1094389	1.44	2007-09-15 12:00:00	15.09.2007 12:00				M	Downstream Kozloduy	23.88709	43.74861	BG	Danube	685.00	Bulgaria	JDS69	JDS2	2007-09-15 11:40:11	15.09.2007 11:40	2007	9	Sep	01.01	Water with bucket	Chemical	AAW.002		mg/l		21.30	Nitrate (NO3 - N)	139	139	138	28	W	Nitrate (NO3 - N) in mg/l
1094390	1.48	2007-09-15 16:10:00	15.09.2007 16:10				M	Upstream Iskar (Bajkal)	24.41912	43.72341	BG	Danube	640.00	Bulgaria	JDS70	JDS2	2007-09-15 15:50:11	15.09.2007 15:50	2007	9	Sep	01.01	Water with bucket	Chemical	AAW.002		mg/l		21.30	Nitrate (NO3 - N)	139	139	138	28	W	Nitrate (NO3 - N) in mg/l
1094391	2.79	2007-09-15 10:30:00	15.09.2007 10:30				M	Orechovitza	24.36000	43.59000	BG	/Iskar	18.00	Bulgaria	JDS-IS1	JDS2	2007-09-15 10:00:11	15.09.2007 10:00	2007	9	Sep	01.01	Water with bucket	Chemical	AAW.002		mg/l		21.30	Nitrate (NO3 - N)	139	139	138	28	W	Nitrate (NO3 - N) in mg/l
1094392	1.29	2007-09-15 15:30:00	15.09.2007 15:30				M	Before Reservoir Iskar	23.54000	42.44000	BG	/Iskar	320.00	Bulgaria	JDS-IS2	JDS2	2007-09-15 13:00:11	15.09.2007 13:00	2007	9	Sep	01.01	Water with bucket	Chemical	AAW.002		mg/l		21.30	Nitrate (NO3 - N)	139	139	138	28	W	Nitrate (NO3 - N) in mg/l
1094393	3.2	2007-09-15 18:10:00	15.09.2007 18:10				M	/Iskar (rkm 0.3)	24.45045	43.72665	BG	Danube	637.00	Bulgaria	JDS71	JDS2	2007-09-15 17:45:11	15.09.2007 17:45	2007	9	Sep	01.01	Water with bucket	Chemical	AAW.002		mg/l		21.30	Nitrate (NO3 - N)	139	139	138	28	W	Nitrate (NO3 - N) in mg/l
1094394	1.52	2007-09-16 09:00:00	16.09.2007 09:00				M	Downstream Iskar	24.55357	43.76446	BG	Danube	629.00	Bulgaria	JDS72	JDS2	2007-09-16 08:30:11	16.09.2007 08:30	2007	9	Sep	01.01	Water with bucket	Chemical	AAW.002		mg/l		21.30	Nitrate (NO3 - N)	139	139	138	28	W	Nitrate (NO3 - N) in mg/l
1094395	1.49	2007-09-16 12:55:00	16.09.2007 12:55				M	Upstream Olt	24.79064	43.70404	RO	Danube	606.00	Romania	JDS73	JDS2	2007-09-16 12:30:11	16.09.2007 12:30	2007	9	Sep	01.01	Water with bucket	Chemical	AAW.002		mg/l		21.30	Nitrate (NO3 - N)	139	139	138	28	W	Nitrate (NO3 - N) in mg/l
1094396	0.65	2007-09-16 16:30:00	16.09.2007 16:30				M	/Olt (rkm 0.4)	24.79120	43.72350	RO	Danube	605.00	Romania	JDS74	JDS2	2007-09-16 15:45:11	16.09.2007 15:45	2007	9	Sep	01.01	Water with bucket	Chemical	AAW.002		mg/l		21.30	Nitrate (NO3 - N)	139	139	138	28	W	Nitrate (NO3 - N) in mg/l
1094397	1.51	2007-09-16 18:00:00	16.09.2007 18:00				M	Downstream Olt	24.83429	43.71375	RO	Danube	602.00	Romania	JDS75	JDS2	2007-09-16 17:30:11	16.09.2007 17:30	2007	9	Sep	01.01	Water with bucket	Chemical	AAW.002		mg/l		21.30	Nitrate (NO3 - N)	139	139	138	28	W	Nitrate (NO3 - N) in mg/l
1094398	1.47	2007-09-16 18:00:00	16.09.2007 18:00				M	Upstream Rm. Valcea	26.27000	46.52000	RO	/Olt	163.00	Romania	JDS-OL1	JDS2	2007-09-16 08:10:11	16.09.2007 08:10	2007	9	Sep	01.01	Water with bucket	Chemical	AAW.002		mg/l		21.30	Nitrate (NO3 - N)	139	139	138	28	W	Nitrate (NO3 - N) in mg/l
1094399	0.62	2007-09-16 18:00:00	16.09.2007 18:00				M	Downstream Slatina	24.78000	43.74000	RO	/Olt	61.00	Romania	JDS-OL2	JDS2	2007-09-16 10:00:11	16.09.2007 10:00	2007	9	Sep	01.01	Water with bucket	Chemical	AAW.002		mg/l		21.30	Nitrate (NO3 - N)	139	139	138	28	W	Nitrate (NO3 - N) in mg/l
1094400	1.42	2007-09-17 10:10:00	17.09.2007 10:10				M	Downstream Turnu-Magurele/Nikopol	25.08387	43.68820	RO	Danube	579.00	Romania	JDS76	JDS2	2007-09-17 09:45:11	17.09.2007 09:45	2007	9	Sep	01.01	Water with bucket	Chemical	AAW.002		mg/l		21.30	Nitrate (NO3 - N)	139	139	138	28	W	Nitrate (NO3 - N) in mg/l
1094401	1.46	2007-09-17 14:00:00	17.09.2007 14:00				M	Downstream Zimnicea/Svishtov	25.39859	43.62004	RO	Danube	550.00	Romania	JDS77	JDS2	2007-09-17 13:45:11	17.09.2007 13:45	2007	9	Sep	01.01	Water with bucket	Chemical	AAW.002		mg/l		21.30	Nitrate (NO3 - N)	139	139	138	28	W	Nitrate (NO3 - N) in mg/l
1094402	1.26	2007-09-18 08:20:00	18.09.2007 08:20				M	Karantzi	25.67000	43.38000	BG	/Jantra	51.00	Bulgaria	JDS-JA1	JDS2	2007-09-18 08:00:11	18.09.2007 08:00	2007	9	Sep	01.01	Water with bucket	Chemical	AAW.002		mg/l		21.30	Nitrate (NO3 - N)	139	139	138	28	W	Nitrate (NO3 - N) in mg/l
1094403	1.73	2007-09-18 09:20:00	18.09.2007 09:20				M	Yabalka-Gabrovo	25.41000	42.77000	BG	/Jantra	132.00	Bulgaria	JDS-JA2	JDS2	2007-09-18 09:00:11	18.09.2007 09:00	2007	9	Sep	01.01	Water with bucket	Chemical	AAW.002		mg/l		21.30	Nitrate (NO3 - N)	139	139	138	28	W	Nitrate (NO3 - N) in mg/l
1094404	1.19	2007-09-18 10:10:00	18.09.2007 10:10				M	/Jantra (rkm 1.0)	25.56566	43.62871	BG	Danube	537.00	Bulgaria	JDS78	JDS2	2007-09-18 09:50:11	18.09.2007 09:50	2007	9	Sep	01.01	Water with bucket	Chemical	AAW.002		mg/l		21.30	Nitrate (NO3 - N)	139	139	138	28	W	Nitrate (NO3 - N) in mg/l
1094405	0.88	2007-09-18 12:20:00	18.09.2007 12:20				M	Downstream Jantra	25.61777	43.66886	RO	Danube	532.00	Romania	JDS79	JDS2	2007-09-18 12:00:11	18.09.2007 12:00	2007	9	Sep	01.01	Water with bucket	Chemical	AAW.002		mg/l		21.30	Nitrate (NO3 - N)	139	139	138	28	W	Nitrate (NO3 - N) in mg/l
1094406	1.52	2007-09-18 16:50:00	18.09.2007 16:50				M	Upstream Ruse	25.91547	43.82302	BG	Danube	500.00	Bulgaria	JDS80	JDS2	2007-09-18 16:20:11	18.09.2007 16:20	2007	9	Sep	01.01	Water with bucket	Chemical	AAW.002		mg/l		21.30	Nitrate (NO3 - N)	139	139	138	28	W	Nitrate (NO3 - N) in mg/l
1094407	9.37	2007-09-20 15:45:00	20.09.2007 15:45				M	Basarbovo	25.97000	43.76000	BG	/Russenski Lom	10.00	Bulgaria	JDS-RL1	JDS2	2007-09-20 09:15:11	20.09.2007 09:15	2007	9	Sep	01.01	Water with bucket	Chemical	AAW.002		mg/l		21.30	Nitrate (NO3 - N)	139	139	138	28	W	Nitrate (NO3 - N) in mg/l
1094408	7.78	2007-09-20 15:45:00	20.09.2007 15:45				M	Beli Lom, Pisanetz	26.17000	43.67000	BG	/Russenski Lom	37.00	Bulgaria	JDS-RL2	JDS2	2007-09-20 10:30:11	20.09.2007 10:30	2007	9	Sep	01.01	Water with bucket	Chemical	AAW.002		mg/l		21.30	Nitrate (NO3 - N)	139	139	138	28	W	Nitrate (NO3 - N) in mg/l
1094409	8.02	2007-09-20 12:00:00	20.09.2007 12:00				M	/Russenski Lom	25.93628	43.83426	BG	Danube	498.00	Bulgaria	JDS81	JDS2	2007-09-20 11:45:11	20.09.2007 11:45	2007	9	Sep	01.01	Water with bucket	Chemical	AAW.002		mg/l		21.30	Nitrate (NO3 - N)	139	139	138	28	W	Nitrate (NO3 - N) in mg/l
1094410	1.35	2007-09-20 13:45:00	20.09.2007 13:45				M	Downstream Ruse/Giurgiu	26.01467	43.88969	BG	Danube	488.00	Bulgaria	JDS82	JDS2	2007-09-20 13:15:11	20.09.2007 13:15	2007	9	Sep	01.01	Water with bucket	Chemical	AAW.002		mg/l		21.30	Nitrate (NO3 - N)	139	139	138	28	W	Nitrate (NO3 - N) in mg/l
1094411	1.62	2007-09-21 11:00:00	21.09.2007 11:00				M	Upstream Arges	26.60462	44.05374	RO	Danube	434.00	Romania	JDS83	JDS2	2007-09-21 10:30:11	21.09.2007 10:30	2007	9	Sep	01.01	Water with bucket	Chemical	AAW.002		mg/l		21.30	Nitrate (NO3 - N)	139	139	138	28	W	Nitrate (NO3 - N) in mg/l
1094412	1.08	2007-09-20 23:00:00	20.09.2007 23:00				M	Upstream Pitesti	24.65000	45.25000	RO	/Arges	234.00	Romania	JDS-AR1	JDS2	2007-09-20 11:30:11	20.09.2007 11:30	2007	9	Sep	01.01	Water with bucket	Chemical	AAW.002		mg/l		21.30	Nitrate (NO3 - N)	139	139	138	28	W	Nitrate (NO3 - N) in mg/l
1094413	0.41	2007-09-20 23:00:00	20.09.2007 23:00				M	Upstream Bucharest	26.52000	44.22000	RO	/Arges	121.00	Romania	JDS-AR2	JDS2	2007-09-20 14:00:11	20.09.2007 14:00	2007	9	Sep	01.01	Water with bucket	Chemical	AAW.002		mg/l		21.30	Nitrate (NO3 - N)	139	139	138	28	W	Nitrate (NO3 - N) in mg/l
1094414	0.39	2007-09-21 09:30:00	21.09.2007 09:30				M	/Arges	26.62256	44.06895	RO	Danube	432.00	Romania	JDS84	JDS2	2007-09-21 09:00:11	21.09.2007 09:00	2007	9	Sep	01.01	Water with bucket	Chemical	AAW.002		mg/l		21.30	Nitrate (NO3 - N)	139	139	138	28	W	Nitrate (NO3 - N) in mg/l
1094415	1.59	2007-09-21 12:30:00	21.09.2007 12:30				M	Downstream Arges, Oltenita	26.65550	44.06156	RO	Danube	429.00	Romania	JDS85	JDS2	2007-09-21 12:10:11	21.09.2007 12:10	2007	9	Sep	01.01	Water with bucket	Chemical	AAW.002		mg/l		21.30	Nitrate (NO3 - N)	139	139	138	28	W	Nitrate (NO3 - N) in mg/l
1094416	1.56	2007-09-21 18:10:00	21.09.2007 18:10				M	Chiciu/Silistra	27.21295	44.11649	RO	Danube	378.00	Romania	JDS86	JDS2	2007-09-21 17:45:11	21.09.2007 17:45	2007	9	Sep	01.01	Water with bucket	Chemical	AAW.002		mg/l		21.30	Nitrate (NO3 - N)	139	139	138	28	W	Nitrate (NO3 - N) in mg/l
1094417	1.6	2007-09-22 13:30:00	22.09.2007 13:30				M	Upstream Cernavoda	28.04296	44.38254	RO	Danube	295.00	Romania	JDS87	JDS2	2007-09-22 13:10:11	22.09.2007 13:10	2007	9	Sep	01.01	Water with bucket	Chemical	AAW.002		mg/l		21.30	Nitrate (NO3 - N)	139	139	138	28	W	Nitrate (NO3 - N) in mg/l
1094418	1.63	2007-09-23 09:00:00	23.09.2007 09:00				M	Giurgeni	27.85149	44.77681	RO	Danube	235.00	Romania	JDS88	JDS2	2007-09-23 08:30:11	23.09.2007 08:30	2007	9	Sep	01.01	Water with bucket	Chemical	AAW.002		mg/l		21.30	Nitrate (NO3 - N)	139	139	138	28	W	Nitrate (NO3 - N) in mg/l
1094419	1.54	2007-09-23 12:30:00	23.09.2007 12:30				M	Braila	27.99807	45.30175	RO	Danube	167.00	Romania	JDS89	JDS2	2007-09-23 12:10:11	23.09.2007 12:10	2007	9	Sep	01.01	Water with bucket	Chemical	AAW.002		mg/l		21.30	Nitrate (NO3 - N)	139	139	138	28	W	Nitrate (NO3 - N) in mg/l
1094420	1.59	2007-09-23 15:30:00	23.09.2007 15:30				M	/Siret (rkm 1.0)	28.01348	45.40095	RO	Danube	154.00	Romania	JDS90	JDS2	2007-09-23 15:00:11	23.09.2007 15:00	2007	9	Sep	01.01	Water with bucket	Chemical	AAW.002		mg/l		21.30	Nitrate (NO3 - N)	139	139	138	28	W	Nitrate (NO3 - N) in mg/l
1094421	1.02	2007-09-23 22:30:00	23.09.2007 22:30				M	Ungheni	26.52000	44.22000	RO	/Prut	404.00	Romania	JDS-PR1	JDS2	2007-09-23 12:00:11	23.09.2007 12:00	2007	9	Sep	01.01	Water with bucket	Chemical	AAW.002		mg/l		21.30	Nitrate (NO3 - N)	139	139	138	28	W	Nitrate (NO3 - N) in mg/l
1094422	1.15	2007-09-23 22:30:00	23.09.2007 22:30				M	Bumbata-Leova	28.23000	46.48000	RO	/Prut	220.00	Romania	JDS-PR2	JDS2	2007-09-23 14:00:11	23.09.2007 14:00	2007	9	Sep	01.01	Water with bucket	Chemical	AAW.002		mg/l		21.30	Nitrate (NO3 - N)	139	139	138	28	W	Nitrate (NO3 - N) in mg/l
1094423	1.13	2007-09-23 18:00:00	23.09.2007 18:00				M	/Prut (rkm 1.0)	28.20224	45.47034	RO	Danube	135.00	Romania	JDS91	JDS2	2007-09-23 17:40:11	23.09.2007 17:40	2007	9	Sep	01.01	Water with bucket	Chemical	AAW.002		mg/l		21.30	Nitrate (NO3 - N)	139	139	138	28	W	Nitrate (NO3 - N) in mg/l
1094424	1.67	2007-09-24 17:00:00	24.09.2007 17:00				M	Reni	28.36194	45.31661	RO	Danube	130.00	Romania	JDS92	JDS2	2007-09-24 16:30:11	24.09.2007 16:30	2007	9	Sep	01.01	Water with bucket	Chemical	AAW.002		mg/l		21.30	Nitrate (NO3 - N)	139	139	138	28	W	Nitrate (NO3 - N) in mg/l
1094425	1.51	2007-09-25 12:20:00	25.09.2007 12:20				M	Vilkova - Chilia arm/Kilia arm	29.58738	45.38978	RO	Danube	18.00	Romania	JDS93	JDS2	2007-09-25 11:50:11	25.09.2007 11:50	2007	9	Sep	01.01	Water with bucket	Chemical	AAW.002		mg/l		21.30	Nitrate (NO3 - N)	139	139	138	28	W	Nitrate (NO3 - N) in mg/l
1094426	1.44	2007-09-25 09:10:00	25.09.2007 09:10				M	/Bystroe canal	29.69330	45.34840	UA	Danube	8.00	Ukraine	JDS94	JDS2	2007-09-25 08:50:11	25.09.2007 08:50	2007	9	Sep	01.01	Water with bucket	Chemical	AAW.002		mg/l		21.30	Nitrate (NO3 - N)	139	139	138	28	W	Nitrate (NO3 - N) in mg/l
1094427	1.58	2007-09-26 13:00:00	26.09.2007 13:00				M	Sulina - Sulina arm	29.18605	45.18282	RO	Danube	0.00	Romania	JDS95	JDS2	2007-09-26 12:45:11	26.09.2007 12:45	2007	9	Sep	01.01	Water with bucket	Chemical	AAW.002		mg/l		21.30	Nitrate (NO3 - N)	139	139	138	28	W	Nitrate (NO3 - N) in mg/l
1094428	1.64	2007-09-26 17:00:00	26.09.2007 17:00				M	Sf.Gheorghe - Sf.Gheorghe arm	29.11200	45.07947	RO	Danube	0.00	Romania	JDS96	JDS2	2007-09-26 16:30:11	26.09.2007 16:30	2007	9	Sep	01.01	Water with bucket	Chemical	AAW.002		mg/l		21.30	Nitrate (NO3 - N)	139	139	138	28	W	Nitrate (NO3 - N) in mg/l
1083136	2528	2007-11-14 00:00:00	14.11.2007 00:00			Fraction < 63 ?m	R	Upstream Iller	9.86037	48.31073	DE	Danube	2600.00	Germany	JDS1	JDS2	2007-08-13 12:00:23	13.08.2007 12:00	2007	8	Aug	02.03	Sediment taken manually with sampling net	Chemical	AJS.903	VIS spectrophotometry	mg/kg	1.00	21.60	Organic nitrogen	115	53	114	53	S	Organic nitrogen (Sediments) in mg/kg
1083137	1404	2007-11-14 00:00:00	14.11.2007 00:00			Fraction < 63 ?m	L	Kelheim	11.87101	48.91474	DE	Danube	2415.00	Germany	JDS2	JDS2	2007-08-15 08:00:23	15.08.2007 08:00	2007	8	Aug	02.03	Sediment taken manually with sampling net	Chemical	AJS.903	VIS spectrophotometry	mg/kg	1.00	21.60	Organic nitrogen	115	53	114	28	S	Organic nitrogen (Sediments) in mg/kg
1083138	449	2007-11-14 00:00:00	14.11.2007 00:00			Fraction < 63 ?m	L	/Inn, rkm 4.2	13.43635	48.55769	DE	Danube	2225.00	Germany	JDS6	JDS2	2007-08-16 20:00:23	16.08.2007 20:00	2007	8	Aug	02.03	Sediment taken manually with sampling net	Chemical	AJS.903	VIS spectrophotometry	mg/kg	1.00	21.60	Organic nitrogen	115	53	114	28	S	Organic nitrogen (Sediments) in mg/kg
1083139	413	2007-11-14 00:00:00	14.11.2007 00:00			Fraction < 63 ?m	L	Jochenstein	13.69400	48.52590	DE	Danube	2204.00	Germany	JDS7	JDS2	2007-08-17 09:40:23	17.08.2007 09:40	2007	8	Aug	02.03	Sediment taken manually with sampling net	Chemical	AJS.903	VIS spectrophotometry	mg/kg	1.00	21.60	Organic nitrogen	115	53	114	28	S	Organic nitrogen (Sediments) in mg/kg
1083140	379	2007-11-14 00:00:00	14.11.2007 00:00			Fraction < 63 ?m	R	Jochenstein	13.69340	48.52390	DE	Danube	2204.00	Germany	JDS7	JDS2	2007-08-17 09:40:23	17.08.2007 09:40	2007	8	Aug	02.03	Sediment taken manually with sampling net	Chemical	AJS.903	VIS spectrophotometry	mg/kg	1.00	21.60	Organic nitrogen	115	53	114	28	S	Organic nitrogen (Sediments) in mg/kg
1083141	306	2007-11-14 00:00:00	14.11.2007 00:00			Fraction < 63 ?m	L	Upstream dam Abwinden-Asten	14.41730	48.25620	AT	Danube	2120.00	Austria	JDS8	JDS2	2007-08-18 07:50:23	18.08.2007 07:50	2007	8	Aug	02.03	Sediment taken manually with sampling net	Chemical	AJS.903	VIS spectrophotometry	mg/kg	1.00	21.60	Organic nitrogen	115	53	114	28	S	Organic nitrogen (Sediments) in mg/kg
1083142	529	2007-11-14 00:00:00	14.11.2007 00:00			Fraction < 63 ?m	R	Upstream dam Abwinden-Asten	14.41670	48.25380	AT	Danube	2120.00	Austria	JDS8	JDS2	2007-08-18 07:50:23	18.08.2007 07:50	2007	8	Aug	02.03	Sediment taken manually with sampling net	Chemical	AJS.903	VIS spectrophotometry	mg/kg	1.00	21.60	Organic nitrogen	115	53	114	28	S	Organic nitrogen (Sediments) in mg/kg
1083143	228	2007-11-14 00:00:00	14.11.2007 00:00			Fraction < 63 ?m	L	Klosterneuburg	16.33020	48.33090	AT	Danube	1942.00	Austria	JDS12	JDS2	2007-08-19 15:30:23	19.08.2007 15:30	2007	8	Aug	02.03	Sediment taken manually with sampling net	Chemical	AJS.903	VIS spectrophotometry	mg/kg	1.00	21.60	Organic nitrogen	115	53	114	28	S	Organic nitrogen (Sediments) in mg/kg
1083144	580	2007-11-14 00:00:00	14.11.2007 00:00			Fraction < 63 ?m	R	Klosterneuburg	16.32784	48.33056	AT	Danube	1942.00	Austria	JDS12	JDS2	2007-08-19 15:30:23	19.08.2007 15:30	2007	8	Aug	02.03	Sediment taken manually with sampling net	Chemical	AJS.903	VIS spectrophotometry	mg/kg	1.00	21.60	Organic nitrogen	115	53	114	28	S	Organic nitrogen (Sediments) in mg/kg
1083145	646	2007-11-14 00:00:00	14.11.2007 00:00			Fraction < 63 ?m	L	Wildungsmauer	16.80409	48.11689	AT	Danube	1895.00	Austria	JDS13	JDS2	2007-08-21 10:20:23	21.08.2007 10:20	2007	8	Aug	02.03	Sediment taken manually with sampling net	Chemical	AJS.903	VIS spectrophotometry	mg/kg	1.00	21.60	Organic nitrogen	115	53	114	28	S	Organic nitrogen (Sediments) in mg/kg
1083146	628	2007-11-14 00:00:00	14.11.2007 00:00			Fraction < 63 ?m	R	/Morava (rkm 0.08)	16.97563	48.17879	AT	Danube	1880.00	Austria	JDS15	JDS2	2007-08-21 17:30:23	21.08.2007 17:30	2007	8	Aug	02.03	Sediment taken manually with sampling net	Chemical	AJS.903	VIS spectrophotometry	mg/kg	1.00	21.60	Organic nitrogen	115	53	114	28	S	Organic nitrogen (Sediments) in mg/kg
1083147	612	2007-11-14 00:00:00	14.11.2007 00:00			Fraction < 63 ?m	L	Bratislava	17.14625	48.11787	SK	Danube	1869.00	Slovak Republic	JDS16	JDS2	2007-08-22 09:50:23	22.08.2007 09:50	2007	8	Aug	02.03	Sediment taken manually with sampling net	Chemical	AJS.903	VIS spectrophotometry	mg/kg	1.00	21.60	Organic nitrogen	115	53	114	28	S	Organic nitrogen (Sediments) in mg/kg
1083148	796	2007-11-19 00:00:00	19.11.2007 00:00			Fraction < 63 ?m	R	Bratislava	17.14435	48.11890	SK	Danube	1869.00	Slovak Republic	JDS16	JDS2	2007-08-22 09:50:23	22.08.2007 09:50	2007	8	Aug	02.03	Sediment taken manually with sampling net	Chemical	AJS.903	VIS spectrophotometry	mg/kg	1.00	21.60	Organic nitrogen	115	53	114	28	S	Organic nitrogen (Sediments) in mg/kg
1083149	566	2007-11-19 00:00:00	19.11.2007 00:00			Fraction < 63 ?m	L	/Moson Danube Arm - end (rkm 0.1)	17.77267	47.73537	HU	Danube	1794.00	Hungary	JDS19	JDS2	2007-08-23 17:00:23	23.08.2007 17:00	2007	8	Aug	02.03	Sediment taken manually with sampling net	Chemical	AJS.903	VIS spectrophotometry	mg/kg	1.00	21.60	Organic nitrogen	115	53	114	28	S	Organic nitrogen (Sediments) in mg/kg
1083150	1346	2007-11-19 00:00:00	19.11.2007 00:00			Fraction < 63 ?m	L	/Vah (rkm 0.8)	18.14359	47.75930	SK	Danube	1766.00	Slovak Republic	JDS21	JDS2	2007-08-24 08:15:23	24.08.2007 08:15	2007	8	Aug	02.03	Sediment taken manually with sampling net	Chemical	AJS.903	VIS spectrophotometry	mg/kg	1.00	21.60	Organic nitrogen	115	53	114	28	S	Organic nitrogen (Sediments) in mg/kg
1083151	1309	2007-11-19 00:00:00	19.11.2007 00:00			Fraction < 63 ?m	L	Iza/Szony	18.21096	47.74345	SK	Danube	1761.00	Slovak Republic	JDS22	JDS2	2007-08-24 16:20:23	24.08.2007 16:20	2007	8	Aug	02.03	Sediment taken manually with sampling net	Chemical	AJS.903	VIS spectrophotometry	mg/kg	1.00	21.60	Organic nitrogen	115	53	114	28	S	Organic nitrogen (Sediments) in mg/kg
1083152	549	2007-11-19 00:00:00	19.11.2007 00:00			Fraction < 63 ?m	R	Iza/Szony	18.21150	47.74057	SK	Danube	1761.00	Slovak Republic	JDS22	JDS2	2007-08-24 16:20:23	24.08.2007 16:20	2007	8	Aug	02.03	Sediment taken manually with sampling net	Chemical	AJS.903	VIS spectrophotometry	mg/kg	1.00	21.60	Organic nitrogen	115	53	114	28	S	Organic nitrogen (Sediments) in mg/kg
1083153	646	2007-11-19 00:00:00	19.11.2007 00:00			Fraction < 63 ?m	R	/Hron (rkm 0.5)	18.73507	47.82157	HU	Danube	1716.00	Hungary	JDS24	JDS2	2007-08-25 11:30:23	25.08.2007 11:30	2007	8	Aug	02.03	Sediment taken manually with sampling net	Chemical	AJS.903	VIS spectrophotometry	mg/kg	1.00	21.60	Organic nitrogen	115	53	114	53	S	Organic nitrogen (Sediments) in mg/kg
1083154	1099	2007-11-19 00:00:00	19.11.2007 00:00			Fraction < 63 ?m	L	/Ipoly (rkm 0.7)	18.85230	47.82279	SK	Danube	1708.00	Slovak Republic	JDS25	JDS2	2007-08-25 13:15:23	25.08.2007 13:15	2007	8	Aug	02.03	Sediment taken manually with sampling net	Chemical	AJS.903	VIS spectrophotometry	mg/kg	1.00	21.60	Organic nitrogen	115	53	114	53	S	Organic nitrogen (Sediments) in mg/kg
1083155	1232	2007-11-19 00:00:00	19.11.2007 00:00			Fraction < 63 ?m	L	Szob	18.86728	47.81450	HU	Danube	1707.00	Hungary	JDS26	JDS2	2007-08-25 15:30:23	25.08.2007 15:30	2007	8	Aug	02.03	Sediment taken manually with sampling net	Chemical	AJS.903	VIS spectrophotometry	mg/kg	1.00	21.60	Organic nitrogen	115	53	114	28	S	Organic nitrogen (Sediments) in mg/kg
1083156	858	2007-11-19 00:00:00	19.11.2007 00:00			Fraction < 63 ?m	R	Szob	18.86831	47.81065	HU	Danube	1707.00	Hungary	JDS26	JDS2	2007-08-25 15:30:23	25.08.2007 15:30	2007	8	Aug	02.03	Sediment taken manually with sampling net	Chemical	AJS.903	VIS spectrophotometry	mg/kg	1.00	21.60	Organic nitrogen	115	53	114	28	S	Organic nitrogen (Sediments) in mg/kg
1083157	923	2007-11-19 00:00:00	19.11.2007 00:00			Fraction < 63 ?m	L	Upstream end of Szentendre Island	18.98341	47.80990	HU	Danube	1692.00	Hungary	JDS27	JDS2	2007-08-26 11:00:23	26.08.2007 11:00	2007	8	Aug	02.03	Sediment taken manually with sampling net	Chemical	AJS.903	VIS spectrophotometry	mg/kg	1.00	21.60	Organic nitrogen	115	53	114	28	S	Organic nitrogen (Sediments) in mg/kg
1083158	1030	2007-11-19 00:00:00	19.11.2007 00:00			Fraction < 63 ?m	R	/Upstream end of Szentendre Island (arm)	18.99219	47.80529	HU	Danube	1692.00	Hungary	JDS28	JDS2	2007-08-26 12:00:23	26.08.2007 12:00	2007	8	Aug	02.03	Sediment taken manually with sampling net	Chemical	AJS.903	VIS spectrophotometry	mg/kg	1.00	21.60	Organic nitrogen	115	53	114	28	S	Organic nitrogen (Sediments) in mg/kg
1083159	839	2007-11-20 00:00:00	20.11.2007 00:00			Fraction < 63 ?m	L	Budapest upstream	19.08495	47.59790	HU	Danube	1659.00	Hungary	JDS29	JDS2	2007-08-27 11:00:23	27.08.2007 11:00	2007	8	Aug	02.03	Sediment taken manually with sampling net	Chemical	AJS.903	VIS spectrophotometry	mg/kg	1.00	21.60	Organic nitrogen	115	53	114	28	S	Organic nitrogen (Sediments) in mg/kg
1083160	709	2007-11-20 00:00:00	20.11.2007 00:00			Fraction < 63 ?m	R	Budapest upstream	19.08208	47.59986	HU	Danube	1659.00	Hungary	JDS29	JDS2	2007-08-27 11:00:23	27.08.2007 11:00	2007	8	Aug	02.03	Sediment taken manually with sampling net	Chemical	AJS.903	VIS spectrophotometry	mg/kg	1.00	21.60	Organic nitrogen	115	53	114	28	S	Organic nitrogen (Sediments) in mg/kg
1083161	882	2007-11-20 00:00:00	20.11.2007 00:00			Fraction < 63 ?m	R	/Rackeve-Soroksar Danube Arm - start	19.07128	47.46108	HU	Danube	1642.00	Hungary	JDS31	JDS2	2007-08-29 11:00:23	29.08.2007 11:00	2007	8	Aug	02.03	Sediment taken manually with sampling net	Chemical	AJS.903	VIS spectrophotometry	mg/kg	1.00	21.60	Organic nitrogen	115	53	114	28	S	Organic nitrogen (Sediments) in mg/kg
1083162	889	2007-11-20 00:00:00	20.11.2007 00:00			Fraction < 63 ?m	L	Budapest downstream	19.00873	47.38677	HU	Danube	1632.00	Hungary	JDS32	JDS2	2007-08-29 13:00:23	29.08.2007 13:00	2007	8	Aug	02.03	Sediment taken manually with sampling net	Chemical	AJS.903	VIS spectrophotometry	mg/kg	1.00	21.60	Organic nitrogen	115	53	114	28	S	Organic nitrogen (Sediments) in mg/kg
1083163	752	2007-11-20 00:00:00	20.11.2007 00:00			Fraction < 63 ?m	R	Budapest downstream	19.01162	47.39036	HU	Danube	1632.00	Hungary	JDS32	JDS2	2007-08-29 13:00:23	29.08.2007 13:00	2007	8	Aug	02.03	Sediment taken manually with sampling net	Chemical	AJS.903	VIS spectrophotometry	mg/kg	1.00	21.60	Organic nitrogen	115	53	114	28	S	Organic nitrogen (Sediments) in mg/kg
1083164	1193	2007-11-20 00:00:00	20.11.2007 00:00			Fraction < 63 ?m	R	/Rackeve-Soroksar Danube Arm - end	18.97380	47.03773	HU	Danube	1586.00	Hungary	JDS34	JDS2	2007-08-30 09:50:23	30.08.2007 09:50	2007	8	Aug	02.03	Sediment taken manually with sampling net	Chemical	AJS.903	VIS spectrophotometry	mg/kg	1.00	21.60	Organic nitrogen	115	53	114	28	S	Organic nitrogen (Sediments) in mg/kg
1083165	398	2007-11-20 00:00:00	20.11.2007 00:00			Fraction < 63 ?m	L	Dunafoldvar	18.94707	46.80572	HU	Danube	1560.00	Hungary	JDS35	JDS2	2007-08-30 12:20:23	30.08.2007 12:20	2007	8	Aug	02.03	Sediment taken manually with sampling net	Chemical	AJS.903	VIS spectrophotometry	mg/kg	1.00	21.60	Organic nitrogen	115	53	114	28	S	Organic nitrogen (Sediments) in mg/kg
1083166	752	2007-11-20 00:00:00	20.11.2007 00:00			Fraction < 63 ?m	R	Dunafoldvar	18.94684	46.80374	HU	Danube	1560.00	Hungary	JDS35	JDS2	2007-08-30 12:20:23	30.08.2007 12:20	2007	8	Aug	02.03	Sediment taken manually with sampling net	Chemical	AJS.903	VIS spectrophotometry	mg/kg	1.00	21.60	Organic nitrogen	115	53	114	28	S	Organic nitrogen (Sediments) in mg/kg
1083167	699	2007-11-20 00:00:00	20.11.2007 00:00			Fraction < 63 ?m	R	/Sio (rkm 1.0)	18.88387	46.34087	HU	Danube	1497.00	Hungary	JDS37	JDS2	2007-08-31 11:30:23	31.08.2007 11:30	2007	8	Aug	02.03	Sediment taken manually with sampling net	Chemical	AJS.903	VIS spectrophotometry	mg/kg	1.00	21.60	Organic nitrogen	115	53	114	53	S	Organic nitrogen (Sediments) in mg/kg
1083168	830	2007-11-21 00:00:00	21.11.2007 00:00			Fraction < 63 ?m	L	Hercegszanto	18.80774	45.91438	HU	Danube	1434.00	Hungary	JDS39	JDS2	2007-09-01 14:20:23	01.09.2007 14:20	2007	9	Sep	02.03	Sediment taken manually with sampling net	Chemical	AJS.903	VIS spectrophotometry	mg/kg	1.00	21.60	Organic nitrogen	115	53	114	28	S	Organic nitrogen (Sediments) in mg/kg
1083169	985	2007-11-21 00:00:00	21.11.2007 00:00			Fraction < 63 ?m	R	Hercegszanto	18.80944	45.91226	HU	Danube	1434.00	Hungary	JDS39	JDS2	2007-09-01 14:20:23	01.09.2007 14:20	2007	9	Sep	02.03	Sediment taken manually with sampling net	Chemical	AJS.903	VIS spectrophotometry	mg/kg	1.00	21.60	Organic nitrogen	115	53	114	28	S	Organic nitrogen (Sediments) in mg/kg
1083170	1398	2007-11-21 00:00:00	21.11.2007 00:00			Fraction < 63 ?m	R	/Drava (rkm 1.4)	18.90633	45.54527	HR	Danube	1379.00	Croatia	JDS42	JDS2	2007-09-02 17:00:23	02.09.2007 17:00	2007	9	Sep	02.03	Sediment taken manually with sampling net	Chemical	AJS.903	VIS spectrophotometry	mg/kg	1.00	21.60	Organic nitrogen	115	53	114	28	S	Organic nitrogen (Sediments) in mg/kg
1083171	872	2007-11-21 00:00:00	21.11.2007 00:00			Fraction < 63 ?m	L	Ilok/Backa Palanka	19.36448	45.23307	HR	Danube	1300.00	Croatia	JDS45	JDS2	2007-09-03 14:30:23	03.09.2007 14:30	2007	9	Sep	02.03	Sediment taken manually with sampling net	Chemical	AJS.903	VIS spectrophotometry	mg/kg	1.00	21.60	Organic nitrogen	115	53	114	28	S	Organic nitrogen (Sediments) in mg/kg
1083172	984	2007-11-21 00:00:00	21.11.2007 00:00			Fraction < 63 ?m	R	Ilok/Backa Palanka	19.36340	45.22983	HR	Danube	1300.00	Croatia	JDS45	JDS2	2007-09-03 14:30:23	03.09.2007 14:30	2007	9	Sep	02.03	Sediment taken manually with sampling net	Chemical	AJS.903	VIS spectrophotometry	mg/kg	1.00	21.60	Organic nitrogen	115	53	114	28	S	Organic nitrogen (Sediments) in mg/kg
1083173	1050	2007-11-21 00:00:00	21.11.2007 00:00			Fraction < 63 ?m	L	Downstream Novi-Sad	19.88890	45.26091	RS	Danube	1252.00	Republic of Serbia	JDS47	JDS2	2007-09-04 12:00:23	04.09.2007 12:00	2007	9	Sep	02.03	Sediment taken manually with sampling net	Chemical	AJS.903	VIS spectrophotometry	mg/kg	1.00	21.60	Organic nitrogen	115	53	114	28	S	Organic nitrogen (Sediments) in mg/kg
1083174	955	2007-11-21 00:00:00	21.11.2007 00:00			Fraction < 63 ?m	R	Downstream Novi-Sad	19.88331	45.25975	RS	Danube	1252.00	Republic of Serbia	JDS47	JDS2	2007-09-04 12:00:23	04.09.2007 12:00	2007	9	Sep	02.03	Sediment taken manually with sampling net	Chemical	AJS.903	VIS spectrophotometry	mg/kg	1.00	21.60	Organic nitrogen	115	53	114	28	S	Organic nitrogen (Sediments) in mg/kg
1083175	947	2007-11-21 00:00:00	21.11.2007 00:00			Fraction < 63 ?m	R	/Tisa (rkm 1.0)	20.27917	45.14446	RS	Danube	1215.00	Republic of Serbia	JDS49	JDS2	2007-09-05 12:15:23	05.09.2007 12:15	2007	9	Sep	02.03	Sediment taken manually with sampling net	Chemical	AJS.903	VIS spectrophotometry	mg/kg	1.00	21.60	Organic nitrogen	115	53	114	28	S	Organic nitrogen (Sediments) in mg/kg
1083176	855	2007-11-21 00:00:00	21.11.2007 00:00			Fraction < 63 ?m	L	Downstream Tisa/Upstream Sava (Belegis)	20.36688	45.02689	RS	Danube	1200.00	Republic of Serbia	JDS50	JDS2	2007-09-05 16:10:23	05.09.2007 16:10	2007	9	Sep	02.03	Sediment taken manually with sampling net	Chemical	AJS.903	VIS spectrophotometry	mg/kg	1.00	21.60	Organic nitrogen	115	53	114	28	S	Organic nitrogen (Sediments) in mg/kg
1083177	1907	2007-11-21 00:00:00	21.11.2007 00:00			Fraction < 63 ?m	R	Downstream Tisa/Upstream Sava (Belegis)	20.36372	45.02612	RS	Danube	1200.00	Republic of Serbia	JDS50	JDS2	2007-09-05 16:10:23	05.09.2007 16:10	2007	9	Sep	02.03	Sediment taken manually with sampling net	Chemical	AJS.903	VIS spectrophotometry	mg/kg	1.00	21.60	Organic nitrogen	115	53	114	28	S	Organic nitrogen (Sediments) in mg/kg
1083178	923	2007-11-21 00:00:00	21.11.2007 00:00			Fraction < 63 ?m	L	/Sava (rkm 7.0)	20.37395	44.78849	RS	Danube	1170.00	Republic of Serbia	JDS51	JDS2	2007-09-07 09:15:23	07.09.2007 09:15	2007	9	Sep	02.03	Sediment taken manually with sampling net	Chemical	AJS.903	VIS spectrophotometry	mg/kg	1.00	21.60	Organic nitrogen	115	53	114	28	S	Organic nitrogen (Sediments) in mg/kg
1083179	1198	2007-11-21 00:00:00	21.11.2007 00:00			Fraction < 63 ?m	L	Upstream Pancevo/Downstream Sava	20.57697	44.85346	RS	Danube	1159.00	Republic of Serbia	JDS52	JDS2	2007-09-07 13:00:23	07.09.2007 13:00	2007	9	Sep	02.03	Sediment taken manually with sampling net	Chemical	AJS.903	VIS spectrophotometry	mg/kg	1.00	21.60	Organic nitrogen	115	53	114	28	S	Organic nitrogen (Sediments) in mg/kg
1083180	1125	2007-11-21 00:00:00	21.11.2007 00:00			Fraction < 63 ?m	R	Upstream Pancevo/Downstream Sava	20.57488	44.84465	RS	Danube	1159.00	Republic of Serbia	JDS52	JDS2	2007-09-07 13:00:23	07.09.2007 13:00	2007	9	Sep	02.03	Sediment taken manually with sampling net	Chemical	AJS.903	VIS spectrophotometry	mg/kg	1.00	21.60	Organic nitrogen	115	53	114	28	S	Organic nitrogen (Sediments) in mg/kg
1083181	1039	2007-11-21 00:00:00	21.11.2007 00:00			Fraction < 63 ?m	L	Downstream Pancevo	20.64914	44.81688	RS	Danube	1151.00	Republic of Serbia	JDS53	JDS2	2007-09-07 16:05:23	07.09.2007 16:05	2007	9	Sep	02.03	Sediment taken manually with sampling net	Chemical	AJS.903	VIS spectrophotometry	mg/kg	1.00	21.60	Organic nitrogen	115	53	114	28	S	Organic nitrogen (Sediments) in mg/kg
1083182	1026	2007-11-21 00:00:00	21.11.2007 00:00			Fraction < 63 ?m	R	Downstream Pancevo	20.64129	44.81707	RS	Danube	1151.00	Republic of Serbia	JDS53	JDS2	2007-09-07 16:05:23	07.09.2007 16:05	2007	9	Sep	02.03	Sediment taken manually with sampling net	Chemical	AJS.903	VIS spectrophotometry	mg/kg	1.00	21.60	Organic nitrogen	115	53	114	28	S	Organic nitrogen (Sediments) in mg/kg
1083183	959	2007-11-22 00:00:00	22.11.2007 00:00			Fraction < 63 ?m	L	/Velika Morava	21.03493	44.70950	RS	Danube	1103.00	Republic of Serbia	JDS56	JDS2	2007-09-08 15:45:23	08.09.2007 15:45	2007	9	Sep	02.03	Sediment taken manually with sampling net	Chemical	AJS.903	VIS spectrophotometry	mg/kg	1.00	21.60	Organic nitrogen	115	53	114	28	S	Organic nitrogen (Sediments) in mg/kg
1083184	1211	2007-11-22 00:00:00	22.11.2007 00:00			Fraction < 63 ?m	L	Downstream Velika Morava	21.12855	44.73782	RS	Danube	1097.00	Republic of Serbia	JDS57	JDS2	2007-09-09 08:40:23	09.09.2007 08:40	2007	9	Sep	02.03	Sediment taken manually with sampling net	Chemical	AJS.903	VIS spectrophotometry	mg/kg	1.00	21.60	Organic nitrogen	115	53	114	28	S	Organic nitrogen (Sediments) in mg/kg
1083185	1135	2007-11-22 00:00:00	22.11.2007 00:00			Fraction < 63 ?m	R	Downstream Velika Morava	21.12690	44.72971	RS	Danube	1097.00	Republic of Serbia	JDS57	JDS2	2007-09-09 08:40:23	09.09.2007 08:40	2007	9	Sep	02.03	Sediment taken manually with sampling net	Chemical	AJS.903	VIS spectrophotometry	mg/kg	1.00	21.60	Organic nitrogen	115	53	114	28	S	Organic nitrogen (Sediments) in mg/kg
1083186	2371	2007-11-22 00:00:00	22.11.2007 00:00			Fraction < 63 ?m	L	Starapalanka - Ram	21.33365	44.82458	RS	Danube	1077.00	Republic of Serbia	JDS58	JDS2	2007-09-09 11:40:23	09.09.2007 11:40	2007	9	Sep	02.03	Sediment taken manually with sampling net	Chemical	AJS.903	VIS spectrophotometry	mg/kg	1.00	21.60	Organic nitrogen	115	53	114	28	S	Organic nitrogen (Sediments) in mg/kg
1083187	983	2007-11-22 00:00:00	22.11.2007 00:00			Fraction < 63 ?m	R	Starapalanka - Ram	21.33445	44.81755	RS	Danube	1077.00	Republic of Serbia	JDS58	JDS2	2007-09-09 11:40:23	09.09.2007 11:40	2007	9	Sep	02.03	Sediment taken manually with sampling net	Chemical	AJS.903	VIS spectrophotometry	mg/kg	1.00	21.60	Organic nitrogen	115	53	114	28	S	Organic nitrogen (Sediments) in mg/kg
1083188	1964	2007-11-22 00:00:00	22.11.2007 00:00			Fraction < 63 ?m	L	Irongate reservoir (Golubac/Koronin)	21.69081	44.66716	RS	Danube	1040.00	Republic of Serbia	JDS60	JDS2	2007-09-10 11:00:23	10.09.2007 11:00	2007	9	Sep	02.03	Sediment taken manually with sampling net	Chemical	AJS.903	VIS spectrophotometry	mg/kg	1.00	21.60	Organic nitrogen	115	53	114	28	S	Organic nitrogen (Sediments) in mg/kg
1083189	657	2007-11-22 00:00:00	22.11.2007 00:00			Fraction < 63 ?m	R	Irongate reservoir (Golubac/Koronin)	21.68395	44.66122	RS	Danube	1040.00	Republic of Serbia	JDS60	JDS2	2007-09-10 11:00:23	10.09.2007 11:00	2007	9	Sep	02.03	Sediment taken manually with sampling net	Chemical	AJS.903	VIS spectrophotometry	mg/kg	1.00	21.60	Organic nitrogen	115	53	114	28	S	Organic nitrogen (Sediments) in mg/kg
1083190	710	2007-11-22 00:00:00	22.11.2007 00:00			Fraction < 63 ?m	L	Iron Gate II	22.54383	44.32867	RS	Danube	865.00	Republic of Serbia	JDS64	JDS2	2007-09-13 12:05:23	13.09.2007 12:05	2007	9	Sep	02.03	Sediment taken manually with sampling net	Chemical	AJS.903	VIS spectrophotometry	mg/kg	1.00	21.60	Organic nitrogen	115	53	114	28	S	Organic nitrogen (Sediments) in mg/kg
1083191	911	2007-11-22 00:00:00	22.11.2007 00:00			Fraction < 63 ?m	R	Iron Gate II	22.54083	44.32433	RS	Danube	865.00	Republic of Serbia	JDS64	JDS2	2007-09-13 12:05:23	13.09.2007 12:05	2007	9	Sep	02.03	Sediment taken manually with sampling net	Chemical	AJS.903	VIS spectrophotometry	mg/kg	1.00	21.60	Organic nitrogen	115	53	114	28	S	Organic nitrogen (Sediments) in mg/kg
1083192	701	2007-11-22 00:00:00	22.11.2007 00:00			Fraction < 63 ?m	L	Upstream Timok (Rudujevac/Gruia)	22.68325	44.24155	RS	Danube	849.00	Republic of Serbia	JDS65	JDS2	2007-09-13 16:30:23	13.09.2007 16:30	2007	9	Sep	02.03	Sediment taken manually with sampling net	Chemical	AJS.903	VIS spectrophotometry	mg/kg	1.00	21.60	Organic nitrogen	115	53	114	28	S	Organic nitrogen (Sediments) in mg/kg
1083193	988	2007-11-22 00:00:00	22.11.2007 00:00			Fraction < 63 ?m	R	/Timok (rkm 0.2)	22.66839	44.20958	RS	Danube	845.00	Republic of Serbia	JDS66	JDS2	2007-09-13 19:30:23	13.09.2007 19:30	2007	9	Sep	02.03	Sediment taken manually with sampling net	Chemical	AJS.903	VIS spectrophotometry	mg/kg	1.00	21.60	Organic nitrogen	115	53	114	53	S	Organic nitrogen (Sediments) in mg/kg
1083194	291	2007-11-22 00:00:00	22.11.2007 00:00			Fraction < 63 ?m	L	Pristol/Novo Selo Harbour	22.79003	44.17068	RO	Danube	834.00	Romania	JDS67	JDS2	2007-09-14 08:00:23	14.09.2007 08:00	2007	9	Sep	02.03	Sediment taken manually with sampling net	Chemical	AJS.903	VIS spectrophotometry	mg/kg	1.00	21.60	Organic nitrogen	115	53	114	28	S	Organic nitrogen (Sediments) in mg/kg
1083195	699	2007-11-22 00:00:00	22.11.2007 00:00			Fraction < 63 ?m	R	Calafat	22.93244	44.00455	RO	Danube	795.00	Romania	JDS68	JDS2	2007-09-14 11:25:23	14.09.2007 11:25	2007	9	Sep	02.03	Sediment taken manually with sampling net	Chemical	AJS.903	VIS spectrophotometry	mg/kg	1.00	21.60	Organic nitrogen	115	53	114	28	S	Organic nitrogen (Sediments) in mg/kg
1083196	338	2007-11-22 00:00:00	22.11.2007 00:00			Fraction < 63 ?m	R	Upstream Iskar (Bajkal)	24.42112	43.72255	BG	Danube	640.00	Bulgaria	JDS70	JDS2	2007-09-15 15:50:23	15.09.2007 15:50	2007	9	Sep	02.03	Sediment taken manually with sampling net	Chemical	AJS.903	VIS spectrophotometry	mg/kg	1.00	21.60	Organic nitrogen	115	53	114	28	S	Organic nitrogen (Sediments) in mg/kg
1083197	859	2007-11-22 00:00:00	22.11.2007 00:00			Fraction < 63 ?m	L	/Iskar (rkm 0.3)	24.45045	43.72665	BG	Danube	637.00	Bulgaria	JDS71	JDS2	2007-09-15 17:45:23	15.09.2007 17:45	2007	9	Sep	02.03	Sediment taken manually with sampling net	Chemical	AJS.903	VIS spectrophotometry	mg/kg	1.00	21.60	Organic nitrogen	115	53	114	53	S	Organic nitrogen (Sediments) in mg/kg
1083198	313	2007-11-22 00:00:00	22.11.2007 00:00			Fraction < 63 ?m	L	Downstream Iskar	24.55410	43.76561	BG	Danube	629.00	Bulgaria	JDS72	JDS2	2007-09-16 08:30:23	16.09.2007 08:30	2007	9	Sep	02.03	Sediment taken manually with sampling net	Chemical	AJS.903	VIS spectrophotometry	mg/kg	1.00	21.60	Organic nitrogen	115	53	114	28	S	Organic nitrogen (Sediments) in mg/kg
1083199	251	2007-11-23 00:00:00	23.11.2007 00:00			Fraction < 63 ?m	R	Downstream Iskar	24.55306	43.76339	BG	Danube	629.00	Bulgaria	JDS72	JDS2	2007-09-16 08:30:23	16.09.2007 08:30	2007	9	Sep	02.03	Sediment taken manually with sampling net	Chemical	AJS.903	VIS spectrophotometry	mg/kg	1.00	21.60	Organic nitrogen	115	53	114	28	S	Organic nitrogen (Sediments) in mg/kg
1083200	95	2007-11-23 00:00:00	23.11.2007 00:00			Fraction < 63 ?m	L	Upstream Olt	24.78750	43.70497	RO	Danube	606.00	Romania	JDS73	JDS2	2007-09-16 12:30:23	16.09.2007 12:30	2007	9	Sep	02.03	Sediment taken manually with sampling net	Chemical	AJS.903	VIS spectrophotometry	mg/kg	1.00	21.60	Organic nitrogen	115	53	114	28	S	Organic nitrogen (Sediments) in mg/kg
1083201	144	2007-11-23 00:00:00	23.11.2007 00:00			Fraction < 63 ?m	L	/Olt (rkm 0.4)	24.79213	43.72301	RO	Danube	605.00	Romania	JDS74	JDS2	2007-09-16 15:45:23	16.09.2007 15:45	2007	9	Sep	02.03	Sediment taken manually with sampling net	Chemical	AJS.903	VIS spectrophotometry	mg/kg	1.00	21.60	Organic nitrogen	115	53	114	28	S	Organic nitrogen (Sediments) in mg/kg
1083202	153	2007-11-23 00:00:00	23.11.2007 00:00			Fraction < 63 ?m	L	Downstream Olt	24.83474	43.71679	RO	Danube	602.00	Romania	JDS75	JDS2	2007-09-16 17:30:23	16.09.2007 17:30	2007	9	Sep	02.03	Sediment taken manually with sampling net	Chemical	AJS.903	VIS spectrophotometry	mg/kg	1.00	21.60	Organic nitrogen	115	59	114	28	S	Organic nitrogen (Sediments) in mg/kg
1083203	201	2007-11-23 00:00:00	23.11.2007 00:00			Fraction < 63 ?m	R	Downstream Olt	24.83377	43.71025	RO	Danube	602.00	Romania	JDS75	JDS2	2007-09-16 17:30:23	16.09.2007 17:30	2007	9	Sep	02.03	Sediment taken manually with sampling net	Chemical	AJS.903	VIS spectrophotometry	mg/kg	1.00	21.60	Organic nitrogen	115	59	114	28	S	Organic nitrogen (Sediments) in mg/kg
1083204	54	2007-11-23 00:00:00	23.11.2007 00:00			Fraction < 63 ?m	L	Downstream Turnu-Magurele/Nikopol	25.08367	43.69028	RO	Danube	579.00	Romania	JDS76	JDS2	2007-09-17 09:45:23	17.09.2007 09:45	2007	9	Sep	02.03	Sediment taken manually with sampling net	Chemical	AJS.903	VIS spectrophotometry	mg/kg	1.00	21.60	Organic nitrogen	115	53	114	28	S	Organic nitrogen (Sediments) in mg/kg
1083205	325	2007-11-23 00:00:00	23.11.2007 00:00			Fraction < 63 ?m	L	/Jantra (rkm 1.0)	25.56566	43.62871	BG	Danube	537.00	Bulgaria	JDS78	JDS2	2007-09-18 09:50:23	18.09.2007 09:50	2007	9	Sep	02.03	Sediment taken manually with sampling net	Chemical	AJS.903	VIS spectrophotometry	mg/kg	1.00	21.60	Organic nitrogen	115	53	114	53	S	Organic nitrogen (Sediments) in mg/kg
1083206	139	2007-11-23 00:00:00	23.11.2007 00:00			Fraction < 63 ?m	L	Downstream Jantra	25.61699	43.67085	RO	Danube	532.00	Romania	JDS79	JDS2	2007-09-18 12:00:23	18.09.2007 12:00	2007	9	Sep	02.03	Sediment taken manually with sampling net	Chemical	AJS.903	VIS spectrophotometry	mg/kg	1.00	21.60	Organic nitrogen	115	53	114	28	S	Organic nitrogen (Sediments) in mg/kg
1083207	319	2007-11-23 00:00:00	23.11.2007 00:00			Fraction < 63 ?m	R	Downstream Jantra	25.61893	43.66698	RO	Danube	532.00	Romania	JDS79	JDS2	2007-09-18 12:00:23	18.09.2007 12:00	2007	9	Sep	02.03	Sediment taken manually with sampling net	Chemical	AJS.903	VIS spectrophotometry	mg/kg	1.00	21.60	Organic nitrogen	115	53	114	28	S	Organic nitrogen (Sediments) in mg/kg
1083208	604	2007-11-23 00:00:00	23.11.2007 00:00			Fraction < 63 ?m	L	Downstream Ruse/Giurgiu	26.01753	43.89306	BG	Danube	488.00	Bulgaria	JDS82	JDS2	2007-09-20 13:15:23	20.09.2007 13:15	2007	9	Sep	02.03	Sediment taken manually with sampling net	Chemical	AJS.903	VIS spectrophotometry	mg/kg	1.00	21.60	Organic nitrogen	115	53	114	28	S	Organic nitrogen (Sediments) in mg/kg
1083209	2284	2007-11-23 00:00:00	23.11.2007 00:00			Fraction < 63 ?m	L	Downstream Arges, Oltenita	26.65622	44.06334	RO	Danube	429.00	Romania	JDS85	JDS2	2007-09-21 12:10:23	21.09.2007 12:10	2007	9	Sep	02.03	Sediment taken manually with sampling net	Chemical	AJS.903	VIS spectrophotometry	mg/kg	1.00	21.60	Organic nitrogen	115	53	114	28	S	Organic nitrogen (Sediments) in mg/kg
1083210	796	2007-11-23 00:00:00	23.11.2007 00:00			Fraction < 63 ?m	R	Downstream Arges, Oltenita	26.65550	44.06156	RO	Danube	429.00	Romania	JDS85	JDS2	2007-09-21 12:10:23	21.09.2007 12:10	2007	9	Sep	02.03	Sediment taken manually with sampling net	Chemical	AJS.903	VIS spectrophotometry	mg/kg	1.00	21.60	Organic nitrogen	115	53	114	28	S	Organic nitrogen (Sediments) in mg/kg
1083211	710	2007-11-23 00:00:00	23.11.2007 00:00			Fraction < 63 ?m	L	Chiciu/Silistra	27.21530	44.11893	RO	Danube	378.00	Romania	JDS86	JDS2	2007-09-21 17:45:23	21.09.2007 17:45	2007	9	Sep	02.03	Sediment taken manually with sampling net	Chemical	AJS.903	VIS spectrophotometry	mg/kg	1.00	21.60	Organic nitrogen	115	53	114	28	S	Organic nitrogen (Sediments) in mg/kg
1083212	722	2007-11-23 00:00:00	23.11.2007 00:00			Fraction < 63 ?m	L	Upstream Cernavoda	28.04172	44.38334	RO	Danube	295.00	Romania	JDS87	JDS2	2007-09-22 13:10:23	22.09.2007 13:10	2007	9	Sep	02.03	Sediment taken manually with sampling net	Chemical	AJS.903	VIS spectrophotometry	mg/kg	1.00	21.60	Organic nitrogen	115	53	114	28	S	Organic nitrogen (Sediments) in mg/kg
[truncated: 37,384 more rows]
